# Supplementary material for: Comparative genomics of 43 strains of Xanthomonas citri pv. citri reveals the evolutionary events giving rise to pathotypes with different host ranges
Source: BMC Genomics. 2015 Dec 23;16:1098. doi: 10.1186/s12864-015-2310-x (PMC4690215; doi:10.1186/s12864-015-2310-x)
Supplement: Additional file 1: — Detected regions of recombination in all strains. Information regarding the 21 detected regions of recombination across all examinied X. citri pv. citri strains, including information about the strains in which the event is detected, the genes contained within the recombination zone and functional information about the genes where available. (XLSX 23 kb) [file 12864_2015_2310_MOESM1_ESM.xlsx]

## Sheet: Sheet1
Event	Strain Presence	Gene	Name	Description
Event 1	Aw	XAC0042	wbpZ	glycosyltransferase
		XAC0043	wcaJ	UDP-glucose lipid carrier transferase
		XAC0044	bplD	lipopolysaccharide biosynthesis protein
		XAC0045		hypothetical protein
		XAC0046	rffM	UDP-N-acetyl-D-mannosamine transferase
		XAC0047		galactosyltransferase
		XAC0048		hypothetical protein
		XAC0049		hypothetical protein
		XAC0050		hypothetical protein
		XAC0051	asnB	asparagine synthase
		XAC0052		hypothetical protein
Event 2	JM35-2, JF90-2	XAC0174	phhA	phenylalanine 4-monooxygenase
		XAC0175		AsnC family transcriptional regulator
		XAC0176	fpvA	ferripyoverdine receptor
Event 3	Aw	XAC0198		hypothetical protein
		XAC0199		hypothetical protein
		XAC0200		hypothetical protein
		XAC0201	adh	alcohol dehydrogenase
		XAC0202		hypothetical protein
		XAC0203	uppP	Undecaprenyl-diphosphatase
		XAC0204	glnA	glutamine synthetase
		XAC0205	glnB	nitrogen regulatory protein P-II
		XAC0206	amtB	ammonium transporter
		XAC0207	ntrB	two-component system sensor protein
		XAC0208	ntrC	two-component system regulatory protein
		XAC0209	yojM	superoxide dismutase like protein
		XAC0210	sodC2	superoxide dismutase
		XAC0211	gloA	lactoylglutathione lyase
		XAC0212		hypothetical protein
		XAC0213	yfcY	acetyl-CoA acetyltransferase
		XAC0214	hemY	porphyrin biosynthesis protein
		XAC0215		hypothetical protein
		XAC0216	hemD	uroporphyrinogen-III synthase
		XAC0217	lgtB	glycosyltransferase
Event 4	A*	XAC1101		heat shock protein G-like protein
		XAC1102		ISxac3 transposase
		XAC1103		ISxac3 transposase
		XAC1104	mobL	plasmid mobilization protein
		XAC1105		hypothetical protein
		XAC1106		hypothetical protein
		XAC1107		integrase
Event 5	Aw	XAC1497		hypothetical protein
		XAC1498	int	integrase
		XAC1499		transcriptional regulator
		XAC1500		hypothetical protein
		XAC1501		hypothetical protein
		XAC1502		hypothetical protein
		XAC1503		hypothetical protein
		XAC1504		ISxcd1 transposase
		XAC1505		ISxcd1 transposase
		XAC1506		hypothetical protein
		XAC1507	mobL	plasmid mobilization protein
		XAC1508		hypothetical protein
		XAC1509		hypothetical protein
Event 6	LE3-1, LE20-1	XAC2505		hypothetical protein
		XAC2506		hypothetical protein
Event 7	JJ10-1, C40	Intergenic
Event 8	JS581, JS582, JS584, JK48, JK2-10	XAC3016	rebA	RebA protein
Event 9	JM35-2	XAC3028		histidine kinase-response regulator hybrid protein
		XAC3029		histidine kinase-response regulator hybrid protein
Event 10	LB302, NCPPB 3218	XAC3259		hypothetical protein
		XAC3260	mobL	plasmid mobilization protein
		XAC3261		hypothetical protein
		XAC3262		hypothetical protein
Event 11	JJ238-24, LD71a	XAC3269		RadC family protein
Event 12	NCPPB 3607	XAC3288		hypothetical protein
		XAC3289		hypothetical protein
		XAC3290		hypothetical protein
		XAC3291		hypothetical protein
		XAC3292	cvgSY	histidine kinase-response regulator hybrid protein
		XAC3293		hypothetical protein
Event 13	LG115	XAC3289		hypothetical protein
		XAC3290		hypothetical protein
		XAC3291		hypothetical protein
		XAC3292	cvgSY	histidine kinase-response regulator hybrid protein
		XAC3293		hypothetical protein
		XAC3294		hypothetical protein
		XAC3295		hypothetical protein
		XAC3296		hypothetical protein
		XAC3297		hypothetical protein
		XAC3298		integrase
Event 14	NCPPB 3607, JK143-9, JK143-11, LD71a, JJ238-24	XAC3294		hypothetical protein
Event 15	LB302, X2003-3218	XAC3298		integrase
Event 16	JJ238-10, LB100-1, CFBP 2852, JW160, NCPPB 3610, C40, JJ10-1, LMG 9322, JK4-1, FDC 217, IAPAR 306, FDC 1083, LC80, LG117	XAC3590		oxidoreductase
		XAC3591		short chain dehydrogenase
		XAC3592		hypothetical protein
		XAC3593		NAD dependent epimerase/dehydratase/dehydrogenase
		XAC3594		hypothetical protein
		XAC3595		hypothetical protein
		XAC3596		hypothetical protein
		XAC3597		hypothetical protein
		XAC3598	rfbC	truncated O-antigen biosynthesis protein
		XAC3599		hypothetical protein
		XAC3600	wzt	ABC transporter ATP-binding protein
		XAC3601	wzm	ABC transporter permease
		XAC3602	metB	cystathionine gamma-lyase-like protein
		XAC3603	cysB	cystathionine beta-synthase
		XAC3604		hypothetical protein
		XAC3605	uptE	outer membrane protein
		XAC3606	uptD	outer membran protein
		XAC3607	uptC	type II secretion system protein-like protein
		XAC3608	uptB	maleylacetoacetate isomerase
		XAC3609	uptA	fumarylacetoacetate hydrolase
		XAC3610	rhlE	ATP-dependent RNA helicase
		XAC3611		peptidase
		XAC3612		peptidase
		XAC3613	btuB	TonB-dependent receptor
		XAC3614	ptps	6-pyruvoyl tetrahydrobiopterin synthase
		XAC3615		hypothetical protein
		XAC3616	bioD	ATP-dependent dethiobiotin synthetase BioD
		XAC3617		hypothetical protein
		XAC3618		hypothetical protein
		XAC3619		hypothetical protein
		XAC3620	pfeA	outer membrane receptor FepA
		XAC3621	gph	phosphoglycolate phosphatase
		XAC3622	dinB	DNA polymerase IV
		XAC3624		hypothetical protein
		XAC3623	fabA	3-hydroxydecanoyl-[acyl-carrier-protein] dehydratase
		XAC3625	fabB	beta-ketoacyl-[ACP] synthase I
		XAC3626		hypothetical protein
		XAC3627	prlC	oligopeptidase A
		XAC3628	cysM	cysteine synthase
		XAC3629		hypothetical protein
		XAC3630	copA	copper resistance protein A
		XAC3631	copB	copper resistance protein B
		XAC3632	gloA	lactoylglutathione lyase
		XAC3633		hypothetical protein
		XAC3634		hypothetical protein
		XAC3635		hypothetical protein
		XAC3636		hypothetical protein
		XAC3637	glmS	Glucosamine--fructose-6-phosphate aminotransferase [isomerizing]
		XAC3638	ybjY	ABC transporter permease
		XAC3639	ycfV	ABC transporter ATP-binding protein
		XAC3640	ybjZ	ABC transporter ATP-binding protein
		XAC3641	ybjZ	ABC transporter permease
		XAC3642		hypothetical protein
		XAC3643	styS	histidine kinase-response regulator hybrid protein
		XAC3644	glmU	Bifunctional protein GlmU [Includes: UDP-N-acetylglucosamine pyrophosphorylase ; Glucosamine-1-phosphate N-acetyltransferase]
		XAC3645		hypothetical protein
		XAC3646		hypothetical protein
		XAC3647	pheA	chorismate mutase
		XAC3648	atpC	ATP synthase epsilon chain
		XAC3649	atpD	ATP synthase subunit beta
		XAC3650	atpG	ATP synthase gamma chain
		XAC3651	atpA	ATP synthase subunit alpha
		XAC3652	atpH	ATP synthase subunit delta
		XAC3653	atpF	ATP synthase subunit b
		XAC3654	atpE	F0F1 ATP synthase subunit C
		XAC3655	atpB	F0F1 ATP synthase subunit A
		XAC3656		hypothetical protein
		XAC3657		hypothetical protein
		XAC3658		hypothetical protein
		XAC3659	lpdA	dihydrolipoamide dehydrogenase
		XAC3660		hypothetical protein
		XAC3661	phdB	dihydrolipoamide acetyltransferase
		XAC3662		hypothetical protein
		XAC3663		hypothetical protein
		XAC3664	ompW	outer membrane protein
		XAC3665		hypothetical protein
		XAC3666		hypothetical protein
		XAC3667		outer membrane protein
		XAC3668	yaeE	ABC transporter permease
		XAC3669	metN	Methionine import ATP-binding protein MetN
		XAC3670		hypothetical protein
		XAC3671		UPF0234 protein XAC3671
		XAC3672		hypothetical protein
		XAC3673		histidine kinase
		XAC3674		hypothetical protein
		XAC3675		hypothetical protein
		XAC3676		oxidoreductase
		XAC3677		hypothetical protein
		XAC3678	rsuA	ribosomal small subunit pseudouridylate synthase
		XAC3679	rsmC	ribosomal RNA small subunit methyltransferase C
		XAC3680		hypothetical protein
		XAC3681	sndH	L-sorbosone dehydrogenase
		XAC3682		hypothetical protein
		XAC3683		sensor histidine kinase
		XAC3684		hypothetical protein
		XAC3685		hypothetical protein
		XAC3686		hypothetical protein
		XAC3687	alr	Alanine racemase
		XAC3688	dadA	D-amino acid dehydrogenase small subunit
		XAC3689	lrp	leucine responsive regulatory protein
		XAC3690		hypothetical protein
		XAC3691		methionine sulfoxide reductase B
		XAC3692		hypothetical protein
		XAC3693	motA	flagellar motor protein MotA
		XAC3694	motB	flagellar motor protein MotB
		XAC3695		hypothetical protein
		XAC3696		hypothetical protein
		XAC3697		hypothetical protein
		XAC3698		hypothetical protein
		XAC3699		ABC-2 type transporter
		XAC3700	yadG	ABC transporter ATP-binding protein
		XAC3701	yjcE	Na+:H+ antiporter
		XAC3702		hypothetical protein
		XAC3703		hypothetical protein
		XAC3704		DNA polymerase-like protein
		XAC3705		hypothetical protein
		XAC3706		hypothetical protein
		XAC3707		hypothetical protein
		XAC3708		transcriptional regulator
		XAC3709	wrbA	tryptophan repressor-binding protein
		XAC3710		oxidoreductase
		XAC3711		hypothetical protein
		XAC3712		metallopeptidase
		XAC3713		peptidase
		XAC3714		hypothetical protein
		XAC3715		hypothetical protein
		XAC3716		hypothetical protein
		XAC3717	ybeC	amino acid transporter
		XAC3718		hypothetical protein
		XAC3719	algR	transcriptional regulator protein
		XAC3720		hypothetical protein
		XAC3722		hypothetical protein
		XAC3721		D-amino acid oxidase
		XAC3723		hypothetical protein
		XAC3724		hypothetical protein
		XAC3725		hypothetical protein
		XAC3726		hypothetical protein
		XAC3727		hypothetical protein
		XAC3728		hypothetical protein
		XAC3729		hypothetical protein
		XAC3730	cheR	methyltransferase
		XAC3731	exsF	regulatory protein
		XAC3732		hypothetical protein
		XAC3733		NtrC family transcriptional regulator
		XAC3734		hypothetical protein
		XAC3735	cioA	cyanide insensitive terminal oxidase
		XAC3736	cioB	cyanide insensitive terminal oxidase
		XAC3737		hypothetical protein
		XAC3739		hypothetical protein
		XAC3738		oxidoreductase
		XAC3740		UDP-glucose 4-epimerase
		XAC3741		hypothetical protein
		XAC3742	rfbD	UDP-galactopyranose mutase
		XAC3743		hypothetical protein
		XAC3744	msbA	ATP-binding transporter 1
		XAC3745		hypothetical protein
		XAC3746		hypothetical protein
		XAC3747	ybdR	Zn-dependent alcohol dehydrogenase
		XAC3748		hypothetical protein
		XAC3749		hypothetical protein
		XAC3750		hypothetical protein
		XAC3751		hypothetical protein
		XAC3752		hypothetical protein
		XAC3753		hypothetical protein
		XAC3754		hypothetical protein
		XAC3755		hypothetical protein
		XAC3756		ferrichrome-iron receptor 3
		XAC3757		hypothetical protein
		XAC3758		hypothetical protein
		XAC3759	drrA	ABC transporter ATP-binding protein
		XAC3760		hypothetical protein
		XAC3761		transcriptional regulator
		XAC3762		hypothetical protein
		XAC3763		hypothetical protein
		XAC3764		ISxac2 transposase
		XAC3765		ISxac2 transposase
		XAC3766		hypothetical protein
		XAC3767		hypothetical protein
		XAC3768		chemotaxis protein
		XAC3769	nucA	endonuclease
		XAC3770		hypothetical protein
		XAC3771		hypothetical protein
		XAC3772		LysR family transcriptional regulator
		XAC3773	azoR2	FMN-dependent NADH-azoreductase 2
		XAC3774		hypothetical protein
		XAC3775		hypothetical protein
		XAC3776		hypothetical protein
		XAC3777		hypothetical protein
		XAC3778		hypothetical protein
		XAC3779		hypothetical protein
		XAC3780		chloride channel
		XAC3781		chloride channel
		XAC3782	map	methionine aminopeptidase
		XAC3783		hypothetical protein
		XAC3784		hypothetical protein
		XAC3785		integrase
		XAC3787		hypothetical protein
		XAC3788	rpoD	RNA polymerase sigma factor rpoD
		XAC3789	dtd	D-tyrosyl-tRNA(Tyr) deacylase
		XAC3790	htrB	lipid A biosynthesis lauroyl acyltransferase
		XAC3791	yncA	phosphinothricin acetyltransferase
		XAC3792	ribA	GTP cyclohydrolase
		XAC3793		hypothetical protein
		XAC3794		hypothetical protein
		XAC3795		hypothetical protein
		XAC3796		lipopolysaccharide core biosynthesis glycosyl transferase
		XAC3797		hypothetical protein
		XAC3798		hypothetical protein
		XAC3799	rsmB	Ribosomal RNA small subunit methyltransferase B
Event 17	LG98	XAC3590		oxidoreductase
		XAC3591		short chain dehydrogenase
		XAC3592		hypothetical protein
		XAC3593		NAD dependent epimerase/dehydratase/dehydrogenase
		XAC3594		hypothetical protein
		XAC3595		hypothetical protein
		XAC3596		hypothetical protein
		XAC3597		hypothetical protein
		XAC3598	rfbC	truncated O-antigen biosynthesis protein
		XAC3599		hypothetical protein
		XAC3600	wzt	ABC transporter ATP-binding protein
		XAC3601	wzm	ABC transporter permease
		XAC3602	metB	cystathionine gamma-lyase-like protein
		XAC3603	cysB	cystathionine beta-synthase
		XAC3604		hypothetical protein
		XAC3605	uptE	outer membrane protein
		XAC3606	uptD	outer membran protein
		XAC3607	uptC	type II secretion system protein-like protein
		XAC3608	uptB	maleylacetoacetate isomerase
		XAC3609	uptA	fumarylacetoacetate hydrolase
		XAC3610	rhlE	ATP-dependent RNA helicase
		XAC3611		peptidase
		XAC3612		peptidase
		XAC3613	btuB	TonB-dependent receptor
		XAC3614	ptps	6-pyruvoyl tetrahydrobiopterin synthase
		XAC3615		hypothetical protein
		XAC3616	bioD	ATP-dependent dethiobiotin synthetase BioD
		XAC3617		hypothetical protein
		XAC3618		hypothetical protein
		XAC3619		hypothetical protein
		XAC3620	pfeA	outer membrane receptor FepA
		XAC3621	gph	phosphoglycolate phosphatase
		XAC3622	dinB	DNA polymerase IV
		XAC3624		hypothetical protein
		XAC3623	fabA	3-hydroxydecanoyl-[acyl-carrier-protein] dehydratase
		XAC3625	fabB	beta-ketoacyl-[ACP] synthase I
		XAC3626		hypothetical protein
		XAC3627	prlC	oligopeptidase A
		XAC3628	cysM	cysteine synthase
		XAC3629		hypothetical protein
		XAC3630	copA	copper resistance protein A
		XAC3631	copB	copper resistance protein B
		XAC3632	gloA	lactoylglutathione lyase
		XAC3633		hypothetical protein
		XAC3634		hypothetical protein
		XAC3635		hypothetical protein
		XAC3636		hypothetical protein
		XAC3637	glmS	Glucosamine--fructose-6-phosphate aminotransferase [isomerizing]
		XAC3638	ybjY	ABC transporter permease
		XAC3639	ycfV	ABC transporter ATP-binding protein
		XAC3640	ybjZ	ABC transporter ATP-binding protein
		XAC3641	ybjZ	ABC transporter permease
		XAC3642		hypothetical protein
		XAC3643	styS	histidine kinase-response regulator hybrid protein
		XAC3644	glmU	Bifunctional protein GlmU [Includes: UDP-N-acetylglucosamine pyrophosphorylase ; Glucosamine-1-phosphate N-acetyltransferase]
		XAC3645		hypothetical protein
		XAC3646		hypothetical protein
		XAC3647	pheA	chorismate mutase
		XAC3648	atpC	ATP synthase epsilon chain
		XAC3649	atpD	ATP synthase subunit beta
		XAC3650	atpG	ATP synthase gamma chain
		XAC3651	atpA	ATP synthase subunit alpha
		XAC3652	atpH	ATP synthase subunit delta
		XAC3653	atpF	ATP synthase subunit b
		XAC3654	atpE	F0F1 ATP synthase subunit C
		XAC3655	atpB	F0F1 ATP synthase subunit A
		XAC3656		hypothetical protein
		XAC3657		hypothetical protein
		XAC3658		hypothetical protein
		XAC3659	lpdA	dihydrolipoamide dehydrogenase
		XAC3660		hypothetical protein
		XAC3661	phdB	dihydrolipoamide acetyltransferase
		XAC3662		hypothetical protein
		XAC3663		hypothetical protein
		XAC3664	ompW	outer membrane protein
		XAC3665		hypothetical protein
		XAC3666		hypothetical protein
		XAC3667		outer membrane protein
		XAC3668	yaeE	ABC transporter permease
		XAC3669	metN	Methionine import ATP-binding protein MetN
		XAC3670		hypothetical protein
		XAC3671		UPF0234 protein XAC3671
		XAC3672		hypothetical protein
		XAC3673		histidine kinase
		XAC3674		hypothetical protein
		XAC3675		hypothetical protein
		XAC3676		oxidoreductase
		XAC3677		hypothetical protein
		XAC3678	rsuA	ribosomal small subunit pseudouridylate synthase
		XAC3679	rsmC	ribosomal RNA small subunit methyltransferase C
		XAC3680		hypothetical protein
		XAC3681	sndH	L-sorbosone dehydrogenase
		XAC3682		hypothetical protein
		XAC3683		sensor histidine kinase
		XAC3684		hypothetical protein
		XAC3685		hypothetical protein
		XAC3686		hypothetical protein
		XAC3687	alr	Alanine racemase
		XAC3688	dadA	D-amino acid dehydrogenase small subunit
		XAC3689	lrp	leucine responsive regulatory protein
		XAC3690		hypothetical protein
		XAC3691		methionine sulfoxide reductase B
		XAC3692		hypothetical protein
		XAC3693	motA	flagellar motor protein MotA
		XAC3694	motB	flagellar motor protein MotB
		XAC3695		hypothetical protein
		XAC3696		hypothetical protein
		XAC3697		hypothetical protein
		XAC3698		hypothetical protein
		XAC3699		ABC-2 type transporter
		XAC3700	yadG	ABC transporter ATP-binding protein
		XAC3701	yjcE	Na+:H+ antiporter
		XAC3702		hypothetical protein
		XAC3703		hypothetical protein
		XAC3704		DNA polymerase-like protein
		XAC3705		hypothetical protein
		XAC3706		hypothetical protein
		XAC3707		hypothetical protein
		XAC3708		transcriptional regulator
		XAC3709	wrbA	tryptophan repressor-binding protein
		XAC3710		oxidoreductase
		XAC3711		hypothetical protein
		XAC3712		metallopeptidase
		XAC3713		peptidase
		XAC3714		hypothetical protein
		XAC3715		hypothetical protein
		XAC3716		hypothetical protein
		XAC3717	ybeC	amino acid transporter
		XAC3718		hypothetical protein
		XAC3719	algR	transcriptional regulator protein
		XAC3720		hypothetical protein
		XAC3722		hypothetical protein
		XAC3721		D-amino acid oxidase
		XAC3723		hypothetical protein
		XAC3724		hypothetical protein
		XAC3725		hypothetical protein
		XAC3726		hypothetical protein
		XAC3727		hypothetical protein
		XAC3728		hypothetical protein
		XAC3729		hypothetical protein
		XAC3730	cheR	methyltransferase
		XAC3731	exsF	regulatory protein
		XAC3732		hypothetical protein
		XAC3733		NtrC family transcriptional regulator
		XAC3734		hypothetical protein
		XAC3735	cioA	cyanide insensitive terminal oxidase
		XAC3736	cioB	cyanide insensitive terminal oxidase
		XAC3737		hypothetical protein
		XAC3739		hypothetical protein
		XAC3738		oxidoreductase
		XAC3740		UDP-glucose 4-epimerase
Event 18	LG98	XAC3687	alr	Alanine racemase
		XAC3688	dadA	D-amino acid dehydrogenase small subunit
Event 19	Aw	XAC4204		hypothetical protein
		XAC4205		hypothetical protein
		XAC4206		hypothetical protein
		XAC4207		ISxac3 transposase
		XAC4208		ISxac3 transposase
		XAC4209	cvaB	colicin V secretion ABC transporter ATP-binding protein
		XAC4210	glyS	glycyl-tRNA synthetase subunit beta
		XAC4211	glyQ	Glycine--tRNA ligase alpha subunit
		XAC4212	gspE	general secretory pathway-like protein
		XAC4213	xopAD	type III effector xopAD
		XAC4214	guaA	glutamine amidotransferase
		XAC4215		hypothetical protein
		XAC4216	tatC	sec-independent protein translocase
		XAC4217	tatB	Sec-independent protein translocase protein TatB
		XAC4218	tatA	Sec-independent protein translocase protein TatA
		XAC4219		hypothetical protein
		XAC4220	hemH	Ferrochelatase
		XAC4221		hydrolase
		XAC4222		hypothetical protein
		XAC4223	rdgC	Recombination-associated protein rdgC
		XAC4224	ttcA	tRNA 2-thiocytidine biosynthesis protein TtcA
		XAC4225	xylA2	Xylose isomerase 2
		XAC4226	salR	sal operon transcriptional repressor
		XAC4227	aguA	alpha-glucuronidase
Event 20	A*	XAC4213	xopAD	type III effector xopAD
Event 21	Aw	XAC4239		transmembrane protein
		XAC4240		hypothetical protein
		XAC4241	hemL	glutamate-1-semialdehyde aminotransferase
		XAC4242	hemL	glutamate-1-semialdehyde 2,1-aminomutase
		XAC4243	fucA	L-fuculose-phosphate aldolase
		XAC4244	xylB	xylulose kinase
		XAC4245		hypothetical protein
		XAC4246		hypothetical protein
		XAC4247		hypothetical protein
		XAC4248	gnl	gluconolactonase
		XAC4249	xynA	endo-1,4-beta-xylanase A
		XAC4250		beta-galactosidase
