# Supplementary material for: Comparative genomics of 43 strains of Xanthomonas citri pv. citri reveals the evolutionary events giving rise to pathotypes with different host ranges
Source: BMC Genomics. 2015 Dec 23;16:1098. doi: 10.1186/s12864-015-2310-x (PMC4690215; doi:10.1186/s12864-015-2310-x)
Supplement: Additional file 2: — Pathotype-specific regions of recombination and number of introduced variant residues in genes. Information about the pathotype-specific recombination regions, including which genes are involved in each event, and the number of pathotype-specific variant residues found in each gene. “-” denotes cases where the number of pathotype-specific residues could not be calculated. (XLSX 10 kb) [file 12864_2015_2310_MOESM2_ESM.xlsx]

## Sheet: Sheet1
Event	Pathotype	306 Genes	Name	Pathotype-specific SNPs	Other Mutation	Function
Event 1	Aw	XAC0042	wbpZ	2		glycosyltransferase
	Aw	XAC0043	wcaJ	1	N-term truncation	UDP-glucose lipid carrier transferase
	Aw	XAC0044	bplD	0		lipopolysaccharide biosynthesis protein
	Aw	XAC0045		2		hypothetical protein
	Aw	XAC0046	rffM	0	2 aa insert, small N-term truncation	UDP-N-acetyl-D-mannosamine transferase
	Aw	XAC0047		1		galactosyltransferase
	Aw	XAC0048		2		hypothetical protein
	Aw	XAC0049		2	N-term truncation	hypothetical protein
	Aw	XAC0050		3		hypothetical protein
	Aw	XAC0051	asnB	10		asparagine synthase
	Aw	XAC0052		5		hypothetical protein
Event 3	Aw	XAC0198		0		hypothetical protein
	Aw	XAC0199		0		hypothetical protein
	Aw	XAC0200		0		hypothetical protein
	Aw	XAC0201	adh	5	C-term truncation	alcohol dehydrogenase
	Aw	XAC0202		4		hypothetical protein
	Aw	XAC0203	uppP	0		Undecaprenyl-diphosphatase
	Aw	XAC0204	glnA	0		glutamine synthetase
	Aw	XAC0205	glnB	0		nitrogen regulatory protein P-II
	Aw	XAC0206	amtB	4		ammonium transporter
	Aw	XAC0207	ntrB	2		two-component system sensor protein
	Aw	XAC0208	ntrC	2		two-component system regulatory protein
	Aw	XAC0209	yojM	1	N-term truncation	superoxide dismutase like protein
	Aw	XAC0210	sodC2	1		superoxide dismutase
	Aw	XAC0211	gloA	0		lactoylglutathione lyase
	Aw	XAC0212		0		hypothetical protein
	Aw	XAC0213	yfcY	2		acetyl-CoA acetyltransferase
	Aw	XAC0214	hemY	1		porphyrin biosynthesis protein
	Aw	XAC0215		0		hypothetical protein
	Aw	XAC0216	hemD	0		uroporphyrinogen-III synthase
	Aw	XAC0217	lgtB	0		glycosyltransferase
Event 4	A*	XAC1101		0		heat shock protein G-like protein
	A*	XAC1102		-		ISxac3 transposase
	A*	XAC1103		-		ISxac3 transposase
	A*	XAC1104	mobL	38	N-term extension, 2 aa insert	plasmid mobilization protein
	A*	XAC1105		7		hypothetical protein
	A*	XAC1106		3		hypothetical protein
	A*	XAC1107		16		integrase
Event 5	Aw	XAC1497		0	2 aa insert	hypothetical protein
	Aw	XAC1498	int	1		integrase
	Aw	XAC1499		0		transcriptional regulator
	Aw	XAC1500		0		hypothetical protein
	Aw	XAC1501		1		hypothetical protein
	Aw	XAC1502		0		hypothetical protein
	Aw	XAC1503		0		hypothetical protein
	Aw	XAC1504		-		ISxcd1 transposase
	Aw	XAC1505		-		ISxcd1 transposase
	Aw	XAC1506		1		hypothetical protein
	Aw	XAC1507	mobL	1		plasmid mobilization protein
	Aw	XAC1508		0		hypothetical protein
	Aw	XAC1509		0		hypothetical protein
Event 18	Aw	XAC4204		0		hypothetical protein
	Aw	XAC4205		-		hypothetical protein
	Aw	XAC4206		-		hypothetical protein
	Aw	XAC4207		-		ISxac3 transposase
	Aw	XAC4208		-		ISxac3 transposase
	Aw	XAC4209	cvaB	-		colicin V secretion ABC transporter ATP-binding protein
	Aw	XAC4210	glyS	48	Probable double frameshift	glycyl-tRNA synthetase subunit beta
	Aw	XAC4211	glyQ	0		Glycine--tRNA ligase alpha subunit
	Aw	XAC4212	gspE	2		general secretory pathway-like protein
	Aw	XAC4213	xopAD	59		type III effector xopAD
	Aw	XAC4214	guaA	0		glutamine amidotransferase
	Aw	XAC4215		0		hypothetical protein
	Aw	XAC4216	tatC	1		sec-independent protein translocase
	Aw	XAC4217	tatB	1		Sec-independent protein translocase protein TatB
	Aw	XAC4218	tatA	0		Sec-independent protein translocase protein TatA
	Aw	XAC4219		2	1 aa insert	hypothetical protein
	Aw	XAC4220	hemH	2		Ferrochelatase
	Aw	XAC4221		0		hydrolase
	Aw	XAC4222		1		hypothetical protein
	Aw	XAC4223	rdgC	0	N-term extension	Recombination-associated protein rdgC
	Aw	XAC4224	ttcA	8	N-term extension, frameshift, 1aa insert	tRNA 2-thiocytidine biosynthesis protein TtcA
	Aw	XAC4225	xylA2	-		Xylose isomerase 2
	Aw	XAC4226	salR	1		sal operon transcriptional repressor
	Aw	XAC4227	aguA	5		alpha-glucuronidase
Event 19	A*	XAC4213	xopAD	69		type III effector xopAD
Event 20	Aw	XAC4239		8		transmembrane protein
	Aw	XAC4240		2		hypothetical protein
	Aw	XAC4241	hemL	1		glutamate-1-semialdehyde aminotransferase
	Aw	XAC4242	hemL	-		glutamate-1-semialdehyde 2,1-aminomutase
	Aw	XAC4243	fucA	2		L-fuculose-phosphate aldolase
	Aw	XAC4244	xylB	3	Frameshift, C-term extension	xylulose kinase
	Aw	XAC4245		3		hypothetical protein
	Aw	XAC4246		3		hypothetical protein
	Aw	XAC4247		-		hypothetical protein
	Aw	XAC4248	gnl	2	Deletion	gluconolactonase
	Aw	XAC4249	xynA	2		endo-1,4-beta-xylanase A
	Aw	XAC4250		3		beta-galactosidase
