# Supplementary material for: Comparative genomics of 43 strains of Xanthomonas citri pv. citri reveals the evolutionary events giving rise to pathotypes with different host ranges
Source: BMC Genomics. 2015 Dec 23;16:1098. doi: 10.1186/s12864-015-2310-x (PMC4690215; doi:10.1186/s12864-015-2310-x)
Supplement: Additional file 4: — Table of best reciprocal blast hit relationships for genes across all examined strains. Each strain in the dataset is represented as a column, and each row represents best reciprocal hits. The rows are ordered initially by the gene order from IAPAR 306, and then arbitrarily by different strains cycling through the A, Aw and A* pathotypes. The strains are highlighted based on their pathotype: A strains (blue), Aw strains (orange) and A* strains (purple). Additional information for certain genes are contained in parenthesis after the systematic gene name. (XLSX 2199 kb) [file 12864_2015_2310_MOESM4_ESM.xlsx]

## Sheet: Sheet1
A																						Aw					A*																X. citri pv. bilvae
IAPAR 306	FDC1083	FDC217	LC80	JK4-1	LMG 9322	JJ10-1	C40	NCPPB 3610	LG117	LB100-1	CFBP 2852	JJ238-10	JW160-1	LE116-1	LD7-1	LH37-1	NCPPB 3562	NCPPB 3612	LG97	LG98	LG102	JF90-8	NCPPB 3608	LG115	X2003-3218	LB302	LE3-1	LE20-1	JS581	JS582	JS584	JK48	JK2-10	JK143-11	LD71a	JJ238-24	JK143-9	JF90-2	JM35-2	CFBP 2911	NCPPB 3607	NCPPB 3615	NCPPB 3213
XAC0001	XAC1083_10001	XAC217_10001	XACLC80_10001	XACJK4_10001	XAC9322_10001	XACJJ10_10001	XAC40_10001	XAC3610_10001	XACG117_10001	XACB100_10001	XAC2852_10001	XAC3810_10001	XACW160_10001	XACE116_10001	XACLD7_10001	XACLH37_10001	XAC3562_10001	XAC3612_10001	XACLG97_10001	XACLG98_10001	XACG102_10001	XAC908_10001	XAC3608_10001	XACG115_10001	XAC3218_10001	XACB302_10001	XACLE3_10001	XACLE20_10001	XACS581a_10001	XACS582_10001	XACS584_10001	XACJK48_10001	XACJK2_10001	XAC4311_10001	XAC71A_10001	XAC3824_10001	XAC439a_10001	XAC902_10001	XACJM35_10001	XAC2911_10001	XAC3607_10001	XAC3615_10001	XAB3213_10001
XAC0002	XAC1083_10002	XAC217_10002	XACLC80_10002	XACJK4_10002	XAC9322_10002	XACJJ10_10002	XAC40_10002	XAC3610_10002	XACG117_10002	XACB100_10002	XAC2852_10002	XAC3810_10002	XACW160_10002	XACE116_10002	XACLD7_10002	XACLH37_10002	XAC3562_10002	XAC3612_10002	XACLG97_10002	XACLG98_10002	XACG102_10002	XAC908_10002	XAC3608_10002	XACG115_10002	XAC3218_10002	XACB302_10002	XACLE3_10002	XACLE20_10002	XACS581a_10002	XACS582_10002	XACS584_10002	XACJK48_10002	XACJK2_10002	XAC4311_10002	XAC71A_10002	XAC3824_10002	XAC439a_10002	XAC902_10002	XACJM35_10002	XAC2911_10002	XAC3607_10002	XAC3615_10002	XAB3213_10002
XANAC_0003								CONTIG JOIN						CONTIG JOIN	CONTIG JOIN				CONTIG JOIN		CONTIG JOIN	CONTIG JOIN				CONTIG JOIN				CONTIG JOIN		CONTIG JOIN					CONTIG JOIN					CONTIG JOIN
XAC0003	XAC1083_10005	XAC217_10005	XACLC80_10005	XACJK4_10005	XAC9322_10005	XACJJ10_10005	XAC40_10005	XAC3610_20001 (Contig Edge)	XACG117_10005	XACB100_10005	XAC2852_10005	XAC3810_10005	XACW160_10005	CONTIG JOIN	XACLD7_20001 (Contig Edge)	XACLH37_10005	XAC3562_10005	XAC3612_10005	CONTIG JOIN	XACLG98_10005	XACG102_20001 (Contig Edge)	XAC908_20002	XAC3608_10005	XACG115_10005	XAC3218_10005	CONTIG JOIN	XACLE3_10005	XACLE20_10005	XACS581a_10005	CONTIG JOIN	XACS584_10005	CONTIG JOIN	XACJK2_10005	XAC4311_10005	XAC71A_10005	XAC3824_10005	CONTIG JOIN	XAC902_10005	XACJM35_10005	XAC2911_10005	XAC3607_10005	CONTIG JOIN	XAB3213_10004
XAC0004	XAC1083_10006	XAC217_10006	XACLC80_10006	XACJK4_10006	XAC9322_10006	XACJJ10_10006	XAC40_10006	XAC3610_20002	XACG117_10006	XACB100_10006	XAC2852_10006	XAC3810_10006	XACW160_10006	XACE116_20001 (Contig Edge)	XACLD7_20002	XACLH37_10006	XAC3562_10006	XAC3612_10006	XACLG97_20001 (Contig Edge)	XACLG98_10006	XACG102_20002	XAC908_20003	XAC3608_10006	XACG115_10006	XAC3218_10006	XACB302_20001 (Contig Edge)	XACLE3_10006	XACLE20_10006	XACS581a_10006	XACS582_20001 (Contig Edge)	XACS584_10006	XACJK48_20001 (Contig Edge)	XACJK2_10006	XAC4311_10006	XAC71A_10006	XAC3824_10006	XAC439a_20001 (Contig Edge)	XAC902_10006	XACJM35_10006	XAC2911_10006	XAC3607_10006	XAC3615_20001 (Contig Edge)	XAB3213_10005
XAC0005	XAC1083_10007	XAC217_10007	XACLC80_10007	XACJK4_10007	XAC9322_10007	XACJJ10_10007	XAC40_10007	XAC3610_20003	XACG117_10007	XACB100_10007	XAC2852_10007	XAC3810_10007	XACW160_10007	XACE116_20002	XACLD7_20003	XACLH37_10007	XAC3562_10007	XAC3612_10007	XACLG97_20002	XACLG98_10007	XACG102_20003	XAC908_20004	XAC3608_10007	XACG115_10007	XAC3218_10007	XACB302_20002	XACLE3_10007	XACLE20_10007	XACS581a_10007	XACS582_20002	XACS584_10007	XACJK48_20002	XACJK2_10007	XAC4311_10007	XAC71A_10007	XAC3824_10007	XAC439a_20002 (Contig Edge)	XAC902_10007	XACJM35_10007	XAC2911_10007	XAC3607_10007	XAC3615_30002	XAB3213_10006
XAC0006	XAC1083_10008	XAC217_10008	XACLC80_10008	XACJK4_10008	XAC9322_10008	XACJJ10_10008	XAC40_10008	XAC3610_20004	XACG117_10008	XACB100_10008	XAC2852_10008	XAC3810_10008	XACW160_10008	XACE116_20003	XACLD7_20004	XACLH37_10008	XAC3562_10008	XAC3612_10008	XACLG97_20003	XACLG98_10008	XACG102_20004	XAC908_20005	XAC3608_10008	XACG115_10008	XAC3218_10008	XACB302_20003	XACLE3_10008	XACLE20_10008	XACS581a_10008	XACS582_20003	XACS584_10008	XACJK48_20003	XACJK2_10008	XAC4311_10008	XAC71A_10008	XAC3824_10008	CONTIG JOIN	XAC902_10008	XACJM35_10008	XAC2911_10008	XAC3607_10008	XAC3615_30003	XAB3213_10007
XAC0007	XAC1083_10010	XAC217_10010	XACLC80_10010	XACJK4_10010	XAC9322_10010	XACJJ10_10010	XAC40_10010	XAC3610_20006 (Contig Edge)	XACG117_10010 (Contig Edge)	XACB100_10010 (Contig Edge)	XAC2852_10010	XAC3810_10010	XACW160_10010	XACE116_20005 (Contig Edge)	XACLD7_20006 (Contig Edge)	XACLH37_10010	XAC3562_10010	XAC3612_10010	XACLG97_20005 (Contig Edge)	XACLG98_10010	XACG102_20006 (Contig Edge)	XAC908_20007	XAC3608_10010	XACG115_10010 (Contig Edge)	XAC3218_10010	XACB302_20005 (Contig Edge)	XACLE3_10010	XACLE20_10010	XACS581a_10010	XACS582_20005 (Contig Edge)	XACS584_10010	XACJK48_20005 (Contig Edge)	XACJK2_10010	XAC4311_10009 (Contig Edge)	XAC71A_10009	XAC3824_10009	XAC439a_30001 (Contig Edge)	XAC902_10010	XACJM35_10010 (Contig Edge)	XAC2911_10010	XAC3607_10010 (Contig Edge)	XAC3615_30005	XAB3213_10008
XAC0008	XAC1083_10011	XAC217_10011	XACLC80_20001 (Contig Edge)	XACJK4_10011	XAC9322_10011	XACJJ10_10011	XAC40_10011	CONTIG JOIN	CONTIG JOIN	CONTIG JOIN	XAC2852_10011	XAC3810_10011	XACW160_20001 (Contig Edge)	CONTIG JOIN	CONTIG JOIN	XACLH37_10011	XAC3562_10011	XAC3612_10011	CONTIG JOIN	XACLG98_10011	CONTIG JOIN	XAC908_20008	XAC3608_10011	CONTIG JOIN	XAC3218_10011	CONTIG JOIN	XACLE3_10011	XACLE20_10011	XACS581a_10011	CONTIG JOIN	XACS584_10011	CONTIG JOIN	XACJK2_20001 (Contig Edge)	CONTIG JOIN	XAC71A_10010	XAC3824_10010	XAC439a_30002	XAC902_10011	CONTIG JOIN	XAC2911_10011	CONTIG JOIN	XAC3615_40001 (Contig Edge)	XAB3213_20001 (Contig Edge)
XAC0009	XAC1083_10013	XAC217_10013	XACLC80_20003	XACJK4_10013	XAC9322_10013	XACJJ10_10013	XAC40_10013	XAC3610_30002 (Contig Edge)	XACG117_20002 (Contig Edge)	XACB100_20002 (Contig Edge)	XAC2852_10013	XAC3810_10013	XACW160_20003	XACE116_30002 (Contig Edge)	XACLD7_30002 (Contig Edge)	XACLH37_10013	XAC3562_10013	XAC3612_10013	XACLG97_30002 (Contig Edge)	XACLG98_10013	XACG102_30002 (Contig Edge)	XAC908_20010	XAC3608_10013	XACG115_20002 (Contig Edge)	XAC3218_10013	XACB302_30002 (Contig Edge)	XACLE3_10013	XACLE20_10013	XACS581a_10013	XACS582_30002 (Contig Edge)	XACS584_10013	XACJK48_30002 (Contig Edge)	XACJK2_20003	XAC4311_20002 (Contig Edge)	XAC71A_10012	XAC3824_10012	XAC439a_30004	XAC902_10013	XACJM35_20002 (Contig Edge)	XAC2911_10013	XAC3607_20002 (Contig Edge)	XAC3615_40003	XAB3213_20003
XAC0010	XAC1083_10015	XAC217_10015	XACLC80_20005	XACJK4_10015	XAC9322_10015	XACJJ10_10015	XAC40_10015	XAC3610_30004	XACG117_20004	XACB100_20004	XAC2852_10015	XAC3810_10015	XACW160_20005	XACE116_30004	XACLD7_30004	XACLH37_10015	XAC3562_10015	XAC3612_10015	XACLG97_30004	XACLG98_10015	XACG102_30004	XAC908_20012	XAC3608_10015	XACG115_20004	XAC3218_10015	XACB302_30004	XACLE3_10015	XACLE20_10015	XACS581a_10015	XACS582_30004	XACS584_10015	XACJK48_30004	XACJK2_20005	XAC4311_20004	XAC71A_10014	XAC3824_10014	XAC439a_30006	XAC902_10015	XACJM35_20004	XAC2911_10015	XAC3607_20004	XAC3615_40005	XAB3213_20005
XAC0011	XAC1083_10016	XAC217_10016	XACLC80_20006	XACJK4_10016	XAC9322_10016	XACJJ10_10016	XAC40_10016	XAC3610_30005	XACG117_20005	XACB100_20005	XAC2852_10016	XAC3810_10016	XACW160_20006	XACE116_30005	XACLD7_30005	XACLH37_10016	XAC3562_10016	XAC3612_10016	XACLG97_30005	XACLG98_10016	XACG102_30005	XAC908_20013	XAC3608_10016	XACG115_20005	XAC3218_10016	XACB302_30005	XACLE3_10016	XACLE20_10016	XACS581a_10016	XACS582_30005	XACS584_10016	XACJK48_30005	XACJK2_20006	XAC4311_20005	XAC71A_10015	XAC3824_10015	XAC439a_30007	XAC902_10016	XACJM35_20005	XAC2911_10016	XAC3607_20005	XAC3615_40006	XAB3213_20006
XAC0012	XAC1083_10017	XAC217_10017	XACLC80_20007	XACJK4_10017	XAC9322_10017	XACJJ10_10017	XAC40_10017	XAC3610_30006	XACG117_20006	XACB100_20006	XAC2852_10017	XAC3810_10017	XACW160_20007	XACE116_30006	XACLD7_30006	XACLH37_10017	XAC3562_10017	XAC3612_10017	XACLG97_30006	XACLG98_10017	XACG102_30006	XAC908_20014	XAC3608_10017	XACG115_20006	XAC3218_10017	XACB302_30006	XACLE3_10017	XACLE20_10017	XACS581a_10017	XACS582_30006	XACS584_10017	XACJK48_30006	XACJK2_20007	XAC4311_20006	XAC71A_10016	XAC3824_10016	XAC439a_30008	XAC902_10017	XACJM35_20006	XAC2911_10017	XAC3607_20006	XAC3615_40007	XAB3213_20007
XAC0013	XAC1083_10018	XAC217_10018	XACLC80_20008	XACJK4_10018	XAC9322_10018	XACJJ10_10018	XAC40_10018	XAC3610_30007 (Contig Edge)	XACG117_20007	XACB100_20007	XAC2852_10018	XAC3810_10018	XACW160_20008	XACE116_30007	XACLD7_30007	XACLH37_10018	XAC3562_10018	XAC3612_10018	XACLG97_30007 (Contig Edge)	XACLG98_10018	XACG102_30007	XAC908_20015	XAC3608_10018	XACG115_20007	XAC3218_10018	XACB302_30007	XACLE3_10018 (Contig Edge)	XACLE20_10018	XACS581a_10018	XACS582_30007	XACS584_10018	XACJK48_30007 (Contig Edge)	XACJK2_20008	XAC4311_20007	XAC71A_10017	XAC3824_10017	XAC439a_30009	XAC902_10018	XACJM35_20007	XAC2911_10018	XAC3607_20007 (Contig Edge)	XAC3615_40008	XAB3213_20008
XAC0014	XAC1083_10019	XAC217_10019	XACLC80_20009	XACJK4_10019	XAC9322_10019	XACJJ10_10019	XAC40_10019	CONTIG JOIN	XACG117_20008	XACB100_20008	XAC2852_10019	XAC3810_10019	XACW160_20009	XACE116_30008	XACLD7_40001 (Contig Edge)	XACLH37_10019	XAC3562_10019	XAC3612_10019	CONTIG JOIN	XACLG98_10019	XACG102_30008	XAC908_20016	XAC3608_10019	XACG115_20008	XAC3218_10019	XACB302_30008 (Contig Edge)	CONTIG JOIN	XACLE20_10019	XACS581a_10019	XACS582_40001 (Contig Edge)	XACS584_10019	CONTIG JOIN	XACJK2_20009	XAC4311_20008	XAC71A_10018	XAC3824_10018	XAC439a_30010 (Contig Edge)	XAC902_10019	XACJM35_20008	XAC2911_10019	CONTIG JOIN	XAC3615_40009 (Contig Edge)	XAB3213_20009
XAC0015	XAC1083_10020	XAC217_10020	XACLC80_20010	XACJK4_10020	XAC9322_10020	XACJJ10_10020	XAC40_10020	XAC3610_40001 (Contig Edge)	XACG117_20009	XACB100_20009 (Contig Edge)	XAC2852_10020 (Contig Edge)	XAC3810_10020	XACW160_20010	XACE116_30009	XACLD7_50002	XACLH37_10020	XAC3562_10020	XAC3612_10020	XACLG97_40001 (Contig Edge)	XACLG98_10020	XACG102_30009	XAC908_20017	XAC3608_10020	XACG115_20009	XAC3218_10020	XACB302_40002	XACLE3_20001 (Contig Edge)	XACLE20_10020	XACS581a_10020	XACS582_50001 (Contig Edge)	XACS584_10020	XACJK48_40001 (Contig Edge)	XACJK2_20010	XAC4311_20009	XAC71A_10019	XAC3824_10019	XAC439a_40001 (Contig Edge)	XAC902_10020	XACJM35_20009	XAC2911_10020	XAC3607_30001 (Contig Edge)	XAC3615_50002	XAB3213_20010
XAC0016	XAC1083_10021	XAC217_10021	XACLC80_20011	XACJK4_10021	XAC9322_10021	XACJJ10_10021	XAC40_10021	XAC3610_40002 (Contig Edge)	XACG117_20010	XACB100_30001 (Contig Edge)	XAC2852_20001 (Contig Edge)	XAC3810_10021	XACW160_20011	XACE116_30010	XACLD7_50003 (Contig Edge)	XACLH37_10021	XAC3562_10021	XAC3612_10021	XACLG97_40002 (Contig Edge)	XACLG98_10021	XACG102_30010 (Contig Edge)	XAC908_20018	XAC3608_10021	XACG115_20010	XAC3218_10021	XACB302_40003 (Contig Edge)	XACLE3_20002	XACLE20_10021	XACS581a_10021	XACS582_50002	XACS584_10021	XACJK48_40002	XACJK2_20011	XAC4311_20010	XAC71A_10020	XAC3824_10020	XAC439a_40002 (Contig Edge)	XAC902_10021	XACJM35_20010	XAC2911_10021	XAC3607_30002	XAC3615_50003 (Contig Edge)	XAB3213_20011
XAC0017	XAC1083_10022	XAC217_10022	XACLC80_20012	XACJK4_10022	XAC9322_10022	XACJJ10_10022	XAC40_10022	XAC3610_60001 (Contig Edge)	XACG117_20011	XACB100_30002	XAC2852_20002	XAC3810_10022	XACW160_20012	XACE116_30011	CONTIG JOIN	XACLH37_10022	XAC3562_10022	XAC3612_10022	CONTIG JOIN	XACLG98_20001 (Contig Edge)	CONTIG JOIN	XAC908_20019	XAC3608_10022	XACG115_20011	XAC3218_10022	CONTIG JOIN	XACLE3_20003 (Contig Edge)	XACLE20_10022 (Contig Edge)	XACS581a_10022	XACS582_50003	XACS584_10022	XACJK48_40003	XACJK2_20012	XAC4311_20011	XAC71A_10021	XAC3824_10021	CONTIG JOIN	XAC902_10022	XACJM35_20011	XAC2911_10022	XAC3607_30003	CONTIG JOIN	XAB3213_20012
XAC0018	XAC1083_10023	XAC217_10023	XACLC80_20013	XACJK4_10023	XAC9322_10023	XACJJ10_10023	XAC40_10023	XAC3610_60002	XACG117_20012	XACB100_30003	XAC2852_20003	XAC3810_10023	XACW160_20013	XACE116_30012 (Contig Edge)	XACLD7_60001 (Contig Edge)	XACLH37_10023	XAC3562_10023	XAC3612_10023	XACLG97_50001 (Contig Edge)	XACLG98_30001 (Contig Edge)	XACG102_40001 (Contig Edge)	XAC908_20020	XAC3608_10023	XACG115_20012	XAC3218_10023	XACB302_50001 (Contig Edge)	XACLE3_30002	XACLE20_20002	XACS581a_10023	XACS582_50004	XACS584_10023	XACJK48_40004	XACJK2_20013	XAC4311_20012	XAC71A_10022	XAC3824_10022	XAC439a_50001 (Contig Edge)	XAC902_10023	XACJM35_20012	XAC2911_10023	XAC3607_30004	XAC3615_60001 (Contig Edge)	XAB3213_20013
XAC0019	XAC1083_10024	XAC217_10024	XACLC80_20014	XACJK4_10024	XAC9322_10024	XACJJ10_10024	XAC40_10024	XAC3610_60003	XACG117_20013	XACB100_30004	XAC2852_20004	XAC3810_10024	XACW160_20014	CONTIG JOIN	XACLD7_60002	XACLH37_10024	XAC3562_10024	XAC3612_10024	XACLG97_50002 (Contig Edge)	XACLG98_30002	XACG102_40002	XAC908_20021	XAC3608_10024	XACG115_20013	XAC3218_10024	XACB302_50002	XACLE3_30003	XACLE20_20003	XACS581a_10024 (Pseudogene/Split)	XACS582_50005	XACS584_10024	XACJK48_40005	XACJK2_20014	XAC4311_20013	XAC71A_10023	XAC3824_10023	XAC439a_50002	XAC902_10024	XACJM35_20013	XAC2911_10024	XAC3607_30005	XAC3615_60002	XAB3213_20014
XAC0020	XAC1083_10025	XAC217_10025	XACLC80_20015	XACJK4_10025	XAC9322_10025	XACJJ10_10025	XAC40_10025	XAC3610_60004	XACG117_20014	XACB100_30005	XAC2852_20005	XAC3810_10025	XACW160_20015	XACE116_40001 (Contig Edge)	XACLD7_60003 (Contig Edge)	XACLH37_10025	XAC3562_10025	XAC3612_10025	XACLG97_60001 (Contig Edge)	XACLG98_30003	XACG102_40003 (Contig Edge)	XAC908_20022	XAC3608_10025	XACG115_20014	XAC3218_10025	XACB302_50003	XACLE3_30004	XACLE20_20004	XACS581a_10026	XACS582_50006	XACS584_10025	XACJK48_40006	XACJK2_20015	XAC4311_20014	XAC71A_10024	XAC3824_10024	XAC439a_50003	XAC902_10025	XACJM35_20014	XAC2911_10025	XAC3607_30006	XAC3615_60003	XAB3213_20015
XAC0021	XAC1083_10026	XAC217_10026	XACLC80_20016	XACJK4_10026	XAC9322_10026	XACJJ10_10026	XAC40_10026	XAC3610_60005	XACG117_20015	XACB100_30006	XAC2852_20006	XAC3810_10026	XACW160_20016	XACE116_40002	XACLD7_70001 (Contig Edge)	XACLH37_10026	XAC3562_10026	XAC3612_10026	XACLG97_60002	XACLG98_30004	XACG102_50001 (Contig Edge)	XAC908_20023	XAC3608_10026	XACG115_20015	XAC3218_10026	XACB302_50004	XACLE3_30005	XACLE20_20005	XACS581a_10027	XACS582_50007	XACS584_10026	XACJK48_40007	XACJK2_20016	XAC4311_20015	XAC71A_10025	XAC3824_10025	XAC439a_50004	XAC902_10026	XACJM35_20015	XAC2911_10026	XAC3607_30007	XAC3615_60004	XAB3213_20016
XAC0022	XAC1083_10027	XAC217_10027	XACLC80_20017	XACJK4_10027	XAC9322_10027	XACJJ10_10027	XAC40_10027	XAC3610_60006 (Contig Edge)	XACG117_20016	XACB100_30007	XAC2852_20007	XAC3810_10027	XACW160_20017	XACE116_40003	XACLD7_70002	XACLH37_10027	XAC3562_10027	XAC3612_10027	XACLG97_60003 (Contig Edge)	XACLG98_30005	XACG102_50002	XAC908_20024	XAC3608_10027	XACG115_20016	XAC3218_10027	XACB302_50005 (Contig Edge)	XACLE3_30006	XACLE20_20006	XACS581a_10028	XACS582_50008	XACS584_10027	XACJK48_40008	XACJK2_20017	XAC4311_20016	XAC71A_10026	XAC3824_10026	XAC439a_50005	XAC902_10027	XACJM35_20016	XAC2911_10027	XAC3607_30008	XAC3615_60005 (Contig Edge)	XAB3213_20017
XAC0023	XAC1083_10028	XAC217_10028	XACLC80_20018	XACJK4_10028 (Contig Edge)	XAC9322_10028	XACJJ10_10028	XAC40_10028	CONTIG JOIN	XACG117_20017	XACB100_30008 (Contig Edge)	XAC2852_20008	XAC3810_10028	XACW160_20018	XACE116_40004 (Contig Edge)	XACLD7_80001 (Contig Edge)	XACLH37_10028 (Contig Edge)	XAC3562_10028	XAC3612_10028	CONTIG JOIN	XACLG98_30006	XACG102_50003 (Contig Edge)	XAC908_20025	XAC3608_10028	XACG115_20017	XAC3218_10028	CONTIG JOIN	XACLE3_40001 (Contig Edge)	XACLE20_20007	XACS581a_10029	XACS582_60001 (Contig Edge)	XACS584_10028	XACJK48_50002 (Pseudogene/Split)	XACJK2_20018	XAC4311_20017	XAC71A_10027	XAC3824_10027	XAC439a_50006 (Contig Edge)	XAC902_10028	XACJM35_20017 (Contig Edge)	XAC2911_10028	XAC3607_30009 (Contig Edge)	CONTIG JOIN	XAB3213_20018
XAC0024	XAC1083_10029	XAC217_10029	XACLC80_20019	CONTIG JOIN	XAC9322_10029	XACJJ10_10029	XAC40_10029	XAC3610_70001 (Contig Edge)	XACG117_20018	CONTIG JOIN	XAC2852_20009	XAC3810_10029	XACW160_20019	CONTIG JOIN	CONTIG JOIN	CONTIG JOIN	XAC3562_10029	XAC3612_10029	CONTIG JOIN	XACLG98_30007	CONTIG JOIN	XAC908_20026	XAC3608_10029	XACG115_20018	XAC3218_10029	CONTIG JOIN	CONTIG JOIN	XACLE20_20008	XACS581a_10030	CONTIG JOIN	XACS584_10029	XACJK48_50003 (Contig Edge)	XACJK2_20019	XAC4311_20018	XAC71A_10028	XAC3824_10028	CONTIG JOIN	XAC902_10029	CONTIG JOIN	XAC2911_10029	CONTIG JOIN	XAC3615_70001 (Contig Edge)	XAB3213_20019
XAC0025	XAC1083_10030	XAC217_10030	XACLC80_20020	XACJK4_20001 (Contig Edge)	XAC9322_10030	XACJJ10_10030	XAC40_10030	XAC3610_80002	XACG117_20019	XACB100_40001 (Contig Edge)	XAC2852_20010	XAC3810_10030	XACW160_20020	XACE116_50001 (Contig Edge)	XACLD7_90001 (Contig Edge)	XACLH37_20001 (Contig Edge)	XAC3562_10030	XAC3612_10030	XACLG97_80001 (Contig Edge)	XACLG98_30008	XACG102_60001 (Contig Edge)	XAC908_20027	XAC3608_10030	XACG115_20019	XAC3218_10030	XACB302_70001 (Contig Edge)	XACLE3_50001 (Contig Edge)	XACLE20_20009	XACS581a_10031	XACS582_70001 (Contig Edge)	XACS584_10030	XACJK48_60001 (Contig Edge)	XACJK2_20020	XAC4311_20019	XAC71A_10029	XAC3824_10029	XAC439a_60001 (Contig Edge)	XAC902_10030	XACJM35_30001 (Contig Edge)	XAC2911_10030	XAC3607_40001 (Contig Edge)	XAC3615_80001 (Contig Edge)	XAB3213_20020
XAC0026	XAC1083_10031	XAC217_10031	XACLC80_20021	XACJK4_20002	XAC9322_10031	XACJJ10_10031	XAC40_10031	XAC3610_80003	XACG117_20020	XACB100_40002	XAC2852_20011	XAC3810_10031	XACW160_20021	XACE116_50002 (Contig Edge)	CONTIG JOIN	XACLH37_20002	XAC3562_10031	XAC3612_10031	CONTIG JOIN	XACLG98_30009	XACG102_60002	XAC908_20028	XAC3608_10031	XACG115_20020	XAC3218_10031	CONTIG JOIN	XACLE3_50002	XACLE20_20010	XACS581a_10032	XACS582_70002	XACS584_10031	XACJK48_60002 (Contig Edge)	XACJK2_20021	XAC4311_20020	XAC71A_10030	XAC3824_10030	XAC439a_60002 (Contig Edge)	XAC902_10031	XACJM35_30002	XAC2911_10031	XAC3607_40002	XAC3615_80002 (Contig Edge)	XAB3213_20021
XAC0027	XAC1083_10032	XAC217_10032	XACLC80_20022	XACJK4_20003	XAC9322_10032	XACJJ10_10032	XAC40_10032	XAC3610_80004 (Contig Edge)	XACG117_20021	XACB100_40003	XAC2852_20012	XAC3810_10032	XACW160_20022	XACE116_60002	XACLD7_100001 (Contig Edge)	XACLH37_20003	XAC3562_10032	XAC3612_10032	XACLG97_90001 (Contig Edge)	XACLG98_30010	XACG102_60003 (Contig Edge)	XAC908_20029	XAC3608_10032	XACG115_20021	XAC3218_10032	XACB302_80001 (Contig Edge)	XACLE3_50003 (Contig Edge)	XACLE20_20011	XACS581a_10033	XACS582_70003 (Contig Edge)	XACS584_10032	XACJK48_70002 (Contig Edge)	XACJK2_20022	XAC4311_20021	XAC71A_10031	XAC3824_10031	XAC439a_70002	XAC902_10032	XACJM35_30003	XAC2911_10032	XAC3607_40003	XAC3615_90002 (Contig Edge)	XAB3213_20022
XAC0028	XAC1083_10033	XAC217_10033	XACLC80_20023	XACJK4_20004	XAC9322_10033	XACJJ10_10033	XAC40_10033	CONTIG JOIN	XACG117_20022	XACB100_40004	XAC2852_20013	XAC3810_10033	XACW160_20023	XACE116_60003 (Contig Edge)	XACLD7_100002 (Contig Edge)	XACLH37_20004	XAC3562_10033	XAC3612_10033	CONTIG JOIN	XACLG98_30011	CONTIG JOIN	XAC908_20030	XAC3608_10033	XACG115_20022	XAC3218_10033	CONTIG JOIN	CONTIG JOIN	XACLE20_20012	XACS581a_10034	CONTIG JOIN	XACS584_10033	CONTIG JOIN	XACJK2_20023	XAC4311_20022	XAC71A_10032	XAC3824_10032	XAC439a_70003 (Contig Edge)	XAC902_10033	XACJM35_30004	XAC2911_10033	XAC3607_40004	CONTIG JOIN	XAB3213_20023
XANAC_0033	XAC1083_10034	XAC217_10034	XACLC80_20024	XACJK4_20005	XAC9322_10034	XACJJ10_10034		XAC3610_90001 (Contig Edge)		XACB100_40005	XAC2852_20014	XAC3810_10034	XACW160_20024	XACE116_70002	XACLD7_110002	XACLH37_20005	XAC3562_10034	XAC3612_10034	XACLG97_100001 (Contig Edge)	XACLG98_30012	XACG102_70001 (Contig Edge)	XAC908_20031	XAC3608_10034	XACG115_20023	XAC3218_10034	XACB302_90001 (Contig Edge)	XACLE3_60001 (Contig Edge)	XACLE20_20013	XACS581a_10035	XACS582_80001 (Contig Edge)	XACS584_10034	XACJK48_80001 (Contig Edge)	XACJK2_20024	XAC4311_20023			XAC439a_80002	XAC902_10034	XACJM35_30005	XAC2911_10034	XAC3607_40005	XAC3615_100001 (Contig Edge)
XANAC_0034	XAC1083_10035	XAC217_10035	XACLC80_20025	XACJK4_20006	XAC9322_10035	XACJJ10_10035		XAC3610_90002	XACG117_20023	XACB100_40006	XAC2852_20015	XAC3810_10035	XACW160_20025	XACE116_70003	XACLD7_110003	XACLH37_20006	XAC3562_10035	XAC3612_10035	XACLG97_100002	XACLG98_30013	XACG102_70002	XAC908_20032	XAC3608_10035	XACG115_20024	XAC3218_10035	XACB302_90002	XACLE3_60002	XACLE20_20014	XACS581a_10036	XACS582_80002	XACS584_10035	XACJK48_80002	XACJK2_20025	XAC4311_20024	XAC71A_10033	XAC3824_10033	XAC439a_80003	XAC902_10035	XACJM35_30006	XAC2911_10035	XAC3607_40006	XAC3615_100002
XAC0029	XAC1083_10037	XAC217_10037	XACLC80_20027	XACJK4_20008	XAC9322_10037	XACJJ10_10037	XAC40_10037	XAC3610_90004	XACG117_20025	XACB100_40008	XAC2852_20017	XAC3810_10037	XACW160_20027	XACE116_70005	XACLD7_110005	XACLH37_20008	XAC3562_10037	XAC3612_10037	XACLG97_100004	XACLG98_30015	XACG102_70004	XAC908_20034	XAC3608_10037	XACG115_20026	XAC3218_10037	XACB302_90004	XACLE3_60004	XACLE20_20016	XACS581a_10038	XACS582_80004	XACS584_10037	XACJK48_80004	XACJK2_20027	XAC4311_20026	XAC71A_10035	XAC3824_10035	XAC439a_80005	XAC902_10037	XACJM35_30008	XAC2911_10037	XAC3607_40008	XAC3615_100004	XAB3213_20025
XANAC_0036																							CONTIG JOIN	CONTIG JOIN	CONTIG JOIN	CONTIG JOIN
XAC0030	XAC1083_10038	XAC217_10038	XACLC80_20028	XACJK4_20009	XAC9322_10038	XACJJ10_10038	XAC40_10038	XAC3610_90005	XACG117_20026	XACB100_40009	XAC2852_20018	XAC3810_10038	XACW160_20028	XACE116_70006	XACLD7_110006	XACLH37_20009	XAC3562_10038	XAC3612_10038	XACLG97_100005	XACLG98_30016	XACG102_70005	XAC908_20035	XAC3608_20001 (Contig Edge)	XACG115_30001 (Contig Edge)	XAC3218_20002	XACB302_100001 (Contig Edge)	XACLE3_60005	XACLE20_20017	XACS581a_10039	XACS582_80005	XACS584_10038	XACJK48_80005	XACJK2_20028	XAC4311_20027	XAC71A_10036	XAC3824_10036	XAC439a_80006	XAC902_10038	XACJM35_30009	XAC2911_10038	XAC3607_40009	XAC3615_100005	XAB3213_20028
XAC0031	XAC1083_10039	XAC217_10039	XACLC80_20029	XACJK4_20010	XAC9322_10039	XACJJ10_10039	XAC40_10039	XAC3610_90006	XACG117_20027	XACB100_40010	XAC2852_20019	XAC3810_10039	XACW160_20029	XACE116_70007	XACLD7_110007	XACLH37_20010	XAC3562_10039	XAC3612_10039	XACLG97_100006	XACLG98_30017	XACG102_70006	XAC908_20036	XAC3608_20002	XACG115_30002	XAC3218_20003	XACB302_100002	XACLE3_60006	XACLE20_20018	XACS581a_10040	XACS582_80006	XACS584_10039	XACJK48_80006	XACJK2_20029	XAC4311_20028	XAC71A_10037	XAC3824_10037	XAC439a_80007	XAC902_10039	XACJM35_30010	XAC2911_10039	XAC3607_40010	XAC3615_100006	XAB3213_20029
XANAC_0039																																											XAB3213_20030
XAC0032	XAC1083_10040	XAC217_10040	XACLC80_20030	XACJK4_20011	XAC9322_10040	XACJJ10_10040	XAC40_10040	XAC3610_90007	XACG117_20028	XACB100_40011	XAC2852_20020	XAC3810_10040	XACW160_20030	XACE116_70008	XACLD7_110008	XACLH37_20011	XAC3562_10040	XAC3612_10040	XACLG97_100007	XACLG98_30018	XACG102_70007	XAC908_20037	XAC3608_20003	XACG115_30003	XAC3218_20004	XACB302_100003	XACLE3_60007	XACLE20_20019	XACS581a_10041	XACS582_80007 (Contig Edge)	XACS584_10040	XACJK48_80007	XACJK2_20030	XAC4311_20029	XAC71A_10038	XAC3824_10038	XAC439a_80008	XAC902_10040	XACJM35_30011	XAC2911_10040	XAC3607_40011	XAC3615_100007	XAB3213_20031 (Contig Edge)
XAC0033	XAC1083_10041	XAC217_10041	XACLC80_20031	XACJK4_20012	XAC9322_10041	XACJJ10_10041	XAC40_10041	XAC3610_90008	XACG117_20029	XACB100_40012	XAC2852_20021	XAC3810_10041	XACW160_20031	XACE116_70009	XACLD7_110009 (Contig Edge)	XACLH37_20012	XAC3562_10041	XAC3612_10041	XACLG97_100008	XACLG98_30019	XACG102_70008	XAC908_20038	XAC3608_20004	XACG115_30004	XAC3218_20005	XACB302_100004	XACLE3_60008	XACLE20_20020	XACS581a_10042	CONTIG JOIN	XACS584_10041	XACJK48_80008	XACJK2_20031	XAC4311_20030	XAC71A_10039	XAC3824_10039	XAC439a_80009	XAC902_10041	XACJM35_30012	XAC2911_10041	XAC3607_40012	XAC3615_110001 (Contig Edge)	XAB3213_30001 (Contig Edge)
XAC0034	XAC1083_10042	XAC217_10042	XACLC80_20032	XACJK4_20013 (Contig Edge)	XAC9322_10042	XACJJ10_10042	XAC40_10042	XAC3610_90009	XACG117_20030	XACB100_40013	XAC2852_20022	XAC3810_10042	XACW160_20032	XACE116_70011 (Contig Edge)	XACLD7_130001 (Contig Edge)	XACLH37_20013 (Contig Edge)	XAC3562_10042	XAC3612_10042 (Contig Edge)	XACLG97_100009	XACLG98_30020	XACG102_70009	XAC908_20039	XAC3608_20005	XACG115_30005 (Contig Edge)	XAC3218_20006	XACB302_110001 (Contig Edge)	XACLE3_60009	XACLE20_20021	XACS581a_10043 (Contig Edge)	CONTIG JOIN	XACS584_10042	XACJK48_80009	XACJK2_20032	XAC4311_20031	XAC71A_10040	XAC3824_10040	XAC439a_90001 (Contig Edge)	XAC902_10042	XACJM35_30013 (Contig Edge)	XAC2911_10042	XAC3607_40013	XAC3615_120001 (Contig Edge)	XAB3213_30002
XAC0035	XAC1083_10043	XAC217_10043	XACLC80_20033	CONTIG JOIN	XAC9322_10043	XACJJ10_10043	XAC40_10043	XAC3610_100001 (Contig Edge)	XACG117_30001 (Contig Edge)	XACB100_50001 (Contig Edge)	XAC2852_20023	XAC3810_10043	XACW160_20033	XACE116_90001 (Contig Edge)	XACLD7_140001 (Contig Edge)	CONTIG JOIN	XAC3562_10043	CONTIG JOIN	XACLG97_110001 (Contig Edge)	XACLG98_30021	XACG102_80001 (Contig Edge)	XAC908_20040	XAC3608_20006	CONTIG JOIN	XAC3218_20007	XACB302_120001 (Contig Edge)	XACLE3_70001 (Contig Edge)	XACLE20_20022	CONTIG JOIN	XACS582_110001 (Contig Edge)	XACS584_10043	XACJK48_90001 (Contig Edge)	XACJK2_20033	XAC4311_20032	XAC71A_10041	XAC3824_10041	XAC439a_100001 (Contig Edge)	XAC902_10043	CONTIG JOIN	XAC2911_10043	XAC3607_50001 (Contig Edge)	XAC3615_130001 (Contig Edge)	XAB3213_30003
XAC0036	XAC1083_10045	XAC217_10045	XACLC80_20035	XACJK4_30002 (Contig Edge)	XAC9322_10045	XACJJ10_10045	XAC40_10045	XAC3610_100003	XACG117_30003	XACB100_50003	XAC2852_20025	XAC3810_10045	XACW160_20035	XACE116_90003	XACLD7_140003	XACLH37_30002 (Contig Edge)	XAC3562_10045	XAC3612_20002 (Contig Edge)	XACLG97_110003	XACLG98_30023	XACG102_80003	XAC908_20042	XAC3608_20008	XACG115_40002 (Contig Edge)	XAC3218_20009	XACB302_120003	XACLE3_70003	XACLE20_20024	XACS581a_20002 (Contig Edge)	XACS582_110003	XACS584_10045	XACJK48_90003	XACJK2_20035	XAC4311_20034	XAC71A_10043	XAC3824_10043	XAC439a_100003	XAC902_10045	XACJM35_40002 (Contig Edge)	XAC2911_10045	XAC3607_50003	XAC3615_130003	XAB3213_30005
XANAC_0046	XAC1083_10047	XAC217_10047	XACLC80_20037	XACJK4_30004	XAC9322_10047	XACJJ10_10047	XAC40_10047	XAC3610_100005	XACG117_30005	XACB100_50005	XAC2852_20027	XAC3810_10047	XACW160_20037	XACE116_90005	XACLD7_140005	XACLH37_30004	XAC3562_10047	XAC3612_20004	XACLG97_110005	XACLG98_30025	XACG102_80005	XAC908_20044	XAC3608_20010	XACG115_40004	XAC3218_20011	XACB302_120005	XACLE3_70005	XACLE20_20026	XACS581a_20004	XACS582_110005	XACS584_10047	XACJK48_90005	XACJK2_20037	XAC4311_20036	XAC71A_10045	XAC3824_10045	XAC439a_100005	XAC902_10047	XACJM35_40004	XAC2911_10047	XAC3607_50005	XAC3615_130005	XAB3213_30006
XAC0037	XAC1083_10048	XAC217_10048	XACLC80_20038	XACJK4_30005	XAC9322_10048	XACJJ10_10048	XAC40_10048	XAC3610_100006	XACG117_30006	XACB100_50006	XAC2852_20028	XAC3810_10048	XACW160_20038	XACE116_90006	XACLD7_140006	XACLH37_30005	XAC3562_10048	XAC3612_20005	XACLG97_110006	XACLG98_30026	XACG102_80006	XAC908_20045	XAC3608_20011	XACG115_40005	XAC3218_20012	XACB302_120006	XACLE3_70006	XACLE20_20027	XACS581a_20005	XACS582_110006	XACS584_10048	XACJK48_90006	XACJK2_20038	XAC4311_20037	XAC71A_10046	XAC3824_10046	XAC439a_100006	XAC902_10048	XACJM35_40005	XAC2911_10048	XAC3607_50006	XAC3615_130006	XAB3213_30007 (Pseudogene/Split)
XAC0038	XAC1083_10049	XAC217_10049	XACLC80_20039	XACJK4_30006	XAC9322_10049	XACJJ10_10049	XAC40_10049	XAC3610_100007	XACG117_30007	XACB100_50007	XAC2852_20029	XAC3810_10049	XACW160_20039	XACE116_90007	XACLD7_140007	XACLH37_30006	XAC3562_10049	XAC3612_20006	XACLG97_110007	XACLG98_30027	XACG102_80007	XAC908_20046	XAC3608_20012	XACG115_40006	XAC3218_20013	XACB302_120007	XACLE3_70007	XACLE20_20028	XACS581a_20006	XACS582_110007	XACS584_10049	XACJK48_90007	XACJK2_20039	XAC4311_20038	XAC71A_10047	XAC3824_10047	XAC439a_100007	XAC902_10049	XACJM35_40006	XAC2911_10049	XAC3607_50007	XAC3615_130007	XAB3213_30009
XAC0039	XAC1083_10050	XAC217_10050	XACLC80_20040	XACJK4_30007	XAC9322_10050	XACJJ10_10050	XAC40_10050	XAC3610_100008	XACG117_30008	XACB100_50008	XAC2852_20030	XAC3810_10050	XACW160_20040	XACE116_90008	XACLD7_140008	XACLH37_30007	XAC3562_10050	XAC3612_20007	XACLG97_110008	XACLG98_30028	XACG102_80008	XAC908_20047	XAC3608_20013	XACG115_40007	XAC3218_20014	XACB302_120008	XACLE3_70008	XACLE20_20029	XACS581a_20007	XACS582_110008	XACS584_10050	XACJK48_90008	XACJK2_20040	XAC4311_20039	XAC71A_10048	XAC3824_10048	XAC439a_100008	XAC902_10050	XACJM35_40007	XAC2911_10050	XAC3607_50008	XAC3615_130008	XAB3213_30012 (Pseudogene/Split)
XAC0040	XAC1083_10051	XAC217_10051	XACLC80_20041	XACJK4_30008	XAC9322_10051	XACJJ10_10051	XAC40_10051	XAC3610_100009	XACG117_30009	XACB100_50009	XAC2852_20031	XAC3810_10051	XACW160_20041	XACE116_90009	XACLD7_140009	XACLH37_30008	XAC3562_10051	XAC3612_20008	XACLG97_110009	XACLG98_30029	XACG102_80009	XAC908_20048	XAC3608_20014	XACG115_40008	XAC3218_20015	XACB302_120009	XACLE3_70009	XACLE20_20030	XACS581a_20008	XACS582_110009	XACS584_10051	XACJK48_90009	XACJK2_20041	XAC4311_20040	XAC71A_10049	XAC3824_10049	XAC439a_100009	XAC902_10051	XACJM35_40008	XAC2911_10051	XAC3607_50009	XAC3615_130009
XAC0041	XAC1083_10052	XAC217_10052	XACLC80_20042	XACJK4_30009	XAC9322_10052	XACJJ10_10052	XAC40_10052	XAC3610_100010	XACG117_30010	XACB100_50010	XAC2852_20032	XAC3810_10052	XACW160_20042	XACE116_90010	XACLD7_140010	XACLH37_30009	XAC3562_10052	XAC3612_20009	XACLG97_110010	XACLG98_30030	XACG102_80010	XAC908_20049	XAC3608_20015	XACG115_40009	XAC3218_20016	XACB302_120010	XACLE3_70010	XACLE20_20031	XACS581a_20009	XACS582_110010	XACS584_10052	XACJK48_90010	XACJK2_20042	XAC4311_20041	XAC71A_10050	XAC3824_10050	XAC439a_100010	XAC902_10052	XACJM35_40009	XAC2911_10052	XAC3607_50010	XAC3615_130010	XAB3213_30013
XAC0042	XAC1083_10053	XAC217_10053	XACLC80_20043	XACJK4_30010	XAC9322_10053	XACJJ10_10053	XAC40_10053	XAC3610_100011	XACG117_30011	XACB100_50011	XAC2852_20033	XAC3810_10053	XACW160_20043	XACE116_90011	XACLD7_140011	XACLH37_30010	XAC3562_10053	XAC3612_20010	XACLG97_110011	XACLG98_30031	XACG102_80011	XAC908_20050	XAC3608_20016	XACG115_40010	XAC3218_20017	XACB302_120011	XACLE3_70011	XACLE20_20032	XACS581a_20010	XACS582_110011	XACS584_10053	XACJK48_90011	XACJK2_20043	XAC4311_20042	XAC71A_10051	XAC3824_10051	XAC439a_100011	XAC902_10053	XACJM35_40010	XAC2911_10053	XAC3607_50011	XAC3615_130011	XAB3213_30014
XAC0043	XAC1083_10054	XAC217_10054	XACLC80_20044	XACJK4_30012 (Pseudogene/Split)	XAC9322_10054	XACJJ10_10054	XAC40_10054	XAC3610_100012	XACG117_30012	XACB100_50012	XAC2852_20034	XAC3810_10054	XACW160_20044	XACE116_90012	XACLD7_140012	XACLH37_30011	XAC3562_10054	XAC3612_20011	XACLG97_110012	XACLG98_30032	XACG102_80012	XAC908_20051	XAC3608_20017	XACG115_40011	XAC3218_20018	XACB302_120012	XACLE3_70012	XACLE20_20033	XACS581a_20011	XACS582_110012	XACS584_10054	XACJK48_90012	XACJK2_20044	XAC4311_20043	XAC71A_10052	XAC3824_10052	XAC439a_100012	XAC902_10054	XACJM35_40011	XAC2911_10054	XAC3607_50012	XAC3615_130012	XAB3213_30015
XAC0044	XAC1083_10055	XAC217_10055	XACLC80_20045	XACJK4_30013	XAC9322_10055	XACJJ10_10055	XAC40_10055	XAC3610_100013	XACG117_30013	XACB100_50013	XAC2852_20035	XAC3810_10055	XACW160_20045	XACE116_90013	XACLD7_140013	XACLH37_30012	XAC3562_10055	XAC3612_20012	XACLG97_110013	XACLG98_30033	XACG102_80013	XAC908_20052	XAC3608_20018	XACG115_40012	XAC3218_20019	XACB302_120013	XACLE3_70013	XACLE20_20034	XACS581a_20012	XACS582_110013	XACS584_10055	XACJK48_90013	XACJK2_20045	XAC4311_20044	XAC71A_10053	XAC3824_10053	XAC439a_100013	XAC902_10055	XACJM35_40012	XAC2911_10055	XAC3607_50013	XAC3615_130013	XAB3213_30016
XAC0045	XAC1083_10056	XAC217_10056	XACLC80_20046	XACJK4_30014	XAC9322_10056	XACJJ10_10056	XAC40_10056	XAC3610_100014	XACG117_30014	XACB100_50014	XAC2852_20036	XAC3810_10056	XACW160_20046	XACE116_90014	XACLD7_140014	XACLH37_30013	XAC3562_10056	XAC3612_20013	XACLG97_110014	XACLG98_30034	XACG102_80014	XAC908_20053	XAC3608_20019	XACG115_40013	XAC3218_20020	XACB302_120014	XACLE3_70014	XACLE20_20035	XACS581a_20013	XACS582_110014	XACS584_10056	XACJK48_90014	XACJK2_20046	XAC4311_20045	XAC71A_10054	XAC3824_10054	XAC439a_100014	XAC902_10056	XACJM35_40013	XAC2911_10056	XAC3607_50014	XAC3615_130014	XAB3213_30017
XAC0046	XAC1083_10057	XAC217_10057	XACLC80_20047	XACJK4_30015	XAC9322_10057	XACJJ10_10057	XAC40_10057	XAC3610_100015	XACG117_30015	XACB100_50015	XAC2852_20037	XAC3810_10057	XACW160_20047	XACE116_90015	XACLD7_140015	XACLH37_30014	XAC3562_10057	XAC3612_20014	XACLG97_110015	XACLG98_30035	XACG102_80015	XAC908_20054	XAC3608_20020	XACG115_40014	XAC3218_20021	XACB302_120015	XACLE3_70015	XACLE20_20036	XACS581a_20014	XACS582_110015	XACS584_10057	XACJK48_90015	XACJK2_20047	XAC4311_20046	XAC71A_10055	XAC3824_10055	XAC439a_100015	XAC902_10057	XACJM35_40014	XAC2911_10057	XAC3607_50015	XAC3615_130015	XAB3213_30018
XAC0047	XAC1083_10058	XAC217_10058	XACLC80_20048	XACJK4_30016	XAC9322_10058	XACJJ10_10058	XAC40_10058	XAC3610_100016	XACG117_30016	XACB100_50016	XAC2852_20038	XAC3810_10058	XACW160_20048	XACE116_90016	XACLD7_140016	XACLH37_30015	XAC3562_10058	XAC3612_20015	XACLG97_110016	XACLG98_30036	XACG102_80016	XAC908_20055	XAC3608_20021	XACG115_40015	XAC3218_20022	XACB302_120016	XACLE3_70016	XACLE20_20037	XACS581a_20015	XACS582_110016	XACS584_10058	XACJK48_90016	XACJK2_20048	XAC4311_20047	XAC71A_10056	XAC3824_10056	XAC439a_100016	XAC902_10058	XACJM35_40015	XAC2911_10058	XAC3607_50016	XAC3615_130016	XAB3213_30019
XAC0048	XAC1083_10059	XAC217_10059	XACLC80_20049	XACJK4_30017	XAC9322_10059	XACJJ10_10059	XAC40_10059	XAC3610_100017	XACG117_30017	XACB100_50017	XAC2852_20039	XAC3810_10059	XACW160_20049	XACE116_90017	XACLD7_140017	XACLH37_30016	XAC3562_10059	XAC3612_20016	XACLG97_110017	XACLG98_30037	XACG102_80017	XAC908_20056	XAC3608_20022	XACG115_40016	XAC3218_20023	XACB302_120017	XACLE3_70017	XACLE20_20038	XACS581a_20016	XACS582_110017	XACS584_10059	XACJK48_90017	XACJK2_20049	XAC4311_20048	XAC71A_10057	XAC3824_10057	XAC439a_100017	XAC902_10059	XACJM35_40016	XAC2911_10059	XAC3607_50017	XAC3615_130017	XAB3213_30020
XAC0049	XAC1083_10060	XAC217_10060	XACLC80_20050	XACJK4_30018	XAC9322_10060	XACJJ10_10060	XAC40_10060	XAC3610_100018	XACG117_30018	XACB100_50018	XAC2852_20040	XAC3810_10060	XACW160_20050	XACE116_90018	XACLD7_140018	XACLH37_30017	XAC3562_10060	XAC3612_20017	XACLG97_110018	XACLG98_30038	XACG102_80018	XAC908_20057 (Pseudogene/Split)	XAC3608_20023 (Pseudogene/Split)	XACG115_40017 (Pseudogene/Split)	XAC3218_20024 (Pseudogene/Split)	XACB302_120018 (Pseudogene/Split)	XACLE3_70018	XACLE20_20039	XACS581a_20017	XACS582_110018	XACS584_10060	XACJK48_90018	XACJK2_20050	XAC4311_20049	XAC71A_10058	XAC3824_10058	XAC439a_100018	XAC902_10060	XACJM35_40017	XAC2911_10060	XAC3607_50018	XAC3615_130018	XAB3213_30021
XAC0050	XAC1083_10061 (Pseudogene/Split)	XAC217_10061 (Pseudogene/Split)	XACLC80_20051 (Pseudogene/Split)	XACJK4_30019 (Pseudogene/Split)	XAC9322_10061 (Pseudogene/Split)	XACJJ10_10061 (Pseudogene/Split)	XAC40_10061	XAC3610_100019 (Pseudogene/Split)	XACG117_30019 (Pseudogene/Split)	XACB100_50019 (Pseudogene/Split)	XAC2852_20041 (Pseudogene/Split)	XAC3810_10061 (Pseudogene/Split)	XACW160_20051 (Pseudogene/Split)	XACE116_90019 (Pseudogene/Split)	XACLD7_140019 (Pseudogene/Split)	XACLH37_30018 (Pseudogene/Split)	XAC3562_10061 (Pseudogene/Split)	XAC3612_20018 (Pseudogene/Split)	XACLG97_110019 (Pseudogene/Split)	XACLG98_30039 (Pseudogene/Split)	XACG102_80019 (Pseudogene/Split)	XAC908_20059	XAC3608_20025	XACG115_40019	XAC3218_20026	XACB302_120020	XACLE3_70019	XACLE20_20040	XACS581a_20018	XACS582_110019	XACS584_10061	XACJK48_90019	XACJK2_20051	XAC4311_20050	XAC71A_10059	XAC3824_10059	XAC439a_100019	XAC902_10061	XACJM35_40018	XAC2911_10061	XAC3607_50019	XAC3615_130019	XAB3213_30022
XANAC_0061	XAC1083_10062 (Pseudogene/Split)	XAC217_10062 (Pseudogene/Split)	XACLC80_20052 (Pseudogene/Split)	XACJK4_30020 (Pseudogene/Split)	XAC9322_10062 (Pseudogene/Split)	XACJJ10_10062 (Pseudogene/Split)		XAC3610_100020 (Pseudogene/Split)	XACG117_30020 (Pseudogene/Split)	XACB100_50020 (Pseudogene/Split)	XAC2852_20042 (Pseudogene/Split)	XAC3810_10062 (Pseudogene/Split)	XACW160_20052 (Pseudogene/Split)	XACE116_90020 (Pseudogene/Split)	XACLD7_140020 (Pseudogene/Split)	XACLH37_30019 (Pseudogene/Split)	XAC3562_10062 (Pseudogene/Split)	XAC3612_20019 (Pseudogene/Split)	XACLG97_110020 (Pseudogene/Split)	XACLG98_30040 (Pseudogene/Split)	XACG102_80020 (Pseudogene/Split)
XAC0051	XAC1083_10063	XAC217_10063	XACLC80_20053	XACJK4_30021	XAC9322_10063	XACJJ10_10063	XAC40_10063	XAC3610_100021	XACG117_30021	XACB100_50021	XAC2852_20043	XAC3810_10063	XACW160_20053	XACE116_90021	XACLD7_140021	XACLH37_30020	XAC3562_10063	XAC3612_20020	XACLG97_110021	XACLG98_30041	XACG102_80021	XAC908_20060	XAC3608_20027 (Pseudogene/Split)	XACG115_40021 (Pseudogene/Split)	XAC3218_20028 (Pseudogene/Split)	XACB302_120022 (Pseudogene/Split)	XACLE3_70020	XACLE20_20041	XACS581a_20019	XACS582_110020	XACS584_10062	XACJK48_90020	XACJK2_20052	XAC4311_20051	XAC71A_10060	XAC3824_10060	XAC439a_100020	XAC902_10062	XACJM35_40019	XAC2911_10062	XAC3607_50020	XAC3615_130020	XAB3213_30023
XAC0052	XAC1083_10064	XAC217_10064	XACLC80_20054	XACJK4_30022	XAC9322_10064	XACJJ10_10064	XAC40_10064	XAC3610_100022	XACG117_30022	XACB100_50022	XAC2852_20044	XAC3810_10064	XACW160_20054	XACE116_90022	XACLD7_140022	XACLH37_30021	XAC3562_10064	XAC3612_20021	XACLG97_110022	XACLG98_30042	XACG102_80022	XAC908_20061	XAC3608_20028	XACG115_40022	XAC3218_20029	XACB302_120023	XACLE3_70021	XACLE20_20042	XACS581a_20020	XACS582_110021	XACS584_10063	XACJK48_90021	XACJK2_20053	XAC4311_20052	XAC71A_10061	XAC3824_10061	XAC439a_100021	XAC902_10063	XACJM35_40020	XAC2911_10063	XAC3607_50021	XAC3615_130021	XAB3213_30024
XAC0053	XAC1083_10065	XAC217_10065	XACLC80_20055	XACJK4_30023	XAC9322_10065	XACJJ10_10065	XAC40_10065	XAC3610_100023	XACG117_30023	XACB100_50023	XAC2852_20045	XAC3810_10065	XACW160_20055	XACE116_90023	XACLD7_140023	XACLH37_30022	XAC3562_10065	XAC3612_20022	XACLG97_110023	XACLG98_30043	XACG102_80023	XAC908_20062	XAC3608_20029	XACG115_40023	XAC3218_20030	XACB302_120024	XACLE3_70022	XACLE20_20043	XACS581a_20021	XACS582_110022	XACS584_10064	XACJK48_90022	XACJK2_20054	XAC4311_20053	XAC71A_10062	XAC3824_10062	XAC439a_100022	XAC902_10064	XACJM35_40021	XAC2911_10064	XAC3607_50022	XAC3615_130022	XAB3213_30025
XAC0054	XAC1083_10066	XAC217_10066	XACLC80_20056	XACJK4_30024	XAC9322_10066	XACJJ10_10066	XAC40_10066	XAC3610_100024	XACG117_30024	XACB100_50024	XAC2852_20046	XAC3810_10066	XACW160_20056	XACE116_90024	XACLD7_140024	XACLH37_30023	XAC3562_10066	XAC3612_20023	XACLG97_110024	XACLG98_30044	XACG102_80024	XAC908_20063	XAC3608_20030	XACG115_40024	XAC3218_20031	XACB302_120025	XACLE3_70023	XACLE20_20044	XACS581a_20022	XACS582_110023	XACS584_10065	XACJK48_90023	XACJK2_20055	XAC4311_20054	XAC71A_10063	XAC3824_10063	XAC439a_100023 (Contig Edge)	XAC902_10065	XACJM35_40022	XAC2911_10065	XAC3607_50023	XAC3615_130023	XAB3213_30026
XAC0055	XAC1083_10067	XAC217_10067	XACLC80_20057	XACJK4_30025	XAC9322_10067	XACJJ10_10067	XAC40_10067	XAC3610_100025	XACG117_30025	XACB100_50025	XAC2852_20047	XAC3810_10067	XACW160_20057	XACE116_90025 (Contig Edge)	XACLD7_140025	XACLH37_30024	XAC3562_10067	XAC3612_20024	XACLG97_110025 (Contig Edge)	XACLG98_30045	XACG102_80025 (Contig Edge)	XAC908_20064	XAC3608_20031	XACG115_40025	XAC3218_20032	XACB302_120026 (Contig Edge)	XACLE3_70024 (Contig Edge)	XACLE20_20045	XACS581a_20023	XACS582_110024 (Contig Edge)	XACS584_10066	XACJK48_90024	XACJK2_20056	XAC4311_20055	XAC71A_10064	XAC3824_10064	CONTIG JOIN	XAC902_10066	XACJM35_40023	XAC2911_10066	XAC3607_50024	XAC3615_130024 (Contig Edge)	XAB3213_30027
XAC0056	XAC1083_10068	XAC217_10068	XACLC80_20058	XACJK4_30026	XAC9322_10068	XACJJ10_10068	XAC40_10068	XAC3610_120001 (Contig Edge)	XACG117_30026	XACB100_50026	XAC2852_20048	XAC3810_10068	XACW160_20058	XACE116_110001 (Contig Edge)	XACLD7_160001 (Contig Edge)	XACLH37_30025	XAC3562_10068	XAC3612_20025	XACLG97_130001 (Contig Edge)	XACLG98_30046	XACG102_100001 (Contig Edge)	XAC908_20065	XAC3608_20032	XACG115_40026	XAC3218_20033	CONTIG JOIN	XACLE3_90001 (Contig Edge)	XACLE20_20046	XACS581a_20024	XACS582_120001 (Contig Edge)	XACS584_10067	XACJK48_90025	XACJK2_20057	XAC4311_20056	XAC71A_10065	XAC3824_10065	XAC439a_110001 (Contig Edge)	XAC902_10067	XACJM35_40024	XAC2911_10067	XAC3607_50025	XAC3615_140001 (Contig Edge)	XAB3213_30028
XAC0057	XAC1083_10069	XAC217_10069	XACLC80_20059	XACJK4_30027	XAC9322_10069	XACJJ10_10069	XAC40_10069	XAC3610_120002	XACG117_30027	XACB100_50027	XAC2852_20049	XAC3810_10069	XACW160_20059	XACE116_110002	XACLD7_160002	XACLH37_30026	XAC3562_10069	XAC3612_20026	XACLG97_130002	XACLG98_30047	XACG102_100002	XAC908_20066	XAC3608_20033	XACG115_40027	XAC3218_20034	XACB302_140001 (Contig Edge)	XACLE3_90002	XACLE20_20047	XACS581a_20025	XACS582_130001 (Contig Edge)	XACS584_10068	XACJK48_90026	XACJK2_20058	XAC4311_20057	XAC71A_10066	XAC3824_10066	XAC439a_130001 (Contig Edge)	XAC902_10068	XACJM35_40025	XAC2911_10068	XAC3607_50026	XAC3615_140002 (Contig Edge)	XAB3213_30030 (Pseudogene/Split)
XAC0058	XAC1083_10070	XAC217_10070	XACLC80_20060	XACJK4_30028	XAC9322_10070	XACJJ10_10070	XAC40_10070	XAC3610_120003	XACG117_30028	XACB100_50028	XAC2852_20050	XAC3810_10070	XACW160_20060	XACE116_110003	XACLD7_160003 (Contig Edge)	XACLH37_30027	XAC3562_10070	XAC3612_20027	XACLG97_130003	XACLG98_30048	XACG102_100003	XAC908_20067	XAC3608_20034	XACG115_40028	XAC3218_20035	XACB302_140002	XACLE3_90003	XACLE20_20048	XACS581a_20026	XACS582_130002 (Contig Edge)	XACS584_10069	XACJK48_90027	XACJK2_20059	XAC4311_20058	XAC71A_10067	XAC3824_10067	XAC439a_130002	XAC902_10069	XACJM35_40026	XAC2911_10069	XAC3607_50027	CONTIG JOIN	XAB3213_30031
XANAC_0070	XAC1083_10071	XAC217_10071	XACLC80_20061	XACJK4_30029	XAC9322_10071	XACJJ10_10071		XAC3610_120004	XACG117_30029	XACB100_50029	XAC2852_20051	XAC3810_10071	XACW160_20061	XACE116_110004 (Contig Edge)	XACLD7_170001 (Contig Edge)	XACLH37_30028	XAC3562_10071	XAC3612_20028	XACLG97_130004	XACLG98_30049	XACG102_100004	XAC908_20068	XAC3608_20035	XACG115_40029	XAC3218_20036	XACB302_140003 (Contig Edge)	XACLE3_90004	XACLE20_20049	XACS581a_20027	XACS582_140001 (Contig Edge)	XACS584_10070	XACJK48_90028 (Contig Edge)	XACJK2_20060	XAC4311_20059	XAC71A_10068	XAC3824_10068	XAC439a_130003	XAC902_10070	XACJM35_40027	XAC2911_10070	XAC3607_50028	XAC3615_150001 (Contig Edge)	XAB3213_30032
XAC0059	XAC1083_10072	XAC217_10072	XACLC80_20062	XACJK4_30030	XAC9322_10072	XACJJ10_10072	XAC40_10072	XAC3610_120005	XACG117_30030	XACB100_50030	XAC2852_20052	XAC3810_10072	XACW160_20062	CONTIG JOIN	XACLD7_170002 (Contig Edge)	XACLH37_30029	XAC3562_10072	XAC3612_20029	XACLG97_130005	XACLG98_30050	XACG102_100005	XAC908_20069	XAC3608_20036 (Pseudogene/Split)	XACG115_40030 (Pseudogene/Split)	XAC3218_20037 (Pseudogene/Split)	CONTIG JOIN	XACLE3_90005	XACLE20_20050	XACS581a_20028	XACS582_140002	XACS584_10071	CONTIG JOIN	XACJK2_20061	XAC4311_20060	XAC71A_10069	XAC3824_10069	XAC439a_130004	XAC902_10071	XACJM35_40028	XAC2911_10071	XAC3607_50029	XAC3615_150002	XAB3213_30033
XAC0060	XAC1083_10073	XAC217_10073	XACLC80_20063	XACJK4_30031	XAC9322_10073	XACJJ10_10073	XAC40_10073	XAC3610_120006	XACG117_30031	XACB100_50031	XAC2852_20053	XAC3810_10073	XACW160_20063	XACE116_120001 (Contig Edge)	CONTIG JOIN	XACLH37_30030	XAC3562_10073	XAC3612_20030	XACLG97_130006	XACLG98_30051	XACG102_100006	XAC908_20070	XAC3608_20038	XACG115_40032	XAC3218_20039	XACB302_150002	XACLE3_90006	XACLE20_20051	XACS581a_20029	XACS582_140003 (Contig Edge)	XACS584_10072	XACJK48_100001 (Contig Edge)	XACJK2_20062	XAC4311_20061	XAC71A_10070	XAC3824_10070	XAC439a_130005	XAC902_10072	XACJM35_40029	XAC2911_10072	XAC3607_50030	XAC3615_150003	XAB3213_30034
XAC0061	XAC1083_10074	XAC217_10074	XACLC80_20064	XACJK4_30032	XAC9322_10074	XACJJ10_10074	XAC40_10074	XAC3610_120007	XACG117_30032	XACB100_50032	XAC2852_20054	XAC3810_10074	XACW160_20064	XACE116_120002	XACLD7_190001 (Contig Edge)	XACLH37_30031	XAC3562_10074	XAC3612_20031	XACLG97_130007	XACLG98_30052	XACG102_100007	XAC908_20071	XAC3608_20039	XACG115_40033	XAC3218_20040	XACB302_150003	XACLE3_90007	XACLE20_20052	XACS581a_20030	XACS582_150001 (Contig Edge)	XACS584_10073	XACJK48_100002	XACJK2_20063	XAC4311_20062	XAC71A_10071	XAC3824_10071	XAC439a_130006	XAC902_10073	XACJM35_40030	XAC2911_10073	XAC3607_50031	XAC3615_150004	XAB3213_30035
XAC0062	XAC1083_10075	XAC217_10075	XACLC80_20065	XACJK4_30033	XAC9322_10075	XACJJ10_10075	XAC40_10075	XAC3610_120008	XACG117_30033	XACB100_50033	XAC2852_20055	XAC3810_10075	XACW160_20065	XACE116_120003 (Contig Edge)	XACLD7_190002	XACLH37_30032	XAC3562_10075	XAC3612_20032	XACLG97_130008	XACLG98_30053	XACG102_100008	XAC908_20072	XAC3608_20040	XACG115_40034	XAC3218_20041	XACB302_150004 (Contig Edge)	XACLE3_90008 (Contig Edge)	XACLE20_20053	XACS581a_20031 (Contig Edge)	XACS582_150002 (Contig Edge)	XACS584_10074	XACJK48_100003	XACJK2_20064	XAC4311_20063 (Contig Edge)	XAC71A_10072	XAC3824_10072	XAC439a_130007 (Contig Edge)	XAC902_10074	XACJM35_40031 (Contig Edge)	XAC2911_10074	XAC3607_50032	XAC3615_150005 (Contig Edge)	XAB3213_30036
XAC0063	XAC1083_10076	XAC217_10076	XACLC80_20066	XACJK4_30034	XAC9322_10076	XACJJ10_10076	XAC40_10076	XAC3610_120009	XACG117_30034	XACB100_50034	XAC2852_20056	XAC3810_10076	XACW160_20066	CONTIG JOIN	XACLD7_190003 (Contig Edge)	XACLH37_30033	XAC3562_10076	XAC3612_20033	XACLG97_130009	XACLG98_30054	XACG102_100009	XAC908_20073	XAC3608_20041	XACG115_40035	XAC3218_20042	CONTIG JOIN	CONTIG JOIN	XACLE20_30001 (Contig Edge)	CONTIG JOIN	CONTIG JOIN	XACS584_20001 (Contig Edge)	XACJK48_100004 (Contig Edge)	XACJK2_20065	CONTIG JOIN	XAC71A_10073	XAC3824_10073	CONTIG JOIN	XAC902_10075	CONTIG JOIN	XAC2911_10075	XAC3607_50033	CONTIG JOIN	XAB3213_30037
XAC0064	XAC1083_10077	XAC217_10077	XACLC80_20067	XACJK4_30035	XAC9322_10077	XACJJ10_10077	XAC40_10077	XAC3610_120010	XACG117_30035	XACB100_50035	XAC2852_20057	XAC3810_10077	XACW160_20067	XACE116_130001 (Contig Edge)	XACLD7_200001 (Contig Edge)	XACLH37_30034	XAC3562_10077	XAC3612_20034	XACLG97_130010	XACLG98_30055	XACG102_100010	XAC908_20074	XAC3608_20042	XACG115_40036	XAC3218_20043	XACB302_160001 (Contig Edge)	XACLE3_120001 (Contig Edge)	XACLE20_30002	XACS581a_40001 (Contig Edge)	XACS582_180001 (Contig Edge)	XACS584_20002	XACJK48_110001 (Contig Edge)	XACJK2_20066	XAC4311_40001 (Contig Edge)	XAC71A_10074	XAC3824_10074	XAC439a_150001 (Contig Edge)	XAC902_10076	XACJM35_60001 (Contig Edge)	XAC2911_10076	XAC3607_50034	XAC3615_160001 (Contig Edge)	XAB3213_30038
XAC0065	XAC1083_10079	XAC217_10079	XACLC80_20069	XACJK4_30037	XAC9322_10079	XACJJ10_10079	XAC40_10079	XAC3610_120012	XACG117_30037	XACB100_50037	XAC2852_20059	XAC3810_10079	XACW160_20069	XACE116_130003	XACLD7_200003	XACLH37_30036	XAC3562_10079	XAC3612_20036	XACLG97_130012	XACLG98_30057	XACG102_100012	XAC908_20076	XAC3608_20044	XACG115_40038	XAC3218_20045	XACB302_160003	XACLE3_120003	XACLE20_30004	XACS581a_40003	XACS582_180003	XACS584_20004	XACJK48_110003	XACJK2_20068	XAC4311_40003	XAC71A_10076	XAC3824_10076	XAC439a_150003	XAC902_10078	XACJM35_60003	XAC2911_10078	XAC3607_50036	XAC3615_160003	XAB3213_30040
XAC0066	XAC1083_10080	XAC217_10080	XACLC80_20070	XACJK4_30038	XAC9322_10080	XACJJ10_10080	XAC40_10080	XAC3610_120013	XACG117_30038	XACB100_50038	XAC2852_20060	XAC3810_10080	XACW160_20070	XACE116_130004	XACLD7_200004	XACLH37_30037	XAC3562_10080	XAC3612_20037	XACLG97_130013	XACLG98_30058	XACG102_100013	XAC908_20077	XAC3608_20045	XACG115_40039	XAC3218_20046	XACB302_160004	XACLE3_120004	XACLE20_30005	XACS581a_40004	XACS582_180004	XACS584_20005	XACJK48_110004	XACJK2_20069	XAC4311_40004	XAC71A_10077	XAC3824_10077	XAC439a_150004	XAC902_10079	XACJM35_60004	XAC2911_10079	XAC3607_50037	XAC3615_160004	XAB3213_30041
XAC0067	XAC1083_10081	XAC217_10081	XACLC80_20071	XACJK4_30039	XAC9322_10081	XACJJ10_10081	XAC40_10081	XAC3610_120014	XACG117_30039	XACB100_50039	XAC2852_20061	XAC3810_10081	XACW160_20071	XACE116_130005	XACLD7_200005	XACLH37_30038	XAC3562_10081	XAC3612_20038	XACLG97_130014	XACLG98_30059	XACG102_100014	XAC908_20078	XAC3608_20046	XACG115_40040	XAC3218_20047	XACB302_160005	XACLE3_120005	XACLE20_30006	XACS581a_40005	XACS582_180005	XACS584_20006	XACJK48_110005	XACJK2_20070	XAC4311_40005	XAC71A_10078	XAC3824_10078	XAC439a_150005	XAC902_10080	XACJM35_60005	XAC2911_10080	XAC3607_50038	XAC3615_160005	XAB3213_30042
XANAC_0080	XAC1083_10082	XAC217_10082	XACLC80_20072	XACJK4_30040	XAC9322_10082	XACJJ10_10082		XAC3610_120015	XACG117_30040	XACB100_50040	XAC2852_20062	XAC3810_10082	XACW160_20072	XACE116_130006	XACLD7_200006	XACLH37_30039	XAC3562_10082	XAC3612_20039	XACLG97_130015	XACLG98_30060	XACG102_100015	XAC908_20079	XAC3608_20047	XACG115_40041	XAC3218_20048	XACB302_160006	XACLE3_120006	XACLE20_30007	XACS581a_40006	XACS582_180006	XACS584_20007	XACJK48_110006	XACJK2_20071	XAC4311_40006	XAC71A_10079	XAC3824_10079	XAC439a_150006	XAC902_10081	XACJM35_60006	XAC2911_10081	XAC3607_50039	XAC3615_160006	XAB3213_30043
XAC0068	XAC1083_10083	XAC217_10083	XACLC80_20073	XACJK4_30041	XAC9322_10083	XACJJ10_10083	XAC40_10083	XAC3610_120016	XACG117_30041	XACB100_50041	XAC2852_20063	XAC3810_10083	XACW160_20073	XACE116_130007	XACLD7_200007	XACLH37_30040	XAC3562_10083	XAC3612_20040	XACLG97_130016	XACLG98_30061	XACG102_100016	XAC908_20080	XAC3608_20048	XACG115_40042	XAC3218_20049	XACB302_160007	XACLE3_120007	XACLE20_30008	XACS581a_40007	XACS582_180007	XACS584_20008	XACJK48_110007	XACJK2_20072	XAC4311_40007	XAC71A_10080	XAC3824_10080	XAC439a_150007	XAC902_10082	XACJM35_60007	XAC2911_10082	XAC3607_50040	XAC3615_160007	XAB3213_30044
XAC0069	XAC1083_10084	XAC217_10084	XACLC80_20074	XACJK4_30042	XAC9322_10084	XACJJ10_10084	XAC40_10084	XAC3610_120017 (Contig Edge)	XACG117_30042	XACB100_50042	XAC2852_20064	XAC3810_10084	XACW160_20074	XACE116_130008 (Contig Edge)	XACLD7_200008	XACLH37_30041	XAC3562_10084	XAC3612_20041	XACLG97_130017	XACLG98_30062	XACG102_100017	XAC908_20081	XAC3608_20049	XACG115_40043	XAC3218_20050	XACB302_160008	XACLE3_120008 (Contig Edge)	XACLE20_30009	XACS581a_40008	XACS582_180008 (Contig Edge)	XACS584_20009	XACJK48_110008 (Contig Edge)	XACJK2_20073	XAC4311_40008	XAC71A_10081	XAC3824_10081	XAC439a_150008	XAC902_10083	XACJM35_60008	XAC2911_10083	XAC3607_50041	XAC3615_160008 (Contig Edge)	XAB3213_30045
XAC0070	XAC1083_10085	XAC217_10085	XACLC80_20075	XACJK4_30043 (Contig Edge)	XAC9322_10085	XACJJ10_10085	XAC40_10085	CONTIG JOIN	XACG117_30043	XACB100_50043	XAC2852_20065	XAC3810_10085	XACW160_20075	XACE116_150001 (Contig Edge)	XACLD7_200009 (Contig Edge)	XACLH37_30042 (Contig Edge)	XAC3562_10085	XAC3612_20042	XACLG97_130018 (Contig Edge)	XACLG98_30063	XACG102_110001 (Contig Edge)	XAC908_20082 (Pseudogene/Split)	XAC3608_20050	XACG115_40044	XAC3218_20051	XACB302_160009 (Contig Edge)	CONTIG JOIN	XACLE20_30010	XACS581a_40009	XACS582_200001 (Contig Edge)	XACS584_20010	CONTIG JOIN	XACJK2_20074	XAC4311_40009	XAC71A_10082	XAC3824_10082	XAC439a_160001 (Contig Edge)	XAC902_10084	XACJM35_60009	XAC2911_10084	XAC3607_50042	XAC3615_170001 (Contig Edge)	XAB3213_30046
XANAC_0084				CONTIG JOIN				CONTIG JOIN			XAC2852_20066			CONTIG JOIN	CONTIG JOIN	CONTIG JOIN			CONTIG JOIN		CONTIG JOIN					CONTIG JOIN	CONTIG JOIN			CONTIG JOIN		CONTIG JOIN					CONTIG JOIN					CONTIG JOIN
XAC0071	XAC1083_10087	XAC217_10087	XACLC80_20077	XACJK4_40002	XAC9322_10087	XACJJ10_10087	XAC40_10087	XAC3610_140002	XACG117_30045	XACB100_50046	XAC2852_20068	XAC3810_10087	XACW160_20077	XACE116_160002	XACLD7_220002	XACLH37_40002	XAC3562_10087	XAC3612_20044	XACLG97_150002	XACLG98_30066	XACG102_130002	XAC908_20086	XAC3608_20052	XACG115_40046	XAC3218_20053	XACB302_190002	XACLE3_140002	XACLE20_30012	XACS581a_40012	XACS582_210002	XACS584_20012	XACJK48_130002	XACJK2_20076	XAC4311_40012	XAC71A_10085	XAC3824_10085	XAC439a_180002	XAC902_10086	XACJM35_60011	XAC2911_10087	XAC3607_50044	XAC3615_180003	XAB3213_30049 (Pseudogene/Split)
XAC0072	XAC1083_10088	XAC217_10088	XACLC80_20078	XACJK4_40003	XAC9322_10088	XACJJ10_10088	XAC40_10088	XAC3610_140003	XACG117_30046	XACB100_50048	XAC2852_20070	XAC3810_10088	XACW160_20078	XACE116_160003	XACLD7_220003	XACLH37_40003	XAC3562_10088	XAC3612_20045	XACLG97_150003	XACLG98_30068	XACG102_130003	XAC908_20088	XAC3608_20053	XACG115_40047	XAC3218_20054	XACB302_190003	XACLE3_140003	XACLE20_30013	XACS581a_40013	XACS582_210003	XACS584_20013	XACJK48_130003	XACJK2_20077	XAC4311_40014	XAC71A_10087	XAC3824_10087	XAC439a_180003	XAC902_10087	XACJM35_60012	XAC2911_10088	XAC3607_50045	XAC3615_180004	XAB3213_30051 (Pseudogene/Split)
XAC0073	XAC1083_10089	XAC217_10089	XACLC80_20079	XACJK4_40004	XAC9322_10089	XACJJ10_10089	XAC40_10089	XAC3610_140004	XACG117_30047	XACB100_50049	XAC2852_20071	XAC3810_10089	XACW160_20079	XACE116_160004	XACLD7_220004	XACLH37_40004	XAC3562_10089	XAC3612_20046	XACLG97_150004	XACLG98_30069	XACG102_130004	XAC908_20089	XAC3608_20054	XACG115_40048	XAC3218_20055	XACB302_190004	XACLE3_140004	XACLE20_30014	XACS581a_40014	XACS582_210004 (Contig Edge)	XACS584_20014	XACJK48_130004	XACJK2_20078	XAC4311_40015	XAC71A_10088	XAC3824_10088	XAC439a_180004 (Contig Edge)	XAC902_10088	XACJM35_60013	XAC2911_10089	XAC3607_50046	XAC3615_180005	XAB3213_30052
XAC0074	XAC1083_10090	XAC217_10090	XACLC80_20080	XACJK4_40005	XAC9322_10090	XACJJ10_10090	XAC40_10090	XAC3610_140005 (Contig Edge)	XACG117_30048	XACB100_50050	XAC2852_20072	XAC3810_10090	XACW160_20080	XACE116_160005	XACLD7_220005	XACLH37_40005	XAC3562_10090	XAC3612_20047	XACLG97_150005 (Contig Edge)	XACLG98_30070	XACG102_130005	XAC908_20090	XAC3608_20055	XACG115_40049	XAC3218_20056	XACB302_190005	XACLE3_140005	XACLE20_30015	XACS581a_40015	CONTIG JOIN	XACS584_20015	XACJK48_130005	XACJK2_20079	XAC4311_40016	XAC71A_10089	XAC3824_10089	CONTIG JOIN	XAC902_10089	XACJM35_60014	XAC2911_10090	XAC3607_50047	XAC3615_180006	XAB3213_30053
XANAC_0089	XAC1083_10091	XAC217_10091	XACLC80_20081	XACJK4_40006	XAC9322_10091	XACJJ10_10091		XAC3610_150002	XACG117_30049	XACB100_50051	XAC2852_20073	XAC3810_10091	XACW160_20081	XACE116_160006	XACLD7_220006	XACLH37_40006	XAC3562_10091	XAC3612_20048	XACLG97_160002	XACLG98_30071	XACG102_130006	XAC908_20091	XAC3608_20056	XACG115_40050	XAC3218_20057	XACB302_190006	XACLE3_140006	XACLE20_30016	XACS581a_40016	XACS582_220001 (Contig Edge)	XACS584_20016	XACJK48_130006	XACJK2_20080	XAC4311_40017	XAC71A_10090	XAC3824_10090	XAC439a_190001 (Contig Edge)	XAC902_10090	XACJM35_60015	XAC2911_10091	XAC3607_50048	XAC3615_180007	XAB3213_30054
XAC0075	XAC1083_10092	XAC217_10092	XACLC80_20082	XACJK4_40007	XAC9322_10092	XACJJ10_10092	XAC40_10092	XAC3610_150003	XACG117_30050	XACB100_50052	XAC2852_20074	XAC3810_10092	XACW160_20082	XACE116_160007	XACLD7_220007	XACLH37_40007	XAC3562_10092	XAC3612_20049	XACLG97_160003	XACLG98_30072	XACG102_130007	XAC908_20092	XAC3608_20057	XACG115_40051	XAC3218_20058	XACB302_190007	XACLE3_140007	XACLE20_30017	XACS581a_40017	XACS582_220002	XACS584_20017	XACJK48_130007	XACJK2_20081	XAC4311_40018	XAC71A_10091	XAC3824_10091	XAC439a_190002	XAC902_10091	XACJM35_60016	XAC2911_10092	XAC3607_50049	XAC3615_180008	XAB3213_30055
XAC0076	XAC1083_10093	XAC217_10093	XACLC80_20083	XACJK4_40008	XAC9322_10093	XACJJ10_10093	XAC40_10093	XAC3610_150004	XACG117_30051	XACB100_50053	XAC2852_20075	XAC3810_10093	XACW160_20083	XACE116_160008	XACLD7_220008	XACLH37_40008	XAC3562_10093	XAC3612_20050	XACLG97_160004	XACLG98_30073	XACG102_130008	XAC908_20093	XAC3608_20058	XACG115_40052	XAC3218_20059	XACB302_190008	XACLE3_140008	XACLE20_30018	XACS581a_40018	XACS582_220003 (Contig Edge)	XACS584_20018	XACJK48_130008	XACJK2_20082	XAC4311_40019	XAC71A_10092	XAC3824_10092 (Pseudogene/Split)	XAC439a_190003	XAC902_10092	XACJM35_60017	XAC2911_10093	XAC3607_50050 (Pseudogene/Split)	XAC3615_180009 (Contig Edge)	XAB3213_30056 (Contig Edge)
XAC0077	XAC1083_10094	XAC217_10094	XACLC80_20084	XACJK4_40009	XAC9322_10094	XACJJ10_10094	XAC40_10094	XAC3610_150005	XACG117_30052	XACB100_50054	XAC2852_20076	XAC3810_10094	XACW160_20084	XACE116_160009	XACLD7_220009	XACLH37_40009	XAC3562_10094	XAC3612_20051	XACLG97_160005	XACLG98_30074	XACG102_130009 (Contig Edge)	XAC908_20094	XAC3608_20059	XACG115_40053	XAC3218_20060	XACB302_190009	XACLE3_140009	XACLE20_30019	XACS581a_40019	CONTIG JOIN	XACS584_20019	XACJK48_130009	XACJK2_20083	XAC4311_40020	XAC71A_10093	XAC3824_10095	XAC439a_190004	XAC902_10093	XACJM35_60018	XAC2911_10094	XAC3607_50052	CONTIG JOIN	CONTIG JOIN
XAC0078	XAC1083_10095	XAC217_10095	XACLC80_20085	XACJK4_40010	XAC9322_10095	XACJJ10_10095	XAC40_10095	XAC3610_160001 (Contig Edge)	XACG117_30053	XACB100_50055	XAC2852_20077	XAC3810_10095	XACW160_20085	XACE116_170001 (Contig Edge)	CONTIG JOIN	XACLH37_40010	XAC3562_10095	XAC3612_20052	CONTIG JOIN	XACLG98_30075	XACG102_140001 (Contig Edge)	XAC908_20095	XAC3608_20060	XACG115_40054	XAC3218_20061	CONTIG JOIN	XACLE3_150001 (Contig Edge)	XACLE20_30020	XACS581a_40020	XACS582_250001 (Contig Edge)	XACS584_20020	CONTIG JOIN	XACJK2_20084	XAC4311_40021	XAC71A_10094	XAC3824_10096	XAC439a_210001 (Contig Edge)	XAC902_10094	XACJM35_60019	XAC2911_10095	XAC3607_50053	XAC3615_190001 (Contig Edge)	XAB3213_40001 (Contig Edge)
XAC0079	XAC1083_10096	XAC217_10096	XACLC80_20086	XACJK4_40011	XAC9322_10096	XACJJ10_10096	XAC40_10096	XAC3610_160002	XACG117_30054	XACB100_50056	XAC2852_20078	XAC3810_10096	XACW160_20086	XACE116_170002	XACLD7_240001 (Contig Edge)	XACLH37_40011	XAC3562_10096	XAC3612_20053	XACLG97_180001 (Contig Edge)	XACLG98_30076	XACG102_140002	XAC908_20096	XAC3608_20061	XACG115_40055	XAC3218_20062	XACB302_210001 (Contig Edge)	XACLE3_150002	XACLE20_30021	XACS581a_40021	XACS582_250002	XACS584_20021	XACJK48_150001 (Contig Edge)	XACJK2_20085	XAC4311_40022	XAC71A_10095	XAC3824_10097	XAC439a_210002	XAC902_10095	XACJM35_60020	XAC2911_10096	XAC3607_50054	XAC3615_190002	XAB3213_40002
XAC0080	XAC1083_10097	XAC217_10097	XACLC80_20087	XACJK4_40012	XAC9322_10097	XACJJ10_10097	XAC40_10097	XAC3610_160003	XACG117_30055	XACB100_50057	XAC2852_20079	XAC3810_10097	XACW160_20087	XACE116_170003	XACLD7_240002	XACLH37_40012	XAC3562_10097	XAC3612_20054	XACLG97_180002	XACLG98_30077	XACG102_140003	XAC908_20097	XAC3608_20062	XACG115_40056	XAC3218_20063	XACB302_210002	XACLE3_150003	XACLE20_30022	XACS581a_40022	XACS582_250003	XACS584_20022	XACJK48_150002	XACJK2_20086	XAC4311_40023	XAC71A_10096	XAC3824_10098	XAC439a_210003	XAC902_10096	XACJM35_60021	XAC2911_10097	XAC3607_50055	XAC3615_190003	XAB3213_40003
XAC0081	XAC1083_10098	XAC217_10098	XACLC80_20088	XACJK4_40013	XAC9322_10098	XACJJ10_10098	XAC40_10098	XAC3610_160004 (Contig Edge)	XACG117_30056	XACB100_50058	XAC2852_20080	XAC3810_10098	XACW160_20088	XACE116_170004 (Contig Edge)	XACLD7_240003 (Contig Edge)	XACLH37_40013	XAC3562_10098	XAC3612_20055	XACLG97_180003 (Contig Edge)	XACLG98_30078	XACG102_140004 (Contig Edge)	XAC908_20098	XAC3608_20063	XACG115_40057	XAC3218_20064	XACB302_210003 (Contig Edge)	XACLE3_150004	XACLE20_30023	XACS581a_40023	XACS582_250004 (Contig Edge)	XACS584_20023	XACJK48_150003 (Contig Edge)	XACJK2_20087	XAC4311_40024	XAC71A_10097	XAC3824_10099	XAC439a_210004 (Contig Edge)	XAC902_10097	XACJM35_60022	XAC2911_10098	XAC3607_50056	XAC3615_190004 (Contig Edge)	XAB3213_40004
XAC0082	XAC1083_10099	XAC217_10099	XACLC80_20089	XACJK4_40014	XAC9322_10099	XACJJ10_10099	XAC40_10099	XAC3610_170001 (Contig Edge)	XACG117_30057	XACB100_50059	XAC2852_20081	XAC3810_10099	XACW160_20089	XACE116_180001 (Contig Edge)	XACLD7_250001 (Contig Edge)	XACLH37_40014	XAC3562_10099	XAC3612_20056	XACLG97_190001 (Contig Edge)	XACLG98_30079	XACG102_150001 (Contig Edge)	XAC908_20099	XAC3608_20064	XACG115_40058	XAC3218_20065	XACB302_220001 (Contig Edge)	XACLE3_150005	XACLE20_30024	XACS581a_40024	XACS582_260001 (Contig Edge)	XACS584_20024	XACJK48_160001 (Contig Edge)	XACJK2_20088	XAC4311_40025	XAC71A_10098	XAC3824_10100	XAC439a_220001 (Contig Edge)	XAC902_10098	XACJM35_60023	XAC2911_10099	XAC3607_50057	XAC3615_200001 (Contig Edge)	XAB3213_40005
XAC0083	XAC1083_10100	XAC217_10100	XACLC80_20090	XACJK4_40015	XAC9322_10100	XACJJ10_10100	XAC40_10100	XAC3610_180001 (Contig Edge)	XACG117_30058	XACB100_50060	XAC2852_20082	XAC3810_10100	XACW160_20090	XACE116_180002	XACLD7_250002	XACLH37_40015	XAC3562_10100	XAC3612_20057	XACLG97_190002	XACLG98_30080	XACG102_150002	XAC908_20100	XAC3608_20065	XACG115_40059	XAC3218_20066	XACB302_220002	XACLE3_150006	XACLE20_30025	XACS581a_40025	XACS582_260002	XACS584_20025	XACJK48_160002	XACJK2_20089	XAC4311_40026	XAC71A_10099	XAC3824_10101	XAC439a_220002	XAC902_10099	XACJM35_60024	XAC2911_10100	XAC3607_50058	XAC3615_200002	XAB3213_40007 (Pseudogene/Split)
XAC0084	XAC1083_10101	XAC217_10101	XACLC80_20091	XACJK4_40016	XAC9322_10101	XACJJ10_10101	XAC40_10101	XAC3610_180002	XACG117_30059	XACB100_50061	XAC2852_20083	XAC3810_10101	XACW160_20091	XACE116_180003	XACLD7_250003	XACLH37_40016	XAC3562_10101	XAC3612_20058	XACLG97_190003	XACLG98_30081	XACG102_150003 (Pseudogene/Split)	XAC908_20101	XAC3608_20066	XACG115_40060	XAC3218_20067	XACB302_220003	XACLE3_150007	XACLE20_30026	XACS581a_40026	XACS582_260003	XACS584_20026	XACJK48_160003	XACJK2_20090	XAC4311_40027	XAC71A_10100	XAC3824_10102	XAC439a_220003	XAC902_10100	XACJM35_60025	XAC2911_10101	XAC3607_50059	XAC3615_200003	XAB3213_40008 (Contig Edge)
XAC0085	XAC1083_10102	XAC217_10102	XACLC80_20092	XACJK4_40017	XAC9322_10102	XACJJ10_10102	XAC40_10102	XAC3610_180003	XACG117_30060	XACB100_50062	XAC2852_20084	XAC3810_10102	XACW160_20092	XACE116_180004	XACLD7_250004	XACLH37_40017	XAC3562_10102	XAC3612_20059	XACLG97_190004	XACLG98_30082	XACG102_150005	XAC908_20102	XAC3608_20067	XACG115_40061	XAC3218_20068	XACB302_220004	XACLE3_150008	XACLE20_30027	XACS581a_40027	XACS582_260004	XACS584_20027	XACJK48_160004	XACJK2_20091	XAC4311_40028	XAC71A_10101	XAC3824_10103	XAC439a_220004	XAC902_10101	XACJM35_60026	XAC2911_10102	XAC3607_50060	XAC3615_200004	CONTIG JOIN
XAC0086																														CONTIG JOIN													CONTIG JOIN
XANAC_0101	XAC1083_10103	XAC217_10103	XACLC80_20093	XACJK4_40018	XAC9322_10103	XACJJ10_10103	XAC40_10103	XAC3610_180004	XACG117_30061	XACB100_50063	XAC2852_20085	XAC3810_10103	XACW160_20093	XACE116_180005	XACLD7_250005	XACLH37_40018	XAC3562_10103	XAC3612_20060	XACLG97_190005	XACLG98_30083	XACG102_150006	XAC908_20103	XAC3608_20068	XACG115_40062	XAC3218_20069	XACB302_220005				CONTIG JOIN	XACS584_20028		XACJK2_20092	XAC4311_40029	XAC71A_10102							XAC3615_200005 (Contig Edge)	CONTIG JOIN
XAC0087	XAC1083_10104	XAC217_10104	XACLC80_20094	XACJK4_40019 (Contig Edge)	XAC9322_10104	XACJJ10_10104 (Contig Edge)	XAC40_10104	XAC3610_180005 (Contig Edge)	XACG117_30062 (Contig Edge)	XACB100_50064	XAC2852_20086	XAC3810_10104	XACW160_20094	XACE116_190001 (Contig Edge)	XACLD7_250006	XACLH37_40019	XAC3562_10104	XAC3612_20061 (Contig Edge)	XACLG97_190006 (Contig Edge)	XACLG98_30084 (Contig Edge)	XACG102_150007	XAC908_20104	XAC3608_20069	XACG115_40063	XAC3218_20070	XACB302_220006	XACLE3_150010	XACLE20_30030 (Pseudogene/Split)	XACS581a_40029 (Contig Edge)	XACS582_270001 (Contig Edge)	XACS584_20029	XACJK48_160006	XACJK2_20093 (Contig Edge)	XAC4311_40030	XAC71A_10103	XAC3824_10105	XAC439a_220006	XAC902_10103	XACJM35_60028	XAC2911_10104	XAC3607_50062	XAC3615_210001 (Contig Edge)	CONTIG JOIN
XAC0088	XAC1083_10105	XAC217_10105	XACLC80_20095	XACJK4_50001 (Contig Edge)	XAC9322_10105	XACJJ10_20001 (Contig Edge)	XAC40_10105	XAC3610_190001 (Contig Edge)	XACG117_40001 (Contig Edge)	XACB100_50065	XAC2852_20087	XAC3810_10105	XACW160_20095	XACE116_190002	XACLD7_250007	XACLH37_40020 (Contig Edge)	XAC3562_10105	XAC3612_30001 (Contig Edge)	XACLG97_200001 (Contig Edge)	XACLG98_40001 (Contig Edge)	XACG102_150008	XAC908_20105	XAC3608_20070	XACG115_40064	XAC3218_20071	XACB302_220007	XACLE3_150011	XACLE20_30031	XACS581a_50001 (Contig Edge)	XACS582_280001 (Contig Edge)	XACS584_20030	XACJK48_160007	XACJK2_30001 (Contig Edge)	XAC4311_40031	XAC71A_10104	XAC3824_10106	XAC439a_220007	XAC902_10104 (Contig Edge)	XACJM35_60029 (Contig Edge)	XAC2911_10105 (Contig Edge)	XAC3607_50063	XAC3615_210002	CONTIG JOIN
XAC0089	XAC1083_10107 (Contig Edge)	XAC217_10106 (Contig Edge)	XACLC80_20096 (Contig Edge)	XACJK4_50002 (Contig Edge)	XAC9322_10107 (Contig Edge)	XACJJ10_20003 (Contig Edge)	XAC40_10107	XAC3610_190003 (Contig Edge)	XACG117_40003 (Contig Edge)	XACB100_50066 (Contig Edge)	XAC2852_20089 (Contig Edge)	XAC3810_10106 (Contig Edge)	XACW160_20097 (Contig Edge)	CONTIG JOIN	XACLD7_250009 (Contig Edge)	CONTIG JOIN	XAC3562_10107 (Contig Edge)	XAC3612_30002 (Contig Edge)	XACLG97_200002 (Contig Edge)	CONTIG JOIN	XACG102_150009 (Contig Edge)	XAC908_20107 (Contig Edge)	XAC3608_20072 (Contig Edge)	XACG115_40065 (Contig Edge)	XAC3218_20072 (Contig Edge)	XACB302_220008 (Contig Edge)	XACLE3_150013 (Contig Edge)	XACLE20_30032 (Contig Edge)	XACS581a_50002 (Contig Edge)	XACS582_280002 (Contig Edge)	XACS584_20031 (Contig Edge)	XACJK48_160009 (Contig Edge)	CONTIG JOIN	XAC4311_40032 (Contig Edge)	XAC71A_10105 (Contig Edge)	XAC3824_10107 (Contig Edge)	XAC439a_220009 (Contig Edge)	CONTIG JOIN	CONTIG JOIN	CONTIG JOIN	XAC3607_50064 (Contig Edge)	XAC3615_210003 (Contig Edge)	CONTIG JOIN
XAC0090 (IS/phage-related)	CONTIG JOIN (IS/phage-related)	CONTIG JOIN (IS/phage-related)	CONTIG JOIN (IS/phage-related)	CONTIG JOIN (IS/phage-related)	CONTIG JOIN (IS/phage-related)	CONTIG JOIN (IS/phage-related)	(IS/phage-related)	CONTIG JOIN (IS/phage-related)	CONTIG JOIN (IS/phage-related)	CONTIG JOIN (IS/phage-related)	CONTIG JOIN (IS/phage-related)	CONTIG JOIN (IS/phage-related)	CONTIG JOIN (IS/phage-related)	CONTIG JOIN (IS/phage-related)	CONTIG JOIN (IS/phage-related)	CONTIG JOIN (IS/phage-related)	CONTIG JOIN (IS/phage-related)	CONTIG JOIN (IS/phage-related)	CONTIG JOIN (IS/phage-related)	CONTIG JOIN (IS/phage-related)	CONTIG JOIN (IS/phage-related)	CONTIG JOIN (IS/phage-related)	CONTIG JOIN (IS/phage-related)	CONTIG JOIN (IS/phage-related)	CONTIG JOIN (IS/phage-related)	CONTIG JOIN (IS/phage-related)	CONTIG JOIN (IS/phage-related)	CONTIG JOIN (IS/phage-related)	CONTIG JOIN (IS/phage-related)	CONTIG JOIN (IS/phage-related)	CONTIG JOIN (IS/phage-related)	CONTIG JOIN (IS/phage-related)	CONTIG JOIN (IS/phage-related)	CONTIG JOIN (IS/phage-related)	CONTIG JOIN (IS/phage-related)	CONTIG JOIN (IS/phage-related)	CONTIG JOIN (IS/phage-related)	CONTIG JOIN (IS/phage-related)	CONTIG JOIN (IS/phage-related)	CONTIG JOIN (IS/phage-related)	CONTIG JOIN (IS/phage-related)	CONTIG JOIN (IS/phage-related)	CONTIG JOIN (IS/phage-related)
XAC0091 (IS/phage-related)	CONTIG JOIN (IS/phage-related)	CONTIG JOIN (IS/phage-related)	CONTIG JOIN (IS/phage-related)	CONTIG JOIN (IS/phage-related)	CONTIG JOIN (IS/phage-related)	CONTIG JOIN (IS/phage-related)	(IS/phage-related)	CONTIG JOIN (IS/phage-related)	CONTIG JOIN (IS/phage-related)	CONTIG JOIN (IS/phage-related)	CONTIG JOIN (IS/phage-related)	CONTIG JOIN (IS/phage-related)	CONTIG JOIN (IS/phage-related)	CONTIG JOIN (IS/phage-related)	CONTIG JOIN (IS/phage-related)	CONTIG JOIN (IS/phage-related)	CONTIG JOIN (IS/phage-related)	CONTIG JOIN (IS/phage-related)	CONTIG JOIN (IS/phage-related)	CONTIG JOIN (IS/phage-related)	CONTIG JOIN (IS/phage-related)	CONTIG JOIN (IS/phage-related)	CONTIG JOIN (IS/phage-related)	CONTIG JOIN (IS/phage-related)	CONTIG JOIN (IS/phage-related)	CONTIG JOIN (IS/phage-related)	CONTIG JOIN (IS/phage-related)	CONTIG JOIN (IS/phage-related)	CONTIG JOIN (IS/phage-related)	CONTIG JOIN (IS/phage-related)	CONTIG JOIN (IS/phage-related)	CONTIG JOIN (IS/phage-related)	CONTIG JOIN (IS/phage-related)	CONTIG JOIN (IS/phage-related)	CONTIG JOIN (IS/phage-related)	CONTIG JOIN (IS/phage-related)	CONTIG JOIN (IS/phage-related)	CONTIG JOIN (IS/phage-related)	CONTIG JOIN (IS/phage-related)	CONTIG JOIN (IS/phage-related)	CONTIG JOIN (IS/phage-related)	CONTIG JOIN (IS/phage-related)	CONTIG JOIN (IS/phage-related)
XANAC_0107 (IS/phage-related)	CONTIG JOIN (IS/phage-related)	CONTIG JOIN (IS/phage-related)	CONTIG JOIN (IS/phage-related)	CONTIG JOIN (IS/phage-related)	CONTIG JOIN (IS/phage-related)	CONTIG JOIN (IS/phage-related)	(IS/phage-related)	CONTIG JOIN (IS/phage-related)	CONTIG JOIN (IS/phage-related)	CONTIG JOIN (IS/phage-related)	CONTIG JOIN (IS/phage-related)	CONTIG JOIN (IS/phage-related)	CONTIG JOIN (IS/phage-related)	CONTIG JOIN (IS/phage-related)	CONTIG JOIN (IS/phage-related)	CONTIG JOIN (IS/phage-related)	CONTIG JOIN (IS/phage-related)	CONTIG JOIN (IS/phage-related)	CONTIG JOIN (IS/phage-related)	CONTIG JOIN (IS/phage-related)	CONTIG JOIN (IS/phage-related)	CONTIG JOIN (IS/phage-related)	CONTIG JOIN (IS/phage-related)	CONTIG JOIN (IS/phage-related)	CONTIG JOIN (IS/phage-related)	CONTIG JOIN (IS/phage-related)	CONTIG JOIN (IS/phage-related)	CONTIG JOIN (IS/phage-related)	CONTIG JOIN (IS/phage-related)	CONTIG JOIN (IS/phage-related)	CONTIG JOIN (IS/phage-related)	CONTIG JOIN (IS/phage-related)	CONTIG JOIN (IS/phage-related)	CONTIG JOIN (IS/phage-related)	CONTIG JOIN (IS/phage-related)	CONTIG JOIN (IS/phage-related)	CONTIG JOIN (IS/phage-related)	CONTIG JOIN (IS/phage-related)	CONTIG JOIN (IS/phage-related)	CONTIG JOIN (IS/phage-related)	CONTIG JOIN (IS/phage-related)	CONTIG JOIN (IS/phage-related)	CONTIG JOIN (IS/phage-related)
XAC0092	CONTIG JOIN	CONTIG JOIN	XACLC80_60001 (Contig Edge)	CONTIG JOIN	CONTIG JOIN	CONTIG JOIN	XAC40_10110	XAC3610_230001 (Contig Edge)	CONTIG JOIN	CONTIG JOIN	CONTIG JOIN	CONTIG JOIN	XACW160_50001 (Contig Edge)	CONTIG JOIN	CONTIG JOIN	CONTIG JOIN	XAC3562_50001 (Contig Edge)	CONTIG JOIN	CONTIG JOIN	CONTIG JOIN	CONTIG JOIN	XAC908_70001 (Contig Edge)	XAC3608_30001 (Contig Edge)	XACG115_80001 (Contig Edge)	XAC3218_60001 (Contig Edge)	XACB302_260001 (Contig Edge)	CONTIG JOIN	XACLE20_40001 (Contig Edge)	XACS581a_110001 (Contig Edge)	XACS582_340001 (Contig Edge)	XACS584_30002 (Contig Edge)	CONTIG JOIN	CONTIG JOIN	CONTIG JOIN	CONTIG JOIN	CONTIG JOIN	CONTIG JOIN	XAC902_50001 (Contig Edge)	CONTIG JOIN	CONTIG JOIN	XAC3607_110001 (Contig Edge)	XAC3615_260001 (Contig Edge)	CONTIG JOIN
XAC0093 (IS/phage-related)	CONTIG JOIN (IS/phage-related)	CONTIG JOIN (IS/phage-related)	CONTIG JOIN (IS/phage-related)	CONTIG JOIN (IS/phage-related)	CONTIG JOIN (IS/phage-related)	CONTIG JOIN (IS/phage-related)	(IS/phage-related)	CONTIG JOIN (IS/phage-related)	CONTIG JOIN (IS/phage-related)	CONTIG JOIN (IS/phage-related)	CONTIG JOIN (IS/phage-related)	CONTIG JOIN (IS/phage-related)	(IS/phage-related)	CONTIG JOIN (IS/phage-related)	CONTIG JOIN (IS/phage-related)	CONTIG JOIN (IS/phage-related)	(IS/phage-related)	CONTIG JOIN (IS/phage-related)	CONTIG JOIN (IS/phage-related)	CONTIG JOIN (IS/phage-related)	CONTIG JOIN (IS/phage-related)	CONTIG JOIN (IS/phage-related)	(IS/phage-related)	(IS/phage-related)	(IS/phage-related)	(IS/phage-related)	CONTIG JOIN (IS/phage-related)	CONTIG JOIN (IS/phage-related)	CONTIG JOIN (IS/phage-related)	CONTIG JOIN (IS/phage-related)	CONTIG JOIN (IS/phage-related)	CONTIG JOIN (IS/phage-related)	CONTIG JOIN (IS/phage-related)	CONTIG JOIN (IS/phage-related)	CONTIG JOIN (IS/phage-related)	CONTIG JOIN (IS/phage-related)	CONTIG JOIN (IS/phage-related)	(IS/phage-related)	CONTIG JOIN (IS/phage-related)	CONTIG JOIN (IS/phage-related)	CONTIG JOIN (IS/phage-related)	CONTIG JOIN (IS/phage-related)	CONTIG JOIN (IS/phage-related)
XAC0094	CONTIG JOIN	CONTIG JOIN	CONTIG JOIN	CONTIG JOIN	CONTIG JOIN	CONTIG JOIN		CONTIG JOIN	CONTIG JOIN	CONTIG JOIN	CONTIG JOIN	CONTIG JOIN		CONTIG JOIN	CONTIG JOIN	CONTIG JOIN		CONTIG JOIN	CONTIG JOIN	CONTIG JOIN	CONTIG JOIN	CONTIG JOIN					CONTIG JOIN	CONTIG JOIN	CONTIG JOIN	CONTIG JOIN	CONTIG JOIN	CONTIG JOIN	XACJK2_710028	CONTIG JOIN	CONTIG JOIN	CONTIG JOIN	CONTIG JOIN		CONTIG JOIN	CONTIG JOIN	CONTIG JOIN	CONTIG JOIN	CONTIG JOIN
XANAC_0110	XAC1083_80001 (Contig Edge)	XAC217_70001 (Contig Edge)	XACLC80_80001 (Contig Edge)	XACJK4_110001 (Contig Edge)	XAC9322_60001 (Contig Edge)	XACJJ10_80001 (Contig Edge)	XAC40_10112	XAC3610_250001 (Contig Edge)	XACG117_100001 (Contig Edge)	XACB100_110001 (Contig Edge)	XAC2852_80001 (Contig Edge)	XAC3810_60001 (Contig Edge)	XACW160_50002	XACE116_270001 (Contig Edge)	XACLD7_320001 (Contig Edge)	XACLH37_90001 (Contig Edge)	XAC3562_50002	XAC3612_100001 (Contig Edge)	XACLG97_250001 (Contig Edge)	XACLG98_110001 (Contig Edge)	XACG102_230001 (Contig Edge)	XAC908_90001 (Contig Edge)	XAC3608_30002 (Contig Edge)	XACG115_80002 (Contig Edge)	XAC3218_60002 (Contig Edge)	XACB302_260002 (Contig Edge)	XACLE3_210001 (Contig Edge)	XACLE20_70001 (Contig Edge)	XACS581a_140001 (Contig Edge)	XACS582_390001 (Contig Edge)	XACS584_50001 (Contig Edge)	XACJK48_230001 (Contig Edge)	XACJK2_90001 (Contig Edge)	XAC4311_100001 (Contig Edge)	XAC71A_80001 (Contig Edge)	XAC3824_80001 (Contig Edge)	XAC439a_280001 (Contig Edge)	XAC902_50002	XACJM35_160001 (Contig Edge)	XAC2911_60001 (Contig Edge)	XAC3607_150001 (Contig Edge)	CONTIG JOIN	CONTIG JOIN
XAC0095	XAC1083_80002	XAC217_70002	XACLC80_80002	XACJK4_110002	XAC9322_60002	XACJJ10_80002	XAC40_10113	XAC3610_250002	XACG117_100002	XACB100_110002	XAC2852_80002	XAC3810_60002	XACW160_50003	XACE116_270002	XACLD7_320002	XACLH37_90002	XAC3562_50003	XAC3612_100002	XACLG97_250002	XACLG98_120001 (Contig Edge)	XACG102_230002	XAC908_90002	XAC3608_40001 (Contig Edge)	XACG115_90001 (Contig Edge)	XAC3218_70001 (Contig Edge)	XACB302_270001 (Contig Edge)	XACLE3_210002	XACLE20_70002 (Contig Edge)	XACS581a_140002	XACS582_390002	XACS584_50002	XACJK48_230002	XACJK2_90002	XAC4311_100002	XAC71A_80002	XAC3824_80002	XAC439a_280002	XAC902_50003	XACJM35_160002	XAC2911_60002	XAC3607_150002	XAC3615_300001 (Contig Edge)	XAB3213_80005
XAC0096	XAC1083_80003	XAC217_70003	XACLC80_80003	XACJK4_110003	XAC9322_60003	XACJJ10_80003	XAC40_10114	XAC3610_250003	XACG117_100003	XACB100_110003	XAC2852_80003	XAC3810_60003	XACW160_50004	XACE116_270003	XACLD7_320003	XACLH37_90003	XAC3562_50004	XAC3612_100003	XACLG97_260002	XACLG98_120002	XACG102_230003	XAC908_90003	XAC3608_50001 (Contig Edge)	XACG115_90002	XAC3218_70002	XACB302_270002	XACLE3_210003	XACLE20_80001 (Contig Edge)	XACS581a_140003	XACS582_390003	XACS584_50003	XACJK48_230003	XACJK2_90003	XAC4311_100003	XAC71A_80003	XAC3824_80003	XAC439a_280003	XAC902_50004 (Contig Edge)	XACJM35_160003	XAC2911_60003	XAC3607_150003	XAC3615_300002
XAC0097	XAC1083_80004	XAC217_70004	XACLC80_80004	XACJK4_110004	XAC9322_60004	XACJJ10_80004	XAC40_10115	XAC3610_250004	XACG117_100004	XACB100_110004	XAC2852_80004	XAC3810_60004	XACW160_50005	XACE116_270004	XACLD7_320004	XACLH37_90004	XAC3562_50005	XAC3612_100004	XACLG97_260003	XACLG98_120003	XACG102_230004	XAC908_90004	XAC3608_50002	XACG115_90003	XAC3218_70003	XACB302_270003	XACLE3_210004	XACLE20_80002	XACS581a_140004	XACS582_390004	XACS584_50004	XACJK48_230004	XACJK2_90004	XAC4311_100004	XAC71A_80004	XAC3824_80004	XAC439a_280004	XAC902_60002	XACJM35_160004	XAC2911_60004	XAC3607_150004	XAC3615_300003
XAC0098	XAC1083_80005	XAC217_70005	XACLC80_80005	XACJK4_110005	XAC9322_60005	XACJJ10_80005	XAC40_10116	XAC3610_250005	XACG117_100005	XACB100_110005	XAC2852_80005	XAC3810_60005	XACW160_50006	XACE116_270005	XACLD7_320005	XACLH37_90005	XAC3562_50006	XAC3612_100005	XACLG97_260004	XACLG98_120004	XACG102_230005	XAC908_90005	XAC3608_50003	XACG115_90004	XAC3218_70004	XACB302_270004	XACLE3_210005	XACLE20_80003	XACS581a_140005	XACS582_390005	XACS584_50005	XACJK48_230005	XACJK2_90005	XAC4311_100005	XAC71A_80005	XAC3824_80005	XAC439a_280005	XAC902_60003	XACJM35_160005	XAC2911_60005	XAC3607_150005	XAC3615_300004	XAB3213_80010
XANAC_0115	XAC1083_80006	XAC217_70006	XACLC80_80006	XACJK4_110006	XAC9322_60006	XACJJ10_80006	XAC40_10117	XAC3610_250006	XACG117_100006	XACB100_110006	XAC2852_80006	XAC3810_60006	XACW160_50007	XACE116_270006	XACLD7_320006	XACLH37_90006	XAC3562_50007	XAC3612_100006	XACLG97_260005	XACLG98_120005	XACG102_230006	XAC908_90006	XAC3608_50004	XACG115_90005	XAC3218_70005	XACB302_270005	XACLE3_210006	XACLE20_80004	XACS581a_140006	XACS582_390006	XACS584_50006	XACJK48_230006	XACJK2_90006	XAC4311_100006	XAC71A_80006	XAC3824_80006	XAC439a_280006	XAC902_60004	XACJM35_160006	XAC2911_60006	XAC3607_150006	XAC3615_300005	XAB3213_80011
XAC0099	XAC1083_80007	XAC217_70007	XACLC80_80007	XACJK4_110007	XAC9322_60007	XACJJ10_80007	XAC40_10118	XAC3610_250007	XACG117_100007	XACB100_110007	XAC2852_80007	XAC3810_60007	XACW160_50008	XACE116_270007	XACLD7_320007	XACLH37_90007	XAC3562_50008	XAC3612_100007	XACLG97_260006	XACLG98_120006	XACG102_230007	XAC908_90007	XAC3608_50005	XACG115_90006	XAC3218_70006	XACB302_270006	XACLE3_210007	XACLE20_80005	XACS581a_140007	XACS582_390007	XACS584_50007	XACJK48_230007	XACJK2_90007	XAC4311_100007	XAC71A_80007	XAC3824_80007	XAC439a_280007	XAC902_60005	XACJM35_160007	XAC2911_60007	XAC3607_150007	XAC3615_300006	XAB3213_80013
XAC0100	XAC1083_80008	XAC217_70009	XACLC80_80009	XACJK4_110009	XAC9322_60009	XACJJ10_80008	XAC40_10120	XAC3610_250008	XACG117_100009	XACB100_110009	XAC2852_80009	XAC3810_60009	XACW160_50010	XACE116_270009 (Contig Edge)	XACLD7_320009	XACLH37_90009	XAC3562_50010	XAC3612_100009 (Contig Edge)	XACLG97_260007	XACLG98_120008	XACG102_230009	XAC908_90009	XAC3608_50007	XACG115_90008	XAC3218_70008	XACB302_270008	XACLE3_210009	XACLE20_80007	XACS581a_140009	XACS582_390009	XACS584_50009	XACJK48_230009	XACJK2_90009	XAC4311_100009	XAC71A_80009	XAC3824_80009	XAC439a_280008	XAC902_60007	XACJM35_160009	XAC2911_60009	XAC3607_150009	XAC3615_300008	XAB3213_80014
XAC0101	XAC1083_80009	XAC217_70010	XACLC80_80010	XACJK4_110010	XAC9322_60010	XACJJ10_80009	XAC40_10121	XAC3610_250009	XACG117_100010	XACB100_110010	XAC2852_80010	XAC3810_60010	XACW160_50011	CONTIG JOIN	XACLD7_320010	XACLH37_90010	XAC3562_50011	CONTIG JOIN	XACLG97_270001 (Contig Edge)	XACLG98_120009	XACG102_230010	XAC908_90010	XAC3608_50008	XACG115_90009	XAC3218_70009	XACB302_270009	XACLE3_210010	XACLE20_80008	XACS581a_140010	XACS582_390010	XACS584_50010	XACJK48_230010	XACJK2_90010	XAC4311_100010	XAC71A_80010	XAC3824_80010	XAC439a_280009	XAC902_60008	XACJM35_160010	XAC2911_60010	XAC3607_150010	XAC3615_300009	XAB3213_80015
XAC0102	XAC1083_80010	XAC217_70011	XACLC80_80011	XACJK4_110011	XAC9322_60011	XACJJ10_80010	XAC40_10122	XAC3610_250010	XACG117_100011	XACB100_110011	XAC2852_80011	XAC3810_60011	XACW160_50012	XACE116_280001 (Contig Edge)	XACLD7_320011	XACLH37_90011	XAC3562_50012	XAC3612_110001 (Contig Edge)	XACLG97_270002	XACLG98_120010	XACG102_230011	XAC908_90011	XAC3608_50009	XACG115_90010	XAC3218_70010	XACB302_270010	XACLE3_210011	XACLE20_80009	XACS581a_140011	XACS582_390011	XACS584_50011	XACJK48_230011	XACJK2_90011	XAC4311_100011	XAC71A_80011	XAC3824_80011	XAC439a_280010	XAC902_60009	XACJM35_160011	XAC2911_60011	XAC3607_150011	XAC3615_300010	XAB3213_80016
XAC0103	XAC1083_80011	XAC217_70012	XACLC80_80012	XACJK4_110012	XAC9322_60012	XACJJ10_80011	XAC40_10123	XAC3610_250011	XACG117_100012	XACB100_110012	XAC2852_80012	XAC3810_60012	XACW160_50013	XACE116_280002	XACLD7_320012	XACLH37_90012	XAC3562_50013	XAC3612_110002	XACLG97_270003	XACLG98_120011	XACG102_230012	XAC908_90012	XAC3608_50010	XACG115_90011	XAC3218_70011	XACB302_270011	XACLE3_210012	XACLE20_80010	XACS581a_140012	XACS582_390012	XACS584_50012	XACJK48_230012	XACJK2_90012	XAC4311_100012	XAC71A_80012	XAC3824_80012	XAC439a_280011	XAC902_60010	XACJM35_160012	XAC2911_60012	XAC3607_150012	XAC3615_300011	XAB3213_80017
XAC0104	XAC1083_80012	XAC217_70013	XACLC80_80013	XACJK4_110013	XAC9322_60013	XACJJ10_80012	XAC40_10124	XAC3610_250012	XACG117_100013	XACB100_110013	XAC2852_80013	XAC3810_60013	XACW160_50014	XACE116_280003	XACLD7_320013	XACLH37_90013	XAC3562_50014	XAC3612_110003	XACLG97_270004	XACLG98_120012	XACG102_230013	XAC908_90013	XAC3608_50011	XACG115_90012	XAC3218_70012	XACB302_270012	XACLE3_210013	XACLE20_80011	XACS581a_140013	XACS582_390013	XACS584_50013	XACJK48_230013	XACJK2_90013	XAC4311_100013	XAC71A_80013	XAC3824_80013	XAC439a_280012	XAC902_60011	XACJM35_160013	XAC2911_60013	XAC3607_150013	XAC3615_300012	XAB3213_80018
XAC0105	XAC1083_80013	XAC217_70014	XACLC80_80014	XACJK4_110014	XAC9322_60014	XACJJ10_80013	XAC40_10125	XAC3610_250013	XACG117_100014	XACB100_110014	XAC2852_80014	XAC3810_60014	XACW160_50015	XACE116_280004	XACLD7_320014	XACLH37_90014	XAC3562_50015	XAC3612_110004	XACLG97_270005	XACLG98_120013	XACG102_230014	XAC908_90014	XAC3608_50012	XACG115_90013	XAC3218_70013	XACB302_270013	XACLE3_210014	XACLE20_80012	XACS581a_140014	XACS582_390014	XACS584_50014	XACJK48_230014	XACJK2_90014	XAC4311_100014	XAC71A_80014	XAC3824_80014	XAC439a_280013	XAC902_60012	XACJM35_160014	XAC2911_60014	XAC3607_150014	XAC3615_300013	XAB3213_80020
XAC0106	XAC1083_80014	XAC217_70015	XACLC80_80015	XACJK4_110015	XAC9322_60015	XACJJ10_80014	XAC40_10126	XAC3610_250014 (Contig Edge)	XACG117_100015 (Contig Edge)	XACB100_110015 (Contig Edge)	XAC2852_80015	XAC3810_60015	XACW160_50016	XACE116_280005	XACLD7_320015 (Contig Edge)	XACLH37_90015	XAC3562_50016	XAC3612_110005	XACLG97_270006 (Contig Edge)	XACLG98_120014	XACG102_230015 (Contig Edge)	XAC908_90015	XAC3608_50013	XACG115_90014	XAC3218_70014	XACB302_270014 (Contig Edge)	XACLE3_210015 (Contig Edge)	XACLE20_80013	XACS581a_140015	XACS582_390015 (Contig Edge)	XACS584_50015	XACJK48_230015 (Contig Edge)	XACJK2_90015	XAC4311_100015	XAC71A_80015	XAC3824_80015	XAC439a_280014	XAC902_60013	XACJM35_160015	XAC2911_60015	XAC3607_150015	XAC3615_300014 (Contig Edge)	XAB3213_80021
XAC0107	XAC1083_80015	XAC217_70016	XACLC80_80016	XACJK4_110016	XAC9322_60016	XACJJ10_80015	XAC40_10127	CONTIG JOIN	CONTIG JOIN	CONTIG JOIN	XAC2852_80016	XAC3810_60016	XACW160_50017	XACE116_300001 (Contig Edge)	CONTIG JOIN	XACLH37_90016	XAC3562_50019 (Pseudogene/Split)	XAC3612_110006	XACLG97_290001 (Contig Edge)	XACLG98_120015	CONTIG JOIN	XAC908_90016	XAC3608_50014	XACG115_90015	XAC3218_70015	CONTIG JOIN	XACLE3_240001 (Contig Edge)	XACLE20_80014	XACS581a_140016	XACS582_410001 (Contig Edge)	XACS584_50016	CONTIG JOIN	XACJK2_90016	XAC4311_100016	XAC71A_80016	XAC3824_80016	XAC439a_280016 (Contig Edge)	XAC902_60014	XACJM35_160016	XAC2911_60016	XAC3607_150016	CONTIG JOIN	XAB3213_80023 (Contig Edge) (Pseudogene/Split)
XAC0108	XAC1083_80016	XAC217_70017	XACLC80_80017	XACJK4_110017	XAC9322_60017	XACJJ10_80016	XAC40_10128	XAC3610_280001 (Contig Edge)	XACG117_110001 (Contig Edge)	XACB100_120001 (Contig Edge)	XAC2852_80017	XAC3810_60017	XACW160_50018	XACE116_310002	XACLD7_350001 (Contig Edge)	XACLH37_90017	XAC3562_50020	XAC3612_110007	XACLG97_290002	XACLG98_120016	XACG102_250001 (Contig Edge)	XAC908_90017	XAC3608_50015	XACG115_90016	XAC3218_70016	XACB302_290001 (Contig Edge)	XACLE3_240002	XACLE20_80015	XACS581a_140017	XACS582_420002	XACS584_50017	XACJK48_250001 (Contig Edge)	XACJK2_90017	XAC4311_100017	XAC71A_80017	XAC3824_80017	XAC439a_310001 (Contig Edge)	XAC902_60015	XACJM35_160017	XAC2911_60017	XAC3607_150017	XAC3615_320001 (Contig Edge)	XAB3213_90002
XAC0109	XAC1083_80017	XAC217_70018	XACLC80_80018	XACJK4_110018	XAC9322_60018	XACJJ10_80017	XAC40_10129	XAC3610_280002	XACG117_110002	XACB100_120002	XAC2852_80018	XAC3810_60018	XACW160_50019	XACE116_310003	XACLD7_350002	XACLH37_90018	XAC3562_50021	XAC3612_110008	XACLG97_290003	XACLG98_120017	XACG102_250002	XAC908_90018	XAC3608_50016	XACG115_90017	XAC3218_70017	XACB302_290002	XACLE3_240003	XACLE20_80016	XACS581a_140018	XACS582_420003	XACS584_50018	XACJK48_250002	XACJK2_90018	XAC4311_100018	XAC71A_80018	XAC3824_80018	XAC439a_310002	XAC902_60016	XACJM35_160018	XAC2911_60018	XAC3607_150018	XAC3615_320002	XAB3213_90003
XANAC_0128			XACLC80_80019				XAC40_10130			XACB100_120003		XAC3810_60019	XACW160_50020				XAC3562_50022								XAC3218_70018	XACB302_290003	XACLE3_240004					XACJK48_250003			XAC71A_80019			XAC902_60017		XAC2911_60019		XAC3615_320003
XANAC_0129	XAC1083_80018	XAC217_70019	XACLC80_80020	XACJK4_110019	XAC9322_60019	XACJJ10_80018		XAC3610_280003	XACG117_110003	XACB100_120004	XAC2852_80019	XAC3810_60020	XACW160_50021	XACE116_310004	XACLD7_350003	XACLH37_90019	XAC3562_50023	XAC3612_110009	XACLG97_290004	XACLG98_120018	XACG102_250003	XAC908_90019	XAC3608_50017	XACG115_90018	XAC3218_70019	XACB302_290004	XACLE3_240005	XACLE20_80017	XACS581a_140019	XACS582_420004	XACS584_50019	XACJK48_250004	XACJK2_90019	XAC4311_100019	XAC71A_80020	XAC3824_80019	XAC439a_310003	XAC902_60018	XACJM35_160019	XAC2911_60020	XAC3607_150019	XAC3615_320004	XAB3213_90004
XAC0110	XAC1083_80019	XAC217_70020	XACLC80_80021	XACJK4_110020	XAC9322_60020	XACJJ10_80019	XAC40_10132	XAC3610_280004	XACG117_110004	XACB100_120005	XAC2852_80020	XAC3810_60021	XACW160_50022	XACE116_310005	XACLD7_350004	XACLH37_90020	XAC3562_50024	XAC3612_110010	XACLG97_290005	XACLG98_120019	XACG102_250004	XAC908_90020	XAC3608_50018	XACG115_90019	XAC3218_70020	XACB302_290005	XACLE3_240006	XACLE20_80018	XACS581a_140020	XACS582_420005 (Contig Edge)	XACS584_50020	XACJK48_250005	XACJK2_90020	XAC4311_100020	XAC71A_80021	XAC3824_80020	XAC439a_310004 (Contig Edge)	XAC902_60019	XACJM35_160020	XAC2911_60021	XAC3607_150020	XAC3615_320005	XAB3213_90005
XAC0111	XAC1083_80020	XAC217_70021	XACLC80_80022	XACJK4_110021	XAC9322_60021	XACJJ10_80020	XAC40_10133	XAC3610_280005	XACG117_110005	XACB100_120006	XAC2852_80021	XAC3810_60022	XACW160_50023	XACE116_310006	XACLD7_350005	XACLH37_90021	XAC3562_50025	XAC3612_110011	XACLG97_290006	XACLG98_120020	XACG102_250005	XAC908_90021	XAC3608_50019	XACG115_90020	XAC3218_70021	XACB302_290006	XACLE3_240007	XACLE20_80019	XACS581a_140021	XACS582_430001 (Contig Edge)	XACS584_50021	XACJK48_250006	XACJK2_90021	XAC4311_100021	XAC71A_80022	XAC3824_80021	XAC439a_320001 (Contig Edge)	XAC902_60020	XACJM35_160021	XAC2911_60022	XAC3607_150021	XAC3615_320006	XAB3213_90006
XANAC_0132
XAC0112	XAC1083_80021	XAC217_70022	XACLC80_80023	XACJK4_110022	XAC9322_60022	XACJJ10_80021	XAC40_10134	XAC3610_280006	XACG117_110006	XACB100_120007	XAC2852_80022	XAC3810_60023	XACW160_50024	XACE116_310007	XACLD7_350006	XACLH37_90022	XAC3562_50026	XAC3612_110012	XACLG97_290007	XACLG98_120021	XACG102_250006	XAC908_90022	XAC3608_50020	XACG115_90021	XAC3218_70022	XACB302_290007	XACLE3_240008	XACLE20_80020	XACS581a_140022	XACS582_430002 (Contig Edge)	XACS584_50022	XACJK48_250007	XACJK2_90022	XAC4311_100022	XAC71A_80023	XAC3824_80022	XAC439a_320002	XAC902_60021	XACJM35_160022	XAC2911_60023	XAC3607_150022	XAC3615_320007	XAB3213_90007
XAC0113	XAC1083_80022	XAC217_70023	XACLC80_80024	XACJK4_110023	XAC9322_60023	XACJJ10_80022	XAC40_10135	XAC3610_280007 (Contig Edge)	XACG117_110007	XACB100_120008	XAC2852_80023	XAC3810_60024	XACW160_50025	XACE116_310008 (Contig Edge)	XACLD7_350007 (Contig Edge)	XACLH37_90023	XAC3562_50027	XAC3612_110013	XACLG97_290008	XACLG98_120022	XACG102_250007	XAC908_90023	XAC3608_50021	XACG115_90022	XAC3218_70023	XACB302_290008	XACLE3_240009	XACLE20_80021	XACS581a_140023	CONTIG JOIN	XACS584_50023	XACJK48_250008 (Contig Edge)	XACJK2_90023	XAC4311_100023	XAC71A_80024	XAC3824_80023	XAC439a_320003	XAC902_60022	XACJM35_160023	XAC2911_60024	XAC3607_150023	XAC3615_320008 (Contig Edge)	XAB3213_90008
XAC0114	XAC1083_80023	XAC217_70024	XACLC80_80025	XACJK4_110024	XAC9322_60024	XACJJ10_80023	XAC40_20001 (Contig Edge)	CONTIG JOIN	XACG117_110008	XACB100_120009	XAC2852_80024	XAC3810_60025	XACW160_50026	XACE116_330001 (Contig Edge)	CONTIG JOIN	XACLH37_90024	XAC3562_50028	XAC3612_110014	XACLG97_300001 (Contig Edge)	XACLG98_120023	XACG102_260001 (Contig Edge)	XAC908_90024	XAC3608_50022	XACG115_90023	XAC3218_70024	XACB302_290009 (Contig Edge)	XACLE3_250001 (Contig Edge)	XACLE20_80022	XACS581a_140024	XACS582_450001 (Contig Edge)	XACS584_50024	CONTIG JOIN	XACJK2_90024 (Contig Edge)	XAC4311_100024	XAC71A_80025	XAC3824_80024	XAC439a_320004 (Contig Edge)	XAC902_60024	XACJM35_160024	XAC2911_60025	XAC3607_150024 (Contig Edge)	CONTIG JOIN	XAB3213_110001 (Contig Edge)
XAC0115	XAC1083_80024	XAC217_70025	XACLC80_80026	XACJK4_110025	XAC9322_60025	XACJJ10_80024	XAC40_20002	XAC3610_290001 (Contig Edge)	XACG117_110009	XACB100_120010	XAC2852_80025	XAC3810_60026	XACW160_50027	XACE116_330002 (Contig Edge)	XACLD7_360001 (Contig Edge)	XACLH37_90025	XAC3562_50029	XAC3612_110015	XACLG97_300002 (Contig Edge)	XACLG98_120024	XACG102_270001 (Contig Edge)	XAC908_90025	XAC3608_50023	XACG115_90024	XAC3218_70025	CONTIG JOIN	XACLE3_250002	XACLE20_80023	XACS581a_140025	XACS582_450002	XACS584_50025	XACJK48_260001 (Contig Edge)	XACJK2_100002	XAC4311_100025	XAC71A_80026	XAC3824_80025	XAC439a_330001 (Contig Edge)	XAC902_60025	XACJM35_160025	XAC2911_60027 (Pseudogene/Split)	CONTIG JOIN	XAC3615_330001 (Contig Edge)	XAB3213_120001 (Contig Edge)
XAC0116	XAC1083_80025	XAC217_70026	XACLC80_80027	XACJK4_110026	XAC9322_60026	XACJJ10_80025	XAC40_20003 (Contig Edge)	XAC3610_300001 (Contig Edge)	XACG117_110010	XACB100_120011	XAC2852_80026	XAC3810_60027	XACW160_50028	XACE116_340001 (Contig Edge)	XACLD7_370001 (Contig Edge)	XACLH37_90026	XAC3562_50030	XAC3612_110016	XACLG97_310001 (Contig Edge)	XACLG98_120025	XACG102_280001 (Contig Edge)	XAC908_90026	XAC3608_50024	XACG115_90025	XAC3218_70026	XACB302_320001 (Contig Edge)	XACLE3_250003	XACLE20_80024	XACS581a_140026	XACS582_450003 (Contig Edge)	XACS584_50026	XACJK48_270001 (Contig Edge)	XACJK2_100003	XAC4311_100026	XAC71A_80027	XAC3824_80026	XAC439a_340001 (Contig Edge)	XAC902_60026	XACJM35_160026	XAC2911_60028	XAC3607_160001 (Contig Edge)	XAC3615_340002	XAB3213_140001 (Contig Edge)
XAC0117	XAC1083_80026	XAC217_70027	XACLC80_80028	XACJK4_110027	XAC9322_60027	XACJJ10_80026	XAC40_30002	XAC3610_300002	XACG117_110011	XACB100_120012	XAC2852_80027	XAC3810_60028	XACW160_50029	XACE116_340002	XACLD7_380002 (Contig Edge)	XACLH37_90027	XAC3562_50031	XAC3612_110017	XACLG97_310002	XACLG98_120026	XACG102_280002	XAC908_90027	XAC3608_50025	XACG115_90026	XAC3218_70027	XACB302_320002 (Contig Edge)	XACLE3_250004	XACLE20_80025	XACS581a_140027	XACS582_460002	XACS584_50027	XACJK48_270002	XACJK2_100004	XAC4311_100027	XAC71A_80028	XAC3824_80027	XAC439a_340002	XAC902_60027	XACJM35_160027	XAC2911_60029	XAC3607_160002	XAC3615_340003	XAB3213_160002
XAC0118	XAC1083_80027	XAC217_70028	XACLC80_80029	XACJK4_110028	XAC9322_60028	XACJJ10_80027	XAC40_30003	XAC3610_300003	XACG117_110012	XACB100_120013	XAC2852_80028	XAC3810_60029	XACW160_50030	XACE116_340003	CONTIG JOIN	XACLH37_90028	XAC3562_50032	XAC3612_110018	XACLG97_310003	XACLG98_120027	XACG102_280003	XAC908_90028	XAC3608_50026	XACG115_90027	XAC3218_70028	CONTIG JOIN	XACLE3_250005	XACLE20_80026	XACS581a_140028 (Contig Edge)	XACS582_460003 (Contig Edge)	XACS584_50028 (Contig Edge)	XACJK48_270003 (Contig Edge)	XACJK2_100005 (Contig Edge)	XAC4311_100028	XAC71A_80029	XAC3824_80028	XAC439a_340003	XAC902_60028	XACJM35_160028	XAC2911_60030	XAC3607_160003	XAC3615_340004	XAB3213_160003
XAC0119	XAC1083_80028	XAC217_70029	XACLC80_80030	XACJK4_110029	XAC9322_60029	XACJJ10_80028	XAC40_30004	XAC3610_300004	XACG117_110013	XACB100_120014	XAC2852_80029	XAC3810_60030	XACW160_50031	XACE116_340004	XACLD7_390001 (Contig Edge)	XACLH37_90029	XAC3562_50033	XAC3612_110019	XACLG97_310004	XACLG98_120028	XACG102_280004	XAC908_90029	XAC3608_50027	XACG115_90028	XAC3218_70029	XACB302_330001 (Contig Edge)	XACLE3_250006	XACLE20_80027	XACS581a_150001 (Contig Edge)	XACS582_470001 (Contig Edge)	XACS584_60001 (Contig Edge)	XACJK48_280001 (Contig Edge)	XACJK2_110001 (Contig Edge)	XAC4311_100029	XAC71A_80030	XAC3824_80029	XAC439a_340004	XAC902_60029	XACJM35_160029	XAC2911_60031	XAC3607_160004	XAC3615_340005	XAB3213_160004
XAC0120	XAC1083_80029	XAC217_70030	XACLC80_80031	XACJK4_110030	XAC9322_60030	XACJJ10_80029	XAC40_30005	XAC3610_300005 (Contig Edge)	XACG117_110014	XACB100_120015	XAC2852_80030	XAC3810_60031	XACW160_50032	XACE116_340005 (Pseudogene/Split)	XACLD7_390002 (Pseudogene/Split)	XACLH37_90030 (Pseudogene/Split)	XAC3562_50034 (Pseudogene/Split)	XAC3612_110020 (Pseudogene/Split)	XACLG97_310005 (Contig Edge)	XACLG98_120029	XACG102_280005	XAC908_90030	XAC3608_50028	XACG115_90029	XAC3218_70030	XACB302_330002	XACLE3_250007 (Contig Edge)	XACLE20_80028	XACS581a_150002	XACS582_470002 (Contig Edge)	XACS584_60002	XACJK48_280002	XACJK2_110002	XAC4311_100030	XAC71A_80031	XAC3824_80030	XAC439a_340005 (Contig Edge)	XAC902_60030	XACJM35_160030	XAC2911_60032	XAC3607_160005	XAC3615_340006 (Pseudogene/Split)	XAB3213_160005
XAC0121	XAC1083_80030	XAC217_70031	XACLC80_80032	XACJK4_110031	XAC9322_60031	XACJJ10_80030	XAC40_30006	CONTIG JOIN	XACG117_110015	XACB100_120016	XAC2852_80031	XAC3810_60032	XACW160_50033	CONTIG JOIN	CONTIG JOIN	XACLH37_90032	XAC3562_50036	XAC3612_110022	CONTIG JOIN	XACLG98_120030	XACG102_280006	XAC908_90031	XAC3608_50029	XACG115_90030	XAC3218_70031	XACB302_330003	CONTIG JOIN	XACLE20_80029	XACS581a_150003	CONTIG JOIN	XACS584_60003	XACJK48_280003	XACJK2_110003	XAC4311_100031	XAC71A_80032	XAC3824_80031	CONTIG JOIN	XAC902_60031	XACJM35_160031	XAC2911_60033	XAC3607_160006	XAC3615_340007 (Contig Edge) (Pseudogene/Split)
XAC0122	XAC1083_80031	XAC217_70032	XACLC80_80033	XACJK4_110032	XAC9322_60032	XACJJ10_80031	XAC40_30007	XAC3610_310001 (Contig Edge)	XACG117_110016	XACB100_120017	XAC2852_80032	XAC3810_60033	XACW160_50034	XACE116_350001 (Contig Edge)	XACLD7_400001 (Contig Edge)	XACLH37_90033	XAC3562_50037	XAC3612_110023	XACLG97_320001 (Contig Edge)	XACLG98_120031	XACG102_280007	XAC908_90032	XAC3608_50030	XACG115_90031	XAC3218_70032	XACB302_330004	XACLE3_260001 (Contig Edge)	XACLE20_80030	XACS581a_150004	XACS582_480001 (Contig Edge)	XACS584_60004	XACJK48_280004	XACJK2_110004	XAC4311_100032	XAC71A_80033	XAC3824_80032	XAC439a_350001 (Contig Edge)	XAC902_60032	XACJM35_160032	XAC2911_60034	XAC3607_160007	XAC3615_350002	XAB3213_160006
XAC0123	XAC1083_80033	XAC217_70033	XACLC80_80034	XACJK4_110034	XAC9322_60033	XACJJ10_80033	XAC40_30009	XAC3610_310003	XACG117_110017	XACB100_120018	XAC2852_80034	XAC3810_60035	XACW160_50035	XACE116_350002	XACLD7_400002	XACLH37_90034	XAC3562_50038	XAC3612_110025	XACLG97_320003	XACLG98_120032	XACG102_280008	XAC908_90034	XAC3608_50031	XACG115_90033	XAC3218_70034	XACB302_330006	XACLE3_260003	XACLE20_80032	XACS581a_150006	XACS582_480003	XACS584_60006	XACJK48_280005	XACJK2_110006	XAC4311_100033	XAC71A_80035	XAC3824_80034	XAC439a_350003	XAC902_60034	XACJM35_160033	XAC2911_60036	XAC3607_160008	XAC3615_350004	XAB3213_160007
XAC0124	XAC1083_80034	XAC217_70034	XACLC80_80035	XACJK4_110035	XAC9322_60034	XACJJ10_80034	XAC40_30010	XAC3610_310004 (Contig Edge)	XACG117_110018	XACB100_120019	XAC2852_80035	XAC3810_60036	XACW160_50036	XACE116_350003 (Contig Edge)	XACLD7_400003	XACLH37_90035	XAC3562_50039	XAC3612_110026	XACLG97_320004	XACLG98_120033	XACG102_280009	XAC908_90035	XAC3608_50032	XACG115_90034	XAC3218_70035	XACB302_330007	XACLE3_260004	XACLE20_80033	XACS581a_150007	XACS582_480004	XACS584_60007	XACJK48_280006	XACJK2_110007	XAC4311_100034	XAC71A_80036	XAC3824_80035	XAC439a_350004	XAC902_60035	XACJM35_160034	XAC2911_60037	XAC3607_160009	XAC3615_350005	XAB3213_160008
XAC0125 (IS/phage-related)	XAC1083_80035 (IS/phage-related)	XAC217_70035 (IS/phage-related)	XACLC80_80036 (IS/phage-related)	XACJK4_110036 (IS/phage-related)	XAC9322_60035 (IS/phage-related)	XACJJ10_80035 (IS/phage-related)	XAC40_30011 (IS/phage-related)	CONTIG JOIN (IS/phage-related)	XACG117_110019 (IS/phage-related)	XACB100_120020 (IS/phage-related)	XAC2852_80036 (IS/phage-related)	XAC3810_60037 (IS/phage-related)	XACW160_50037 (IS/phage-related)	XACE116_360001 (Contig Edge) (IS/phage-related)	XACLD7_410001 (Contig Edge) (IS/phage-related)	XACLH37_90036 (IS/phage-related)	XAC3562_50040 (IS/phage-related)	XAC3612_110027 (IS/phage-related)	XACLG97_320005 (Contig Edge) (IS/phage-related)	XACLG98_120034 (IS/phage-related)	XACG102_280010 (Contig Edge) (IS/phage-related)	XAC908_90036 (IS/phage-related)	XAC3608_50033 (IS/phage-related)	XACG115_90035 (IS/phage-related)	XAC3218_70036 (IS/phage-related)	XACB302_330008 (Contig Edge) (IS/phage-related)	XACLE3_260005 (IS/phage-related)	XACLE20_80034 (IS/phage-related)	XACS581a_150008 (IS/phage-related)	XACS582_480005 (Contig Edge) (IS/phage-related)	XACS584_60008 (IS/phage-related)	XACJK48_280007 (Contig Edge) (IS/phage-related)	XACJK2_110008 (IS/phage-related)	XAC4311_100035 (IS/phage-related)	XAC71A_80037 (IS/phage-related)	XAC3824_80036 (IS/phage-related)	XAC439a_350005 (IS/phage-related)	XAC902_60036 (IS/phage-related)	XACJM35_160035 (IS/phage-related)	XAC2911_60038 (IS/phage-related)	XAC3607_160010 (IS/phage-related)	XAC3615_350006 (IS/phage-related)	XAB3213_160009 (IS/phage-related)
XAC0126	XAC1083_80036	XAC217_70036	XACLC80_80037	XACJK4_110037	XAC9322_60036	XACJJ10_80036	XAC40_30012	XAC3610_320001 (Contig Edge)	XACG117_110020	XACB100_120021	XAC2852_80037	XAC3810_60038	XACW160_50038	XACE116_380001 (Contig Edge)	XACLD7_420001 (Contig Edge)	XACLH37_90037	XAC3562_50041	XAC3612_110028	CONTIG JOIN	XACLG98_120035	CONTIG JOIN	XAC908_90037	XAC3608_50034	XACG115_90036	XAC3218_70037	CONTIG JOIN	XACLE3_260006	XACLE20_80035	XACS581a_150009	XACS582_500001 (Contig Edge)	XACS584_60009	XACJK48_300001 (Contig Edge)	XACJK2_110009	XAC4311_100036	XAC71A_80038	XAC3824_80037	XAC439a_350006 (Contig Edge)	XAC902_60037	XACJM35_160036	XAC2911_60039	XAC3607_160011	XAC3615_350007	XAB3213_160010
XAC0127	XAC1083_80037	XAC217_70037	XACLC80_80038	XACJK4_110038	XAC9322_60037	XACJJ10_80037	XAC40_30013	XAC3610_320002	XACG117_110021	XACB100_120022	XAC2852_80038	XAC3810_60039	XACW160_50039	XACE116_380002	XACLD7_420002	XACLH37_90038	XAC3562_50042	XAC3612_110029	XACLG97_330001 (Contig Edge)	XACLG98_120036	XACG102_290001 (Contig Edge)	XAC908_90038	XAC3608_50035	XACG115_90037	XAC3218_70038	XACB302_340001 (Contig Edge)	XACLE3_260007	XACLE20_80036	XACS581a_150010	XACS582_500002	XACS584_60010	XACJK48_300002	XACJK2_110010	XAC4311_100037	XAC71A_80039	XAC3824_80038	XAC439a_360002	XAC902_60038	XACJM35_160037	XAC2911_60040	XAC3607_160012	XAC3615_350008	XAB3213_160011
XAC0128	XAC1083_80038	XAC217_70038	XACLC80_80039	XACJK4_110039	XAC9322_60038	XACJJ10_80038	XAC40_30014	XAC3610_320003	XACG117_110022	XACB100_120023	XAC2852_80039	XAC3810_60040	XACW160_50040	XACE116_380003	XACLD7_420003	XACLH37_90039	XAC3562_50043	XAC3612_110030	XACLG97_330002	XACLG98_120037	XACG102_290002	XAC908_90039	XAC3608_50036	XACG115_90038	XAC3218_70039	XACB302_340002	XACLE3_260008	XACLE20_80037	XACS581a_150011	XACS582_500003	XACS584_60011	XACJK48_300003	XACJK2_110011	XAC4311_100038	XAC71A_80040	XAC3824_80039	XAC439a_360003	XAC902_60039	XACJM35_160038	XAC2911_60041	XAC3607_160013	XAC3615_350009	XAB3213_160012
XAC0129	XAC1083_80039	XAC217_70039	XACLC80_80040	XACJK4_110040	XAC9322_60039	XACJJ10_80039	XAC40_30015	XAC3610_320004	XACG117_110023	XACB100_120024	XAC2852_80040	XAC3810_60041	XACW160_50041	XACE116_380004	XACLD7_420004	XACLH37_90040	XAC3562_50044	XAC3612_110031	XACLG97_330003	XACLG98_120038	XACG102_290003	XAC908_90040	XAC3608_50037	XACG115_90039	XAC3218_70040	XACB302_340003	XACLE3_260009	XACLE20_80038	XACS581a_150012	XACS582_500004	XACS584_60012	XACJK48_300004	XACJK2_110012	XAC4311_100039	XAC71A_80041	XAC3824_80040	XAC439a_360004	XAC902_60040	XACJM35_160039	XAC2911_60042	XAC3607_170002	XAC3615_360002	XAB3213_160013
XANAC_0151	XAC1083_80040	XAC217_70040	XACLC80_80041	XACJK4_110041	XAC9322_60040	XACJJ10_80040		XAC3610_320005	XACG117_110024	XACB100_120025	XAC2852_80041	XAC3810_60042	XACW160_50042	XACE116_380005	XACLD7_420005	XACLH37_90041	XAC3562_50045	XAC3612_110032	XACLG97_330004	XACLG98_120039	XACG102_290004	XAC908_90041	XAC3608_50038	XACG115_90040	XAC3218_70041	XACB302_340004	XACLE3_260010	XACLE20_80039	XACS581a_150013	XACS582_500005	XACS584_60013	XACJK48_300005	XACJK2_110013	XAC4311_100040	XAC71A_80042	XAC3824_80041	XAC439a_360005	XAC902_60041	XACJM35_160040	XAC2911_60043	XAC3607_170003	XAC3615_360003
XAC0130	XAC1083_80041	XAC217_70041	XACLC80_80042	XACJK4_110042	XAC9322_60041	XACJJ10_80041	XAC40_30017	XAC3610_320006	XACG117_110025	XACB100_120026	XAC2852_80042	XAC3810_60043	XACW160_50043	XACE116_380006	XACLD7_420006	XACLH37_90042	XAC3562_50046	XAC3612_110033	XACLG97_330005	XACLG98_120040	XACG102_290005	XAC908_90042	XAC3608_50039	XACG115_90041	XAC3218_70042	XACB302_340005	XACLE3_260011	XACLE20_80040	XACS581a_150014	XACS582_500006	XACS584_60014	XACJK48_300006	XACJK2_110014	XAC4311_100041	XAC71A_80043	XAC3824_80042	XAC439a_360006	XAC902_60042	XACJM35_160041	XAC2911_60044	XAC3607_170004	XAC3615_360004	XAB3213_160020
XANAC_0153	XAC1083_80042	XAC217_70042	XACLC80_80043	XACJK4_110043	XAC9322_60042	XACJJ10_80042	XAC40_30018	XAC3610_320007	XACG117_110026	XACB100_120027	XAC2852_80043	XAC3810_60044	XACW160_50044	XACE116_380007	XACLD7_420007	XACLH37_90043	XAC3562_50047	XAC3612_110034	XACLG97_330006	XACLG98_120041	XACG102_290006	XAC908_90043	XAC3608_50040	XACG115_90042	XAC3218_70043	XACB302_340006	XACLE3_260012	XACLE20_80041	XACS581a_150015	XACS582_500007	XACS584_60015	XACJK48_300007	XACJK2_110015	XAC4311_100042	XAC71A_80044	XAC3824_80043	XAC439a_360007	XAC902_60043	XACJM35_160042	XAC2911_60045	XAC3607_170005	XAC3615_360005	XAB3213_160021
XANAC_0154	XAC1083_80043		XACLC80_80044	XACJK4_110044		XACJJ10_80043		XAC3610_320008			XAC2852_80044		XACW160_50045					XAC3612_110035	XACLG97_330007			XAC908_90044		XACG115_90043	XAC3218_70044	XACB302_340007	XACLE3_260013	XACLE20_80042	XACS581a_150016	XACS582_500008	XACS584_60016		XACJK2_110016		XAC71A_80045	XAC3824_80044	XAC439a_360008	XAC902_60044	XACJM35_160043	XAC2911_60046	XAC3607_170006	XAC3615_360006
XAC0131	XAC1083_80044	XAC217_70043	XACLC80_80045	XACJK4_110045	XAC9322_60043	XACJJ10_80044	XAC40_30020	XAC3610_320009	XACG117_110027	XACB100_120028	XAC2852_80045	XAC3810_60045	XACW160_50046	XACE116_380008	XACLD7_420008	XACLH37_90044	XAC3562_50048	XAC3612_110036	XACLG97_330008	XACLG98_120042	XACG102_290007	XAC908_90045	XAC3608_50041	XACG115_90044	XAC3218_70045	XACB302_340008	XACLE3_260014	XACLE20_80043	XACS581a_150017	XACS582_500009	XACS584_60017	XACJK48_300008	XACJK2_110017	XAC4311_100043	XAC71A_80046	XAC3824_80045	XAC439a_360009	XAC902_60045	XACJM35_160044	XAC2911_60047	XAC3607_170007	XAC3615_360007	XAB3213_160022
XAC0132	XAC1083_80045	XAC217_70044	XACLC80_80046	XACJK4_110046	XAC9322_60044	XACJJ10_80045	XAC40_30021	XAC3610_320010 (Contig Edge)	XACG117_110028	XACB100_120029	XAC2852_80046	XAC3810_60046	XACW160_50047	XACE116_380009	XACLD7_420009	XACLH37_90045	XAC3562_50049	XAC3612_110037	XACLG97_330009	XACLG98_120043	XACG102_290008	XAC908_90046	XAC3608_50042	XACG115_90045	XAC3218_70046	XACB302_340009	XACLE3_260015	XACLE20_80044	XACS581a_150019 (Pseudogene/Split)	XACS582_500011 (Pseudogene/Split)	XACS584_60019 (Pseudogene/Split)	XACJK48_300010 (Pseudogene/Split)	XACJK2_110019 (Pseudogene/Split)	XAC4311_100044	XAC71A_80047	XAC3824_80046	XAC439a_360010	XAC902_60046	XACJM35_160045	XAC2911_60048	XAC3607_170008	XAC3615_360008	XAB3213_160023
XAC0133	XAC1083_80046	XAC217_70045	XACLC80_80047	XACJK4_110047	XAC9322_60045	XACJJ10_80046	XAC40_30022	CONTIG JOIN	XACG117_110029	XACB100_120030	XAC2852_80047	XAC3810_60047	XACW160_50048	XACE116_380010	XACLD7_420010	XACLH37_90046	XAC3562_50050	XAC3612_110038	XACLG97_330010	XACLG98_120044	XACG102_290009	XAC908_90047	XAC3608_50043	XACG115_90046	XAC3218_70047	XACB302_340010	XACLE3_260016	XACLE20_80045	XACS581a_150020	XACS582_500012	XACS584_60020	XACJK48_300011	XACJK2_110020	XAC4311_100045	XAC71A_80048	XAC3824_80047	XAC439a_360011	XAC902_60047	XACJM35_160046	XAC2911_60049	XAC3607_170009	XAC3615_360009	XAB3213_160024 (Contig Edge)
XAC0134	XAC1083_80047	XAC217_70046	XACLC80_80048	XACJK4_110048	XAC9322_60046	XACJJ10_80047	XAC40_30023	XAC3610_330001 (Contig Edge)	XACG117_110030	XACB100_120031	XAC2852_80048	XAC3810_60048	XACW160_50049	XACE116_380011	XACLD7_420011 (Contig Edge)	XACLH37_90047	XAC3562_50051	XAC3612_110039	XACLG97_330011 (Contig Edge)	XACLG98_120045	XACG102_290010	XAC908_90048	XAC3608_50044	XACG115_90047	XAC3218_70048	XACB302_340011 (Contig Edge)	XACLE3_260017 (Contig Edge)	XACLE20_80046	XACS581a_150021	XACS582_500013	XACS584_60021	XACJK48_300012 (Contig Edge)	XACJK2_110021	XAC4311_100046	XAC71A_80049	XAC3824_80048	XAC439a_360012 (Contig Edge)	XAC902_60048	XACJM35_160047	XAC2911_60050	XAC3607_170010	XAC3615_360010	XAB3213_170001 (Contig Edge)
XAC0135	XAC1083_80048	XAC217_70047	XACLC80_80049	XACJK4_110049	XAC9322_60047	XACJJ10_80048	XAC40_30024	XAC3610_330002 (Contig Edge)	XACG117_110031	XACB100_120032	XAC2852_80049	XAC3810_60049	XACW160_50050	XACE116_380012	CONTIG JOIN	XACLH37_90048	XAC3562_50052	XAC3612_110040	CONTIG JOIN	XACLG98_120046	XACG102_290011	XAC908_90049	XAC3608_50045	XACG115_90048	XAC3218_70049	CONTIG JOIN	CONTIG JOIN	XACLE20_80047	XACS581a_150022	XACS582_500014	XACS584_60022	CONTIG JOIN	XACJK2_110022	XAC4311_100047	XAC71A_80050	XAC3824_80049	CONTIG JOIN	XAC902_60049	XACJM35_160048	XAC2911_60051	XAC3607_170011	XAC3615_360011	XAB3213_170002
XAC0136	XAC1083_80049	XAC217_70048	XACLC80_80050	XACJK4_110050	XAC9322_60048	XACJJ10_80049	XAC40_30025	XAC3610_340002	XACG117_110032	XACB100_120033	XAC2852_80050	XAC3810_60050	XACW160_50051	XACE116_380013	XACLD7_430001 (Contig Edge)	XACLH37_90049	XAC3562_50053	XAC3612_110041	XACLG97_340001 (Contig Edge)	XACLG98_120047	XACG102_290012	XAC908_90050	XAC3608_50046	XACG115_90049	XAC3218_70050	XACB302_350001 (Contig Edge)	XACLE3_270001 (Contig Edge)	XACLE20_80048	XACS581a_150023	XACS582_500015	XACS584_60023	XACJK48_310001 (Contig Edge)	XACJK2_110023	XAC4311_100048	XAC71A_80051	XAC3824_80050	XAC439a_370001 (Contig Edge)	XAC902_60050	XACJM35_160049	XAC2911_60052	XAC3607_170012	XAC3615_360012	XAB3213_170003
XAC0137
XANAC_0162	XAC1083_80050 (Pseudogene/Split)	XAC217_70049 (Pseudogene/Split)	XACLC80_80051 (Pseudogene/Split)	XACJK4_110051 (Pseudogene/Split)	XAC9322_60049 (Pseudogene/Split)	XACJJ10_80050 (Pseudogene/Split)	XAC40_30026 (Pseudogene/Split)	XAC3610_340003 (Pseudogene/Split)	XACG117_110033 (Pseudogene/Split)	XACB100_120034 (Pseudogene/Split)	XAC2852_80051 (Pseudogene/Split)	XAC3810_60051 (Pseudogene/Split)	XACW160_50052 (Pseudogene/Split)	XACE116_380014 (Pseudogene/Split)	XACLD7_430002 (Pseudogene/Split)	XACLH37_90050 (Pseudogene/Split)	XAC3562_50054 (Pseudogene/Split)	XAC3612_110042 (Pseudogene/Split)	XACLG97_340002 (Pseudogene/Split)	XACLG98_120048 (Pseudogene/Split)	XACG102_290013 (Pseudogene/Split)	XAC908_90051 (Pseudogene/Split)	XAC3608_50047 (Pseudogene/Split)	XACG115_90050 (Pseudogene/Split)	XAC3218_70051 (Pseudogene/Split)	XACB302_350002 (Pseudogene/Split)	XACLE3_270002 (Pseudogene/Split)	XACLE20_80049 (Pseudogene/Split)	XACS581a_150024 (Pseudogene/Split)	XACS582_500016 (Pseudogene/Split)	XACS584_60024 (Pseudogene/Split)	XACJK48_310002 (Pseudogene/Split)	XACJK2_110024 (Pseudogene/Split)	XAC4311_100049 (Pseudogene/Split)	XAC71A_80052 (Pseudogene/Split)	XAC3824_80051 (Pseudogene/Split)	XAC439a_370002 (Pseudogene/Split)	XAC902_60052 (Pseudogene/Split)	XACJM35_160051 (Pseudogene/Split)	XAC2911_60053 (Pseudogene/Split)	XAC3607_170013 (Pseudogene/Split)	XAC3615_360013 (Pseudogene/Split)
XAC0138	XAC1083_80051 (Pseudogene/Split)	XAC217_70050 (Pseudogene/Split)	XACLC80_80052 (Pseudogene/Split)	XACJK4_110052 (Pseudogene/Split)	XAC9322_60050 (Pseudogene/Split)	XACJJ10_80051 (Pseudogene/Split)	XAC40_30027 (Pseudogene/Split)	XAC3610_340004 (Pseudogene/Split)	XACG117_110034 (Pseudogene/Split)	XACB100_120035 (Pseudogene/Split)	XAC2852_80052 (Pseudogene/Split)	XAC3810_60052 (Pseudogene/Split)	XACW160_50053 (Pseudogene/Split)	XACE116_380015 (Pseudogene/Split)	XACLD7_430003 (Pseudogene/Split)	XACLH37_90051 (Pseudogene/Split)	XAC3562_50055 (Pseudogene/Split)	XAC3612_110043 (Pseudogene/Split)	XACLG97_340003 (Pseudogene/Split)	XACLG98_120049 (Pseudogene/Split)	XACG102_290014 (Pseudogene/Split)	XAC908_90052 (Pseudogene/Split)	XAC3608_50048 (Pseudogene/Split)	XACG115_90051 (Pseudogene/Split)	XAC3218_70052 (Pseudogene/Split)	XACB302_350003 (Pseudogene/Split)	XACLE3_270003 (Pseudogene/Split)	XACLE20_80050 (Pseudogene/Split)	XACS581a_150025 (Pseudogene/Split)	XACS582_500017 (Pseudogene/Split)	XACS584_60025 (Pseudogene/Split)	XACJK48_310003 (Pseudogene/Split)	XACJK2_110025 (Pseudogene/Split)	XAC4311_100050 (Pseudogene/Split)	XAC71A_80053 (Pseudogene/Split)	XAC3824_80052 (Pseudogene/Split)	XAC439a_370003 (Pseudogene/Split)	XAC902_60053 (Pseudogene/Split)	XACJM35_160052 (Pseudogene/Split)	XAC2911_60054 (Pseudogene/Split)	XAC3607_170014 (Pseudogene/Split)	XAC3615_360014 (Pseudogene/Split)	XAB3213_170004
XANAC_0163	XAC1083_80052	XAC217_70051	XACLC80_80053	XACJK4_110053	XAC9322_60051	XACJJ10_80052		XAC3610_340005	XACG117_110035	XACB100_120036	XAC2852_80053	XAC3810_60053	XACW160_50054	XACE116_380016	XACLD7_430004	XACLH37_90052	XAC3562_50056	XAC3612_110044	XACLG97_340004	XACLG98_120050	XACG102_290015	XAC908_90053	XAC3608_50049	XACG115_90052	XAC3218_70053	XACB302_350004	XACLE3_270004	XACLE20_80051	XACS581a_150026	XACS582_500018	XACS584_60026	XACJK48_310004	XACJK2_110026	XAC4311_100051	XAC71A_80054	XAC3824_80053	XAC439a_370004	XAC902_60054	XACJM35_160053	XAC2911_60055	XAC3607_170015	XAC3615_360015
XANAC_0165
XAC0139	XAC1083_80053	XAC217_70052	XACLC80_80054	XACJK4_110054 (Contig Edge)	XAC9322_60052	XACJJ10_80053	XAC40_30029	XAC3610_340006	XACG117_110036	XACB100_120037	XAC2852_80054	XAC3810_60054	XACW160_50055	XACE116_380017	XACLD7_430005	XACLH37_90053	XAC3562_50057	XAC3612_110045	XACLG97_340005	XACLG98_120051	XACG102_290016	XAC908_90054	XAC3608_50050	XACG115_90053	XAC3218_70054	XACB302_350005	XACLE3_270005	XACLE20_80052	XACS581a_150027	XACS582_500019	XACS584_60027	XACJK48_310005	XACJK2_110027	XAC4311_100052	XAC71A_80055	XAC3824_80054	XAC439a_370005	XAC902_60055	XACJM35_160054	XAC2911_60056	XAC3607_170016 (Contig Edge)	XAC3615_360016	XAB3213_170005
XAC0140	XAC1083_80054	XAC217_70053	XACLC80_80055	CONTIG JOIN	XAC9322_60053	XACJJ10_80054	XAC40_30030	XAC3610_350001 (Contig Edge)	XACG117_110037	XACB100_120038	XAC2852_80055	XAC3810_60055	XACW160_50056	XACE116_380018 (Contig Edge)	XACLD7_430006 (Contig Edge)	XACLH37_90054	XAC3562_50058	XAC3612_110046	XACLG97_340006 (Contig Edge)	XACLG98_120052	XACG102_290017 (Contig Edge)	XAC908_90055	XAC3608_50051	XACG115_90054	XAC3218_70055	XACB302_350006	XACLE3_270006 (Contig Edge)	XACLE20_80053	XACS581a_150028	XACS582_510001 (Contig Edge)	XACS584_60028	XACJK48_310006 (Contig Edge)	XACJK2_110028	XAC4311_100053 (Contig Edge)	XAC71A_80056	XAC3824_80055	XAC439a_370006 (Contig Edge)	XAC902_60056	XACJM35_160055	XAC2911_60057	CONTIG JOIN	XAC3615_360017 (Contig Edge)	XAB3213_170006
XAC0141	XAC1083_80055	XAC217_70054	XACLC80_80056	XACJK4_120001 (Contig Edge)	XAC9322_60054	XACJJ10_80055	XAC40_30031	XAC3610_370001 (Contig Edge)	XACG117_110038	XACB100_120039	XAC2852_80056	XAC3810_60056	XACW160_50057	XACE116_410001 (Contig Edge)	XACLD7_460001 (Contig Edge)	XACLH37_90055	XAC3562_50059	XAC3612_110047	XACLG97_360001 (Contig Edge)	XACLG98_120053	XACG102_310001 (Contig Edge)	XAC908_90056	XAC3608_50052	XACG115_90055	XAC3218_70056	XACB302_370001 (Contig Edge)	XACLE3_290001 (Contig Edge)	XACLE20_80054	XACS581a_150029	XACS582_520002	XACS584_60029	XACJK48_330001 (Contig Edge)	XACJK2_110029	XAC4311_110002	XAC71A_80057	XAC3824_80056	XAC439a_390001 (Contig Edge)	XAC902_60057	XACJM35_160056	XAC2911_60058	XAC3607_180001 (Contig Edge)	XAC3615_380001 (Contig Edge)	XAB3213_170007
XAC0142	XAC1083_80056	XAC217_70055	XACLC80_80057	XACJK4_120002	XAC9322_60055	XACJJ10_80056	XAC40_30032	XAC3610_370002	XACG117_110039	XACB100_120040	XAC2852_80057	XAC3810_60057	XACW160_50058	XACE116_410002	XACLD7_460002	XACLH37_90056	XAC3562_50060	XAC3612_110048	XACLG97_360002	XACLG98_120054	XACG102_310002	XAC908_90057	XAC3608_50053	XACG115_90056	XAC3218_70057	XACB302_370002	XACLE3_290002	XACLE20_80055	XACS581a_150030	XACS582_520003	XACS584_60030	XACJK48_330002	XACJK2_110030	XAC4311_110003	XAC71A_80058	XAC3824_80057	XAC439a_390002	XAC902_60058	XACJM35_160057	XAC2911_60059	XAC3607_180002	XAC3615_380002	XAB3213_170008
XAC0143	XAC1083_80057	XAC217_70056	XACLC80_80058	XACJK4_120003	XAC9322_60056	XACJJ10_80057	XAC40_30033	XAC3610_370003	XACG117_110040	XACB100_120041	XAC2852_80058	XAC3810_60058	XACW160_50059	XACE116_410003	XACLD7_460003	XACLH37_90057	XAC3562_50061	XAC3612_110049	XACLG97_360003	XACLG98_120055	XACG102_310003	XAC908_90058	XAC3608_50054	XACG115_90057	XAC3218_70058	XACB302_370003	XACLE3_290003	XACLE20_80056	XACS581a_150031	XACS582_520004	XACS584_60031	XACJK48_330003	XACJK2_110031	XAC4311_110004	XAC71A_80059	XAC3824_80058	XAC439a_390003	XAC902_60059	XACJM35_160058	XAC2911_60060	XAC3607_180003	XAC3615_380003	XAB3213_170009
XAC0144	XAC1083_80058	XAC217_70057	XACLC80_80059	XACJK4_120004	XAC9322_60058	XACJJ10_80058	XAC40_30034	XAC3610_370004	XACG117_110042	XACB100_120042	XAC2852_80059	XAC3810_60059	XACW160_50060	XACE116_410004	XACLD7_460005	XACLH37_90059	XAC3562_50062	XAC3612_110050	XACLG97_360004	XACLG98_120056	XACG102_310004	XAC908_90059	XAC3608_50056	XACG115_90058	XAC3218_70059	XACB302_370004	XACLE3_290005 (Pseudogene/Split)	XACLE20_80058 (Pseudogene/Split)	XACS581a_150032	XACS582_520005	XACS584_60032	XACJK48_330004	XACJK2_110032	XAC4311_110005	XAC71A_80060	XAC3824_80059	XAC439a_390004	XAC902_60060	XACJM35_160059	XAC2911_60061	XAC3607_180004	XAC3615_380004	XAB3213_170011 (Pseudogene/Split)
XANAC_0172
XAC0145	XAC1083_80059	XAC217_70058	XACLC80_80060	XACJK4_120005	XAC9322_60059	XACJJ10_80059	XAC40_30035	XAC3610_370005	XACG117_110043	XACB100_120043	XAC2852_80060	XAC3810_60060	XACW160_50061	XACE116_410005	XACLD7_460006	XACLH37_90060	XAC3562_50063	XAC3612_110051	XACLG97_360005	XACLG98_120057	XACG102_310005	XAC908_90061 (Pseudogene/Split)	XAC3608_50057	XACG115_90059	XAC3218_70060	XACB302_370005	XACLE3_290006	XACLE20_80059	XACS581a_150033	XACS582_520006	XACS584_60033	XACJK48_330005	XACJK2_110033	XAC4311_110006 (Pseudogene/Split)	XAC71A_80061 (Pseudogene/Split)	XAC3824_80060 (Pseudogene/Split)	XAC439a_390005 (Pseudogene/Split)	XAC902_60061 (Pseudogene/Split)	XACJM35_160060 (Pseudogene/Split)	XAC2911_60062 (Pseudogene/Split)	XAC3607_180005 (Pseudogene/Split)	XAC3615_380005 (Pseudogene/Split)	XAB3213_170013
XANAC_0174	XAC1083_80060	XAC217_70059	XACLC80_80061	XACJK4_120006	XAC9322_60060	XACJJ10_80060	XAC40_30036	XAC3610_370006	XACG117_110044	XACB100_120044	XAC2852_80061	XAC3810_60061	XACW160_50062	XACE116_410006	XACLD7_460007	XACLH37_90061	XAC3562_50064	XAC3612_110052	XACLG97_360006	XACLG98_120058	XACG102_310006	XAC908_90062	XAC3608_50058	XACG115_90060	XAC3218_70061	XACB302_370006	XACLE3_290007	XACLE20_80060	XACS581a_150034	XACS582_520007	XACS584_60034	XACJK48_330006	XACJK2_110035	XAC4311_110008	XAC71A_80064	XAC3824_80062	XAC439a_390007	XAC902_60063	XACJM35_160062	XAC2911_60064	XAC3607_180007	XAC3615_380008	XAB3213_170015
XAC0146	XAC1083_80061	XAC217_70060	XACLC80_80062	XACJK4_120007	XAC9322_60061	XACJJ10_80061	XAC40_30037	XAC3610_370007	XACG117_110045	XACB100_120045	XAC2852_80062	XAC3810_60062	XACW160_50063	XACE116_410007	XACLD7_460008	XACLH37_90062	XAC3562_50065	XAC3612_110053	XACLG97_360007	XACLG98_120059	XACG102_310007	XAC908_90063	XAC3608_50059	XACG115_90061	XAC3218_70062	XACB302_370007	XACLE3_290008	XACLE20_80061	XACS581a_150035	XACS582_520008	XACS584_60035	XACJK48_330007	XACJK2_110036	XAC4311_110009	XAC71A_80065	XAC3824_80063	XAC439a_390008	XAC902_60064	XACJM35_160063	XAC2911_60065	XAC3607_180008	XAC3615_380009	XAB3213_170016
XANAC_0176	XAC1083_80062	XAC217_70061	XACLC80_80063	XACJK4_120008	XAC9322_60062	XACJJ10_80062	XAC40_30038	XAC3610_370008	XACG117_110046	XACB100_120046	XAC2852_80063	XAC3810_60063	XACW160_50064	XACE116_410008	XACLD7_460009	XACLH37_90063	XAC3562_50066	XAC3612_110054	XACLG97_360008	XACLG98_120060	XACG102_310008	XAC908_90064	XAC3608_50060	XACG115_90062	XAC3218_70063	XACB302_370008	XACLE3_290009	XACLE20_80062	XACS581a_150036	XACS582_520009	XACS584_60036	XACJK48_330008	XACJK2_110037	XAC4311_110010	XAC71A_80066	XAC3824_80064	XAC439a_390009	XAC902_60065	XACJM35_160064	XAC2911_60066	XAC3607_180009	XAC3615_380010	XAB3213_170017
XAC0147	XAC1083_80063 (Contig Edge)	XAC217_70062 (Contig Edge)	XACLC80_80064 (Contig Edge)	XACJK4_120009	XAC9322_60063 (Contig Edge)	XACJJ10_80063	XAC40_30039 (Contig Edge)	XAC3610_370009	XACG117_110047 (Contig Edge)	XACB100_120047 (Contig Edge)	XAC2852_80064 (Contig Edge)	XAC3810_60064 (Contig Edge)	XACW160_50065 (Contig Edge)	XACE116_410009	XACLD7_460010	XACLH37_90064	XAC3562_50067 (Contig Edge)	XAC3612_110055	XACLG97_360009	XACLG98_120061	XACG102_310009	XAC908_90065 (Contig Edge)	XAC3608_50061 (Contig Edge)	XACG115_90063 (Contig Edge)	XAC3218_70064 (Contig Edge)	XACB302_370009 (Contig Edge)	XACLE3_290010 (Contig Edge)	XACLE20_80063 (Contig Edge)	XACS581a_150037 (Contig Edge)	XACS582_520010 (Contig Edge)	XACS584_60037 (Contig Edge)	XACJK48_330009 (Contig Edge)	XACJK2_110038	XAC4311_110011 (Contig Edge)	XAC71A_80067 (Contig Edge)	XAC3824_80065 (Contig Edge)	XAC439a_390010 (Contig Edge)	XAC902_70001 (Contig Edge)	XACJM35_170001 (Contig Edge)	XAC2911_60067 (Contig Edge)	XAC3607_180010 (Contig Edge)	XAC3615_380011 (Contig Edge)	CONTIG JOIN
XAC0148 (IS/phage-related)	CONTIG JOIN (IS/phage-related)	CONTIG JOIN (IS/phage-related)	CONTIG JOIN (IS/phage-related)	CONTIG JOIN (IS/phage-related)	CONTIG JOIN (IS/phage-related)	CONTIG JOIN (IS/phage-related)	CONTIG JOIN (IS/phage-related)	CONTIG JOIN (IS/phage-related)	CONTIG JOIN (IS/phage-related)	CONTIG JOIN (IS/phage-related)	CONTIG JOIN (IS/phage-related)	CONTIG JOIN (IS/phage-related)	CONTIG JOIN (IS/phage-related)	CONTIG JOIN (IS/phage-related)	CONTIG JOIN (IS/phage-related)	CONTIG JOIN (IS/phage-related)	CONTIG JOIN (IS/phage-related)	CONTIG JOIN (IS/phage-related)	CONTIG JOIN (IS/phage-related)	CONTIG JOIN (IS/phage-related)	CONTIG JOIN (IS/phage-related)	CONTIG JOIN (IS/phage-related)	CONTIG JOIN (IS/phage-related)	CONTIG JOIN (IS/phage-related)	CONTIG JOIN (IS/phage-related)	CONTIG JOIN (IS/phage-related)	CONTIG JOIN (IS/phage-related)	CONTIG JOIN (IS/phage-related)	CONTIG JOIN (IS/phage-related)	CONTIG JOIN (IS/phage-related)	CONTIG JOIN (IS/phage-related)	CONTIG JOIN (IS/phage-related)	CONTIG JOIN (IS/phage-related)	CONTIG JOIN (IS/phage-related)	CONTIG JOIN (IS/phage-related)	CONTIG JOIN (IS/phage-related)	CONTIG JOIN (IS/phage-related)	CONTIG JOIN (IS/phage-related)	CONTIG JOIN (IS/phage-related)	CONTIG JOIN (IS/phage-related)	CONTIG JOIN (IS/phage-related)	CONTIG JOIN (IS/phage-related)	CONTIG JOIN (IS/phage-related)
XAC0149	XAC1083_90001 (Contig Edge)	XAC217_80001 (Contig Edge)	XACLC80_90001 (Contig Edge)	CONTIG JOIN	XAC9322_70001 (Contig Edge)	XACJJ10_90001 (Contig Edge)	XAC40_60066 (Contig Edge)	XAC3610_380002	CONTIG JOIN	XACB100_130002	XAC2852_90001 (Contig Edge)	XAC3810_70001 (Contig Edge)	XACW160_60001 (Contig Edge)	CONTIG JOIN	CONTIG JOIN	CONTIG JOIN	CONTIG JOIN	XAC3612_120002	CONTIG JOIN	CONTIG JOIN	CONTIG JOIN	XAC908_100002	XAC3608_60001 (Contig Edge)	XACG115_100002	XAC3218_80002	XACB302_380002	XACLE3_300002	XACLE20_90002	XACS581a_160002	XACS582_530002	XACS584_70002	XACJK48_340001 (Contig Edge)	XACJK2_120002	XAC4311_130001 (Contig Edge)	XAC71A_100002	XAC3824_100001 (Contig Edge)	XAC439a_410002	XAC902_80002	XACJM35_180002	XAC2911_70002	XAC3607_190001 (Contig Edge)	XAC3615_400001 (Contig Edge)	CONTIG JOIN
XAC0150	XAC1083_90004	XAC217_80004	XACLC80_90004	CONTIG JOIN	XAC9322_70003	XACJJ10_90004 (Contig Edge)	XAC40_60064	XAC3610_380005	CONTIG JOIN	XACB100_130005 (Contig Edge)	XAC2852_90004 (Contig Edge)	XAC3810_70004 (Contig Edge)	XACW160_60004 (Contig Edge)	CONTIG JOIN	CONTIG JOIN	CONTIG JOIN	CONTIG JOIN	XAC3612_120005 (Contig Edge)	CONTIG JOIN	CONTIG JOIN	CONTIG JOIN	XAC908_100005 (Contig Edge)	XAC3608_70001 (Contig Edge)	XACG115_110001 (Contig Edge)	XAC3218_90001 (Contig Edge)	XACB302_390001 (Contig Edge)	XACLE3_300005 (Contig Edge)	XACLE20_90005 (Contig Edge)	XACS581a_160004 (Contig Edge)	XACS582_530005 (Contig Edge)	XACS584_70005 (Contig Edge)	XACJK48_350001 (Contig Edge)	XACJK2_130001 (Contig Edge)	XAC4311_130003 (Contig Edge)	XAC71A_100005 (Contig Edge)	XAC3824_100004 (Contig Edge)	XAC439a_410005 (Contig Edge)	XAC902_80005 (Contig Edge)	XACJM35_180004 (Contig Edge)	XAC2911_70005 (Contig Edge)	XAC3607_190004	XAC3615_400003 (Contig Edge)	CONTIG JOIN
XANAC_0181	XAC1083_90005	XAC217_80005	XACLC80_90005	XACJK4_130001 (Contig Edge)	XAC9322_70004	XACJJ10_100001 (Contig Edge)		XAC3610_390001 (Contig Edge)	XACG117_120001 (Contig Edge)	XACB100_140001 (Contig Edge)	XAC2852_100001 (Contig Edge)	XAC3810_80001 (Contig Edge)	XACW160_70001 (Contig Edge)	XACE116_420001 (Contig Edge)	XACLD7_470001 (Contig Edge)	XACLH37_100001 (Contig Edge)	XAC3562_60001 (Contig Edge)	XAC3612_130001 (Contig Edge)	CONTIG JOIN	XACLG98_130001 (Contig Edge)	XACG102_320001 (Contig Edge)	CONTIG JOIN	XAC3608_70002	XACG115_110002	XAC3218_90002	XACB302_390002	CONTIG JOIN	XACLE20_100001 (Contig Edge)	CONTIG JOIN	CONTIG JOIN	CONTIG JOIN	CONTIG JOIN	CONTIG JOIN	CONTIG JOIN	CONTIG JOIN	CONTIG JOIN	CONTIG JOIN	XAC902_90001 (Contig Edge)	XACJM35_190001 (Contig Edge)	XAC2911_80001 (Contig Edge)	XAC3607_200001 (Contig Edge)	XAC3615_410001 (Contig Edge)	CONTIG JOIN
XAC0151	XAC1083_90006 (Contig Edge)	XAC217_80006 (Contig Edge)	XACLC80_90006 (Contig Edge)	XACJK4_130002 (Contig Edge)	XAC9322_70005 (Contig Edge)	XACJJ10_100002 (Contig Edge)	XAC40_60062	XAC3610_390002 (Contig Edge)	XACG117_120002 (Contig Edge)	XACB100_140002 (Contig Edge)	XAC2852_100002 (Contig Edge)	XAC3810_80002 (Contig Edge)	XACW160_70002 (Contig Edge)	XACE116_420002 (Contig Edge)	XACLD7_470002 (Contig Edge)	XACLH37_100002 (Contig Edge)	XAC3562_60002 (Contig Edge)	XAC3612_130002 (Contig Edge)	XACLG97_370002 (Contig Edge)	XACLG98_140001 (Contig Edge)	XACG102_320002 (Contig Edge)	XAC908_110001 (Contig Edge)	XAC3608_70003 (Contig Edge)	XACG115_110003 (Contig Edge)	XAC3218_90003 (Contig Edge)	XACB302_390003 (Contig Edge)	CONTIG JOIN	XACLE20_100002	CONTIG JOIN	CONTIG JOIN	CONTIG JOIN	CONTIG JOIN	XACJK2_2250002	CONTIG JOIN	CONTIG JOIN	CONTIG JOIN	CONTIG JOIN	XAC902_90002	XACJM35_190002	XAC2911_80002	XAC3607_200002	XAC3615_410002	CONTIG JOIN
XAC0152 (IS/phage-related)	CONTIG JOIN (IS/phage-related)	CONTIG JOIN (IS/phage-related)	CONTIG JOIN (IS/phage-related)	CONTIG JOIN (IS/phage-related)	CONTIG JOIN (IS/phage-related)	CONTIG JOIN (IS/phage-related)	CONTIG JOIN (IS/phage-related)	CONTIG JOIN (IS/phage-related)	CONTIG JOIN (IS/phage-related)	CONTIG JOIN (IS/phage-related)	CONTIG JOIN (IS/phage-related)	CONTIG JOIN (IS/phage-related)	CONTIG JOIN (IS/phage-related)	CONTIG JOIN (IS/phage-related)	CONTIG JOIN (IS/phage-related)	CONTIG JOIN (IS/phage-related)	CONTIG JOIN (IS/phage-related)	CONTIG JOIN (IS/phage-related)	CONTIG JOIN (IS/phage-related)	CONTIG JOIN (IS/phage-related)	CONTIG JOIN (IS/phage-related)	CONTIG JOIN (IS/phage-related)	CONTIG JOIN (IS/phage-related)	CONTIG JOIN (IS/phage-related)	CONTIG JOIN (IS/phage-related)	CONTIG JOIN (IS/phage-related)	CONTIG JOIN (IS/phage-related)	CONTIG JOIN (IS/phage-related)	CONTIG JOIN (IS/phage-related)	CONTIG JOIN (IS/phage-related)	CONTIG JOIN (IS/phage-related)	CONTIG JOIN (IS/phage-related)	CONTIG JOIN (IS/phage-related)	CONTIG JOIN (IS/phage-related)	CONTIG JOIN (IS/phage-related)	CONTIG JOIN (IS/phage-related)	CONTIG JOIN (IS/phage-related)	CONTIG JOIN (IS/phage-related)	CONTIG JOIN (IS/phage-related)	CONTIG JOIN (IS/phage-related)	CONTIG JOIN (IS/phage-related)	CONTIG JOIN (IS/phage-related)	CONTIG JOIN (IS/phage-related)
XAC0153 (IS/phage-related)	CONTIG JOIN (IS/phage-related)	CONTIG JOIN (IS/phage-related)	CONTIG JOIN (IS/phage-related)	CONTIG JOIN (IS/phage-related)	CONTIG JOIN (IS/phage-related)	CONTIG JOIN (IS/phage-related)	CONTIG JOIN (IS/phage-related)	CONTIG JOIN (IS/phage-related)	CONTIG JOIN (IS/phage-related)	CONTIG JOIN (IS/phage-related)	CONTIG JOIN (IS/phage-related)	CONTIG JOIN (IS/phage-related)	CONTIG JOIN (IS/phage-related)	CONTIG JOIN (IS/phage-related)	CONTIG JOIN (IS/phage-related)	CONTIG JOIN (IS/phage-related)	CONTIG JOIN (IS/phage-related)	CONTIG JOIN (IS/phage-related)	CONTIG JOIN (IS/phage-related)	CONTIG JOIN (IS/phage-related)	CONTIG JOIN (IS/phage-related)	CONTIG JOIN (IS/phage-related)	CONTIG JOIN (IS/phage-related)	CONTIG JOIN (IS/phage-related)	CONTIG JOIN (IS/phage-related)	CONTIG JOIN (IS/phage-related)	CONTIG JOIN (IS/phage-related)	CONTIG JOIN (IS/phage-related)	CONTIG JOIN (IS/phage-related)	CONTIG JOIN (IS/phage-related)	CONTIG JOIN (IS/phage-related)	CONTIG JOIN (IS/phage-related)	CONTIG JOIN (IS/phage-related)	CONTIG JOIN (IS/phage-related)	CONTIG JOIN (IS/phage-related)	CONTIG JOIN (IS/phage-related)	CONTIG JOIN (IS/phage-related)	CONTIG JOIN (IS/phage-related)	CONTIG JOIN (IS/phage-related)	CONTIG JOIN (IS/phage-related)	CONTIG JOIN (IS/phage-related)	CONTIG JOIN (IS/phage-related)	CONTIG JOIN (IS/phage-related)
XANAC_0185	XAC1083_100001 (Contig Edge)	XAC217_90001 (Contig Edge)	XACLC80_100001 (Contig Edge)	XACJK4_140001 (Contig Edge)	XAC9322_80001 (Contig Edge)	XACJJ10_110001 (Contig Edge)	XAC40_70016	XAC3610_400001 (Contig Edge)	XACG117_130001 (Contig Edge)	XACB100_150001 (Contig Edge)	XAC2852_110001 (Contig Edge)	XAC3810_90001 (Contig Edge)	XACW160_80001 (Contig Edge)	XACE116_430001 (Contig Edge)	XACLD7_480001 (Contig Edge)	XACLH37_110001 (Contig Edge)	XAC3562_70001 (Contig Edge)	XAC3612_140001 (Contig Edge)	XACLG97_380001 (Contig Edge)	CONTIG JOIN	XACG102_330001 (Contig Edge)	XAC908_120001 (Contig Edge)	XAC3608_80001 (Contig Edge)	XACG115_120001 (Contig Edge)	XAC3218_100001 (Contig Edge)	XACB302_400001 (Contig Edge)	XACLE3_310001 (Contig Edge)	XACLE20_110001 (Contig Edge)	XACS581a_170001 (Contig Edge)	XACS582_540001 (Contig Edge)	XACS584_80001 (Contig Edge)	XACJK48_360001 (Contig Edge)	XACJK2_1480016	XAC4311_140001 (Contig Edge)	XAC71A_110001 (Contig Edge)	XAC3824_110001 (Contig Edge)	XAC439a_420001 (Contig Edge)	XAC902_100001 (Contig Edge)	XACJM35_200001 (Contig Edge)	XAC2911_90001 (Contig Edge)	XAC3607_210001 (Contig Edge)	XAC3615_420001 (Contig Edge)	CONTIG JOIN
XAC0154	XAC1083_100002	XAC217_90002	XACLC80_100002	XACJK4_140002	XAC9322_80002	XACJJ10_110002	XAC40_70015	XAC3610_400002 (Contig Edge)	XACG117_130002	XACB100_150002	XAC2852_110002	XAC3810_90002	XACW160_80002	XACE116_430002	XACLD7_480002 (Contig Edge)	XACLH37_110002	XAC3562_70002	XAC3612_140002	XACLG97_380002 (Contig Edge)	XACLG98_160001 (Contig Edge)	XACG102_330002	XAC908_120002	XAC3608_80002	XACG115_120002	XAC3218_100002	XACB302_400002 (Contig Edge)	XACLE3_310002 (Contig Edge)	XACLE20_110002	XACS581a_170002	XACS582_540002	XACS584_80002	XACJK48_360002 (Contig Edge)	XACJK2_1480015	XAC4311_140002	XAC71A_110002	XAC3824_110002	XAC439a_420002 (Contig Edge)	XAC902_100002	XACJM35_200002	XAC2911_90002	XAC3607_210002	XAC3615_420002	XAB3213_270048
XAC0155	XAC1083_100003	XAC217_90003	XACLC80_100003	XACJK4_140003	XAC9322_80003	XACJJ10_110003 (Pseudogene/Split)	XAC40_70014	CONTIG JOIN	XACG117_130003	XACB100_150003	XAC2852_110003	XAC3810_90003	XACW160_80003	XACE116_440001 (Contig Edge)	CONTIG JOIN	XACLH37_110003	XAC3562_70003	XAC3612_140003	CONTIG JOIN	XACLG98_160002	XACG102_330003 (Contig Edge)	XAC908_120003	XAC3608_80003	XACG115_120003	XAC3218_100003	CONTIG JOIN	CONTIG JOIN	XACLE20_110003	XACS581a_170003	XACS582_550001 (Contig Edge)	XACS584_80003	CONTIG JOIN	XACJK2_1480014	XAC4311_140003	XAC71A_110003	XAC3824_110003	CONTIG JOIN	XAC902_100003	XACJM35_200003	XAC2911_90003	XAC3607_210003	XAC3615_420003 (Contig Edge)	XAB3213_270049
XAC0156	XAC1083_100004	XAC217_90004	XACLC80_100004	XACJK4_140004	XAC9322_80004	XACJJ10_110005	XAC40_70013	XAC3610_410001 (Contig Edge)	XACG117_130004	XACB100_150004	XAC2852_110004	XAC3810_90004	XACW160_80004	XACE116_440002	XACLD7_490001 (Contig Edge)	XACLH37_110004	XAC3562_70004	XAC3612_140004	XACLG97_390001 (Contig Edge)	XACLG98_160003	XACG102_340002	XAC908_120004	XAC3608_80004	XACG115_120004	XAC3218_100004	XACB302_410001 (Contig Edge)	XACLE3_320001 (Contig Edge)	XACLE20_110004	XACS581a_170004	XACS582_550002	XACS584_80004	XACJK48_370001 (Contig Edge)	XACJK2_1480013	XAC4311_140004	XAC71A_110004	XAC3824_110004	XAC439a_430001 (Contig Edge)	XAC902_100004	XACJM35_200004	XAC2911_90004	XAC3607_210004	CONTIG JOIN	XAB3213_270050
XAC0157	XAC1083_100005	XAC217_90006	XACLC80_100005	XACJK4_140005	XAC9322_80005	XACJJ10_110006	XAC40_70011	XAC3610_410002	XACG117_130005	XACB100_150005	XAC2852_110005	XAC3810_90005	XACW160_80005	XACE116_440004	XACLD7_490002	XACLH37_110005	XAC3562_70006	XAC3612_140005	XACLG97_390002	XACLG98_160005	XACG102_340004	XAC908_120005	XAC3608_80005	XACG115_120006	XAC3218_100005	XACB302_410002	XACLE3_320003	XACLE20_110005	XACS581a_170005	XACS582_550004	XACS584_80005	XACJK48_370003	XACJK2_1480011	XAC4311_140006	XAC71A_110005	XAC3824_110006	XAC439a_430003	XAC902_100006	XACJM35_200006	XAC2911_90005	XAC3607_210006	XAC3615_440001 (Contig Edge)	XAB3213_270051
XAC0158	XAC1083_100006	XAC217_90007	XACLC80_100006	XACJK4_140006	XAC9322_80006	XACJJ10_110007	XAC40_70010	XAC3610_410003	XACG117_130006	XACB100_150006	XAC2852_110006	XAC3810_90006	XACW160_80006	XACE116_440005	XACLD7_490003	XACLH37_110006	XAC3562_70007	XAC3612_140006	XACLG97_390003	XACLG98_160006	XACG102_340005	XAC908_120006	XAC3608_80006	XACG115_120007	XAC3218_100006	XACB302_410003	XACLE3_320004	XACLE20_110006	XACS581a_170006	XACS582_550005	XACS584_80006	XACJK48_370004	XACJK2_1480010	XAC4311_140007	XAC71A_110006	XAC3824_110007	XAC439a_430004	XAC902_100007	XACJM35_200007	XAC2911_90006	XAC3607_210007 (Contig Edge)	XAC3615_440002	XAB3213_270052
XAC0159	XAC1083_100007	XAC217_90008	XACLC80_100007	XACJK4_140007	XAC9322_80007	XACJJ10_110008	XAC40_70009	XAC3610_410004	XACG117_130007	XACB100_150007	XAC2852_110007	XAC3810_90007	XACW160_80007	XACE116_440006	XACLD7_490004	XACLH37_110007	XAC3562_70008	XAC3612_140007	XACLG97_390004	XACLG98_160007	XACG102_340006	XAC908_120007	XAC3608_80007	XACG115_120008	XAC3218_100007	XACB302_410004	XACLE3_320005	XACLE20_110007	XACS581a_170007	XACS582_550006 (Contig Edge)	XACS584_80007	XACJK48_370005	XACJK2_1480009	XAC4311_140008	XAC71A_110007	XAC3824_110008	XAC439a_430005	XAC902_100008	XACJM35_200008	XAC2911_90007	CONTIG JOIN	XAC3615_440003	XAB3213_270053
XAC0160	XAC1083_100008	XAC217_90009	XACLC80_100008	XACJK4_140008	XAC9322_80008	XACJJ10_110009	XAC40_70008	XAC3610_410005	XACG117_130008	XACB100_150008	XAC2852_110008	XAC3810_90008	XACW160_80008	XACE116_440007	XACLD7_490005	XACLH37_110008	XAC3562_70009	XAC3612_140008	XACLG97_390005	XACLG98_160008	XACG102_340007	XAC908_120008 (Contig Edge)	XAC3608_80008	XACG115_120009	XAC3218_100008	XACB302_410005	XACLE3_320006	XACLE20_110008	XACS581a_170008	CONTIG JOIN	XACS584_80008	XACJK48_370006	XACJK2_1480008	XAC4311_140009	XAC71A_110008	XAC3824_110009	XAC439a_430006	XAC902_100009	XACJM35_200009	XAC2911_90008	XAC3607_220001 (Contig Edge)	XAC3615_440004	XAB3213_270054
XAC0161	XAC1083_100009	XAC217_90010	XACLC80_100009	XACJK4_140009	XAC9322_80009	XACJJ10_110010	XAC40_70007	XAC3610_410006	XACG117_130009	XACB100_150009	XAC2852_110009	XAC3810_90009	XACW160_80009	XACE116_440008	XACLD7_490006	XACLH37_110009	XAC3562_70010	XAC3612_140009	XACLG97_390006	XACLG98_160009	XACG102_340008	XAC908_130002	XAC3608_80009	XACG115_120010	XAC3218_100009	XACB302_410006	XACLE3_320007	XACLE20_110009	XACS581a_170009	XACS582_560001 (Contig Edge)	XACS584_80009	XACJK48_370007	XACJK2_1480007	XAC4311_140010	XAC71A_110009	XAC3824_110010	XAC439a_430007	XAC902_100010	XACJM35_200010	XAC2911_90009	XAC3607_220002	XAC3615_440005	XAB3213_270055
XAC0162	XAC1083_100011	XAC217_90012	XACLC80_100011	XACJK4_140011	XAC9322_80011	XACJJ10_110012	XAC40_70006	XAC3610_410008	XACG117_130011	XACB100_150011	XAC2852_110011	XAC3810_90011	XACW160_80011	XACE116_440009 (Contig Edge)	XACLD7_490008 (Contig Edge)	XACLH37_110011	XAC3562_70012	XAC3612_140011	XACLG97_390008	XACLG98_160011	XACG102_340010	XAC908_130004	XAC3608_80011	XACG115_120012	XAC3218_100011	XACB302_410008	XACLE3_320009	XACLE20_110011	XACS581a_170011	XACS582_560003	XACS584_80011	XACJK48_370009 (Contig Edge)	XACJK2_1480006	XAC4311_140012	XAC71A_110011	XAC3824_110012	XAC439a_430009	XAC902_100012	XACJM35_200012	XAC2911_90011	XAC3607_220004	XAC3615_440007	XAB3213_270057
XAC0163	XAC1083_100012	XAC217_90013	XACLC80_100012	XACJK4_140012	XAC9322_80012	XACJJ10_110013	XAC40_70004	XAC3610_420001 (Contig Edge)	XACG117_130012	XACB100_150012	XAC2852_110012	XAC3810_90012	XACW160_80012	XACE116_450001 (Contig Edge)	CONTIG JOIN	XACLH37_110012	XAC3562_70013	XAC3612_140012	XACLG97_390009	XACLG98_160012	XACG102_340011	XAC908_130005	XAC3608_80012	XACG115_120013	XAC3218_100012	XACB302_410009	XACLE3_320010	XACLE20_110012	XACS581a_170012	XACS582_560004	XACS584_80012	CONTIG JOIN	XACJK2_1480004	XAC4311_140013	XAC71A_110012	XAC3824_110013	XAC439a_430010	XAC902_100013	XACJM35_200013	XAC2911_90012	XAC3607_220005	XAC3615_450001 (Contig Edge)	XAB3213_270058
XAC0164	XAC1083_100013	XAC217_90014	XACLC80_100013	XACJK4_140013	XAC9322_80013	XACJJ10_110014	XAC40_70003	XAC3610_420002 (Contig Edge)	XACG117_130013 (Contig Edge)	XACB100_150013	XAC2852_110013	XAC3810_90013	XACW160_80013	XACE116_450002	XACLD7_500001 (Contig Edge)	XACLH37_110013	XAC3562_70014	XAC3612_140013	XACLG97_390010	XACLG98_160013	XACG102_340012	XAC908_130006	XAC3608_80013	XACG115_120014	XAC3218_100013	XACB302_410010 (Contig Edge)	XACLE3_320011 (Contig Edge)	XACLE20_110013	XACS581a_170013	XACS582_560005	XACS584_80013	XACJK48_380001 (Contig Edge)	XACJK2_1480003	XAC4311_140014	XAC71A_110013	XAC3824_110014	XAC439a_430011	XAC902_100014	XACJM35_200014	XAC2911_90013	XAC3607_220006	XAC3615_450002	XAB3213_270059
XAC0165	XAC1083_100014	XAC217_90015	XACLC80_100014	XACJK4_140014 (Contig Edge)	XAC9322_80014	XACJJ10_110015	XAC40_70002	XAC3610_440001 (Contig Edge)	CONTIG JOIN	XACB100_150014 (Contig Edge)	XAC2852_110014	XAC3810_90014	XACW160_80014	XACE116_450003 (Contig Edge)	XACLD7_510001 (Contig Edge)	XACLH37_110014 (Contig Edge)	XAC3562_70015	XAC3612_140014	XACLG97_390011 (Contig Edge)	XACLG98_160014 (Contig Edge)	XACG102_350001 (Contig Edge)	XAC908_130008 (Pseudogene/Split)	XAC3608_80014	XACG115_120015	XAC3218_100014	XACB302_430001 (Contig Edge)	XACLE3_340001 (Contig Edge)	XACLE20_110014	XACS581a_170014	XACS582_560006 (Contig Edge)	XACS584_80014	XACJK48_380002 (Contig Edge)	XACJK2_1480002	XAC4311_140015	XAC71A_110014	XAC3824_110015	XAC439a_430012 (Contig Edge)	XAC902_100015	XACJM35_200015	XAC2911_90014	XAC3607_220007 (Contig Edge)	XAC3615_460001 (Contig Edge)	XAB3213_270060 (Contig Edge)
XAC0166	XAC1083_100015	XAC217_90016	XACLC80_100015	XACJK4_150002	XAC9322_80015	XACJJ10_110016	XAC40_70001 (Contig Edge)	XAC3610_440002 (Contig Edge)	XACG117_140001 (Contig Edge)	XACB100_160003 (Contig Edge)	XAC2852_110015 (Contig Edge)	XAC3810_90015	XACW160_80015	XACE116_460001 (Contig Edge)	XACLD7_520002 (Contig Edge)	XACLH37_120002 (Contig Edge)	XAC3562_70016	XAC3612_140015 (Contig Edge)	XACLG97_400002	XACLG98_170002	XACG102_360002 (Contig Edge)	XAC908_130009	XAC3608_80015	XACG115_120016 (Contig Edge)	XAC3218_100015	XACB302_430002	XACLE3_340002 (Contig Edge)	XACLE20_110015	XACS581a_170015	XACS582_570002 (Contig Edge)	XACS584_80015 (Contig Edge)	XACJK48_400001 (Contig Edge)	XACJK2_1480001 (Contig Edge)	XAC4311_140016	XAC71A_110015	XAC3824_110016	XAC439a_450002 (Contig Edge)	XAC902_100016	XACJM35_200016	XAC2911_90015	XAC3607_230002	XAC3615_470002 (Contig Edge)	XAB3213_190002
XAC0167				CONTIG JOIN		CONTIG JOIN	CONTIG JOIN	CONTIG JOIN	CONTIG JOIN	CONTIG JOIN	CONTIG JOIN			CONTIG JOIN	CONTIG JOIN	CONTIG JOIN		CONTIG JOIN	CONTIG JOIN	CONTIG JOIN	XACG102_370001 (Contig Edge)		CONTIG JOIN	CONTIG JOIN		CONTIG JOIN	CONTIG JOIN	CONTIG JOIN	CONTIG JOIN	CONTIG JOIN	CONTIG JOIN	CONTIG JOIN	CONTIG JOIN				CONTIG JOIN		CONTIG JOIN			CONTIG JOIN	CONTIG JOIN
XANAC_0201			XACLC80_100016	CONTIG JOIN		CONTIG JOIN	CONTIG JOIN	CONTIG JOIN	CONTIG JOIN	CONTIG JOIN	CONTIG JOIN	XAC3810_90016	XACW160_80016	CONTIG JOIN	CONTIG JOIN	CONTIG JOIN	XAC3562_70017	CONTIG JOIN	CONTIG JOIN	CONTIG JOIN	CONTIG JOIN		CONTIG JOIN	CONTIG JOIN		CONTIG JOIN	CONTIG JOIN	XACLE20_120001 (Contig Edge)	CONTIG JOIN	CONTIG JOIN	CONTIG JOIN	CONTIG JOIN	CONTIG JOIN	XAC4311_140017	XAC71A_110016	XAC3824_110017	CONTIG JOIN	XAC902_100017	CONTIG JOIN	XAC2911_90016		CONTIG JOIN	CONTIG JOIN
XAC0168	XAC1083_100017	XAC217_90018	XACLC80_100017	XACJK4_160002	XAC9322_80017	XACJJ10_120002	XAC40_40002 (Contig Edge)	XAC3610_460002	XACG117_150002	XACB100_170002	XAC2852_120002	XAC3810_90017	XACW160_80017	XACE116_480002	XACLD7_540002	XACLH37_130002	XAC3562_70018	XAC3612_160002	XACLG97_410002	XACLG98_190002	XACG102_380001 (Contig Edge)	XAC908_130011	XAC3608_90002	XACG115_130002	XAC3218_100017	XACB302_440002	XACLE3_350002	XACLE20_120002	XACS581a_180002	XACS582_580002	XACS584_90002	XACJK48_420002 (Contig Edge)	XACJK2_140002	XAC4311_140018	XAC71A_110017	XAC3824_110018	XAC439a_470002	XAC902_100018	XACJM35_220002	XAC2911_90017	XAC3607_230004	XAC3615_490002	XAB3213_210002
XAC0169	XAC1083_100018	XAC217_90019	XACLC80_100018	XACJK4_160003	XAC9322_80018	XACJJ10_120003	XAC40_50001 (Contig Edge)	XAC3610_460003	XACG117_150003	XACB100_170003	XAC2852_120003	XAC3810_90018	XACW160_80018	XACE116_480003	XACLD7_540003	XACLH37_130003	XAC3562_70019	XAC3612_160003	XACLG97_410003	XACLG98_190003	XACG102_390001 (Contig Edge)	XAC908_130012	XAC3608_90003	XACG115_130003	XAC3218_100018	XACB302_440003	XACLE3_350003	XACLE20_120003	XACS581a_180003	XACS582_580003	XACS584_90003	XACJK48_430001 (Contig Edge)	XACJK2_140003	XAC4311_140019	XAC71A_110018	XAC3824_110019	XAC439a_470003	XAC902_100019	XACJM35_220003	XAC2911_90018	XAC3607_230005	XAC3615_490003	XAB3213_210003
XAC0170	XAC1083_100019	XAC217_90020	XACLC80_100019	XACJK4_160004	XAC9322_80019	XACJJ10_120004	XAC40_50002	XAC3610_460004	XACG117_150004	XACB100_170004	XAC2852_120004	XAC3810_90019	XACW160_80019	XACE116_480004	XACLD7_540004	XACLH37_130004	XAC3562_70020	XAC3612_160004	XACLG97_410004	XACLG98_190004	XACG102_390002	XAC908_130013	XAC3608_90004	XACG115_130004	XAC3218_100019	XACB302_440004	XACLE3_350004	XACLE20_120004	XACS581a_180004	XACS582_580004	XACS584_90004	XACJK48_430002	XACJK2_140004	XAC4311_140020	XAC71A_110019	XAC3824_110020	XAC439a_470004	XAC902_100020	XACJM35_220004	XAC2911_90019	XAC3607_230006	XAC3615_490004	XAB3213_210004
XAC0171	XAC1083_100020	XAC217_90021	XACLC80_100020	XACJK4_160005	XAC9322_80020	XACJJ10_120005	XAC40_50003	XAC3610_460005	XACG117_150005	XACB100_170005	XAC2852_120005	XAC3810_90020	XACW160_80020	XACE116_480005	XACLD7_540005	XACLH37_130005	XAC3562_70021	XAC3612_160005	XACLG97_410005	XACLG98_190005	XACG102_390003	XAC908_130014	XAC3608_90005	XACG115_130005	XAC3218_100020	XACB302_440005	XACLE3_350005	XACLE20_120005	XACS581a_180005	XACS582_580005	XACS584_90005	XACJK48_430003	XACJK2_140005	XAC4311_140021	XAC71A_110020	XAC3824_110021	XAC439a_470005	XAC902_100021	XACJM35_220005	XAC2911_90020	XAC3607_230007	XAC3615_490005	XAB3213_210005
XAC0172	XAC1083_100021	XAC217_90022	XACLC80_100021	XACJK4_160006	XAC9322_80021	XACJJ10_120006	XAC40_50004	XAC3610_460006	XACG117_150006	XACB100_170006	XAC2852_120006	XAC3810_90021	XACW160_80021	XACE116_480006	XACLD7_540006	XACLH37_130006	XAC3562_70022	XAC3612_160006	XACLG97_410006	XACLG98_190006	XACG102_390004	XAC908_130015	XAC3608_90007 (Pseudogene/Split)	XACG115_130007 (Pseudogene/Split)	XAC3218_100022 (Pseudogene/Split)	XACB302_440007 (Pseudogene/Split)	XACLE3_350006	XACLE20_120006	XACS581a_180006	XACS582_580006	XACS584_90006	XACJK48_430004	XACJK2_140006	XAC4311_140022	XAC71A_110021	XAC3824_110022	XAC439a_470006	XAC902_100022	XACJM35_220006	XAC2911_90021	XAC3607_230008	XAC3615_490006	XAB3213_210007 (Contig Edge) (Pseudogene/Split)
XAC0173	XAC1083_100022	XAC217_90023	XACLC80_100022	XACJK4_160007	XAC9322_80022	XACJJ10_120007	XAC40_50005	XAC3610_460007 (Contig Edge)	XACG117_150007	XACB100_170007	XAC2852_120007	XAC3810_90022	XACW160_80022	XACE116_480007	XACLD7_540007 (Contig Edge)	XACLH37_130007	XAC3562_70023	XAC3612_160007	XACLG97_410007 (Contig Edge)	XACLG98_190007	XACG102_390005	XAC908_130016	XAC3608_90008	XACG115_130008	XAC3218_100023	XACB302_440008	XACLE3_350007	XACLE20_120007	XACS581a_180007	XACS582_580007 (Contig Edge)	XACS584_90007	XACJK48_430005	XACJK2_140007	XAC4311_140023	XAC71A_110022	XAC3824_110023	XAC439a_470007	XAC902_100023	XACJM35_220007	XAC2911_90022	XAC3607_230009	XAC3615_490007 (Contig Edge)	XAB3213_170036
XAC0174	XAC1083_100024	XAC217_90025	XACLC80_100024	XACJK4_160009	XAC9322_80024	XACJJ10_120009	XAC40_50007	CONTIG JOIN	XACG117_150009	XACB100_170009	XAC2852_120009	XAC3810_90024	XACW160_80024	XACE116_490001 (Contig Edge)	CONTIG JOIN	XACLH37_130009	XAC3562_70025	XAC3612_160009	CONTIG JOIN	XACLG98_190008	XACG102_400001 (Contig Edge)	XAC908_130018	XAC3608_90010	XACG115_130009	XAC3218_100025	XACB302_440010	XACLE3_350008	XACLE20_120009	XACS581a_180009	CONTIG JOIN	XACS584_90009	XACJK48_440001 (Contig Edge)	XACJK2_140009	XAC4311_140025	XAC71A_110024	XAC3824_110025	XAC439a_470008	XAC902_100025	XACJM35_220008	XAC2911_90024	XAC3607_230011	XAC3615_500001 (Contig Edge)	XAB3213_170035
XAC0175	XAC1083_100025	XAC217_90026	XACLC80_100025	XACJK4_160010	XAC9322_80025	XACJJ10_120010	XAC40_50008	XAC3610_470001 (Contig Edge)	XACG117_150010	XACB100_170010	XAC2852_120010	XAC3810_90025	XACW160_80025	XACE116_490002	XACLD7_560001 (Contig Edge)	XACLH37_130010	XAC3562_70026	XAC3612_160010	XACLG97_420001 (Contig Edge)	XACLG98_190009	XACG102_400002	XAC908_130019	XAC3608_90011	XACG115_130010	XAC3218_100026	XACB302_440011	XACLE3_350009	XACLE20_120010	XACS581a_180010	XACS582_590001 (Contig Edge)	XACS584_90010	XACJK48_440002	XACJK2_140010	XAC4311_140026	XAC71A_110025	XAC3824_110026	XAC439a_470009	XAC902_100026	XACJM35_220009	XAC2911_90025	XAC3607_230012	XAC3615_500002	XAB3213_170033
XAC0176	XAC1083_100026	XAC217_90027	XACLC80_100026	XACJK4_160011	XAC9322_80026	XACJJ10_120011	XAC40_50009	XAC3610_470002	XACG117_150011	XACB100_170011	XAC2852_120011	XAC3810_90026	XACW160_80026	XACE116_490003	XACLD7_560002	XACLH37_130011	XAC3562_70027	XAC3612_160011	XACLG97_420002	XACLG98_190010	XACG102_400003	XAC908_130020	XAC3608_90012	XACG115_130011	XAC3218_100027	XACB302_440012	XACLE3_350010	XACLE20_120011	XACS581a_180011	XACS582_590002	XACS584_90011	XACJK48_440003	XACJK2_140011	XAC4311_140027	XAC71A_110026	XAC3824_110027	XAC439a_470010 (Contig Edge)	XAC902_100027	XACJM35_220010	XAC2911_90026	XAC3607_230013	XAC3615_500003	XAB3213_170032
XAC0177	XAC1083_100027	XAC217_90028	XACLC80_100027	XACJK4_160012	XAC9322_80027	XACJJ10_120012	XAC40_50010	XAC3610_470003	XACG117_150012	XACB100_170012	XAC2852_120012	XAC3810_90027	XACW160_80027	XACE116_490004	XACLD7_560003	XACLH37_130012	XAC3562_70028	XAC3612_160012	XACLG97_420003	XACLG98_190011	XACG102_400004	XAC908_130021	XAC3608_90013	XACG115_130012	XAC3218_100028	XACB302_440013	XACLE3_350011 (Contig Edge)	XACLE20_120012	XACS581a_180012	XACS582_590003	XACS584_90012	XACJK48_440004	XACJK2_140012	XAC4311_140028	XAC71A_110027	XAC3824_110028	CONTIG JOIN	XAC902_100028	XACJM35_220011	XAC2911_90027	XAC3607_230014	XAC3615_500004	XAB3213_170030 (Pseudogene/Split)
XANAC_0215																											CONTIG JOIN										CONTIG JOIN
XAC0178	XAC1083_100029	XAC217_90030	XACLC80_100029	XACJK4_160014	XAC9322_80029	XACJJ10_120014	XAC40_50012	XAC3610_470005	XACG117_150014	XACB100_170014	XAC2852_120014	XAC3810_90029	XACW160_80029	XACE116_490006	XACLD7_560005	XACLH37_130014	XAC3562_70030	XAC3612_160014	XACLG97_420005	XACLG98_190013	XACG102_400006	XAC908_130023	XAC3608_90015	XACG115_130014	XAC3218_100030	XACB302_440015	XACLE3_360002	XACLE20_120014	XACS581a_180014	XACS582_590005	XACS584_90014	XACJK48_440006	XACJK2_140014	XAC4311_140030	XAC71A_110029	XAC3824_110030	XAC439a_480002	XAC902_100030	XACJM35_220013	XAC2911_90029	XAC3607_230016	XAC3615_500006	XAB3213_170028
XAC0179	XAC1083_100030	XAC217_90031	XACLC80_100030	XACJK4_160015	XAC9322_80030	XACJJ10_120015	XAC40_50013	XAC3610_470006	XACG117_150015	XACB100_170015	XAC2852_120015	XAC3810_90030	XACW160_80030	XACE116_490007	XACLD7_560006	XACLH37_130015	XAC3562_70031	XAC3612_160015	XACLG97_420006 (Contig Edge)	XACLG98_190014	XACG102_400007	XAC908_130024	XAC3608_90016	XACG115_130015	XAC3218_100031	XACB302_440016	XACLE3_360003	XACLE20_120015	XACS581a_180015 (Contig Edge)	XACS582_590006 (Contig Edge)	XACS584_90015 (Contig Edge)	XACJK48_440007 (Contig Edge)	XACJK2_140015 (Contig Edge)	XAC4311_140031	XAC71A_110030	XAC3824_110031	XAC439a_480003	XAC902_100031	XACJM35_220014 (Contig Edge)	XAC2911_90030	XAC3607_230017	XAC3615_500007	XAB3213_170027
XAC0180	XAC1083_100031	XAC217_90032	XACLC80_100031	XACJK4_160016	XAC9322_80031	XACJJ10_120016	XAC40_50014	XAC3610_470007 (Contig Edge)	XACG117_160001 (Contig Edge)	XACB100_170016	XAC2852_120016	XAC3810_90031	XACW160_80031	XACE116_490008	XACLD7_560007 (Contig Edge)	XACLH37_130016	XAC3562_70032	XAC3612_160016	XACLG97_430001 (Contig Edge)	XACLG98_190015	XACG102_400008	XAC908_130025	XAC3608_90017	XACG115_130016	XAC3218_100032	XACB302_440017	XACLE3_370001 (Contig Edge)	XACLE20_130001 (Contig Edge)	XACS581a_190001 (Contig Edge)	XACS582_600001 (Contig Edge)	XACS584_100001 (Contig Edge)	XACJK48_450001 (Contig Edge)	XACJK2_150001 (Contig Edge)	XAC4311_140032	XAC71A_110031	XAC3824_110032	XAC439a_480004	XAC902_100032	XACJM35_230001 (Contig Edge)	XAC2911_90031	XAC3607_230018	XAC3615_500008	XAB3213_220001 (Contig Edge)
XAC0181	XAC1083_100032	XAC217_90033	XACLC80_100032	XACJK4_160017	XAC9322_80032	XACJJ10_120017	XAC40_50015	XAC3610_480002	XACG117_160002	XACB100_170017	XAC2852_120017	XAC3810_90032	XACW160_80032	XACE116_490009	XACLD7_570002	XACLH37_130017	XAC3562_70033	XAC3612_160017	XACLG97_430002	XACLG98_190016	XACG102_400009	XAC908_130026	XAC3608_90018	XACG115_130017	XAC3218_100033	XACB302_440018	XACLE3_370002	XACLE20_130002	XACS581a_190002	XACS582_600002	XACS584_100002	XACJK48_450002	XACJK2_150002	XAC4311_140033	XAC71A_110032	XAC3824_110033	XAC439a_480005	XAC902_100033	XACJM35_230002	XAC2911_90032	XAC3607_230019	XAC3615_500009	XAB3213_220002
XAC0182	XAC1083_100033	XAC217_90034	XACLC80_100033	XACJK4_160018	XAC9322_80033	XACJJ10_120018	XAC40_50016	XAC3610_480003	XACG117_160003	XACB100_170018	XAC2852_120018	XAC3810_90033	XACW160_80033	XACE116_490010	XACLD7_570003	XACLH37_130018	XAC3562_70034	XAC3612_160018	XACLG97_430003	XACLG98_190017	XACG102_400010	XAC908_130027	XAC3608_90019	XACG115_130018	XAC3218_100034	XACB302_440019	XACLE3_370003	XACLE20_130003	XACS581a_190003	XACS582_600003	XACS584_100003	XACJK48_450003 (Contig Edge)	XACJK2_150003	XAC4311_140034	XAC71A_110033	XAC3824_110034	XAC439a_480006	XAC902_100034	XACJM35_230003	XAC2911_90033	XAC3607_240001 (Contig Edge)	XAC3615_500010	XAB3213_220003
XAC0183	XAC1083_100034	XAC217_90035	XACLC80_100034	XACJK4_160019	XAC9322_80034	XACJJ10_120019	XAC40_50017	XAC3610_480004	XACG117_160004	XACB100_170019	XAC2852_120019	XAC3810_90034	XACW160_80034	XACE116_490011	XACLD7_570004	XACLH37_130019	XAC3562_70035	XAC3612_160019	XACLG97_430004	XACLG98_190018	XACG102_400011	XAC908_130028	XAC3608_90020	XACG115_130019	XAC3218_100035	XACB302_440020	XACLE3_370004	XACLE20_130004	XACS581a_190004	XACS582_600004	XACS584_100004	CONTIG JOIN	XACJK2_150004	XAC4311_140035	XAC71A_110034	XAC3824_110035	XAC439a_480007	XAC902_100035	XACJM35_230004	XAC2911_90034	XAC3607_240002	XAC3615_500011	XAB3213_220004
XAC0184	XAC1083_100035	XAC217_90036	XACLC80_100035	XACJK4_160020	XAC9322_80035	XACJJ10_120020	XAC40_50018	XAC3610_480005	XACG117_160005	XACB100_170020	XAC2852_120020	XAC3810_90035	XACW160_80035	XACE116_490012	XACLD7_570005	XACLH37_130020	XAC3562_70036	XAC3612_160020	XACLG97_430005	XACLG98_190019	XACG102_400012	XAC908_130029	XAC3608_90021	XACG115_130020	XAC3218_100036	XACB302_440021	XACLE3_370005	XACLE20_130005	XACS581a_190005	XACS582_600005	XACS584_100005	XACJK48_460001 (Contig Edge)	XACJK2_150005	XAC4311_140036	XAC71A_110035	XAC3824_110036	XAC439a_480008	XAC902_100036	XACJM35_230005	XAC2911_90035	XAC3607_240003	XAC3615_500012	XAB3213_220005
XAC0185	XAC1083_100036	XAC217_90037	XACLC80_100036	XACJK4_160021	XAC9322_80036	XACJJ10_120021	XAC40_50019	XAC3610_480006	XACG117_160006	XACB100_170021	XAC2852_120021	XAC3810_90036	XACW160_80036	XACE116_490013 (Contig Edge)	XACLD7_570006 (Contig Edge)	XACLH37_130021	XAC3562_70037	XAC3612_160021	XACLG97_430006 (Contig Edge)	XACLG98_190020	XACG102_400013	XAC908_130030 (Pseudogene/Split)	XAC3608_90022	XACG115_130021	XAC3218_100037	XACB302_440022	XACLE3_370006	XACLE20_130006	XACS581a_190006	XACS582_600006	XACS584_100006	XACJK48_460002	XACJK2_150006	XAC4311_140037	XAC71A_110036	XAC3824_110037	XAC439a_480009	XAC902_100037	XACJM35_230006	XAC2911_90036	XAC3607_240004	XAC3615_500013	XAB3213_220006
XAC0186	XAC1083_100038	XAC217_90039	XACLC80_100038	XACJK4_160023	XAC9322_80038	XACJJ10_120023	XAC40_50021	XAC3610_490002	XACG117_160008	XACB100_170023	XAC2852_120023	XAC3810_90038	XACW160_80038	CONTIG JOIN	CONTIG JOIN	XACLH37_130023	XAC3562_70039	XAC3612_160023	CONTIG JOIN	XACLG98_190022	XACG102_410002	XAC908_130033	XAC3608_90024	XACG115_130023	XAC3218_100039	XACB302_450002	XACLE3_370008	XACLE20_130008	XACS581a_190008	XACS582_600008	XACS584_100008	XACJK48_460004	XACJK2_150008	XAC4311_140039	XAC71A_110038	XAC3824_110039	XAC439a_480011	XAC902_100039	XACJM35_230008	XAC2911_90038	XAC3607_240006	XAC3615_500015	XAB3213_220008
XAC0187	XAC1083_100039	XAC217_90040	XACLC80_100039	XACJK4_160024	XAC9322_80039	XACJJ10_120024	XAC40_50022	XAC3610_490003	XACG117_160009	XACB100_170024	XAC2852_120024	XAC3810_90039	XACW160_80039	XACE116_500001 (Contig Edge)	XACLD7_580001 (Contig Edge)	XACLH37_130024	XAC3562_70040	XAC3612_160024	XACLG97_440001 (Contig Edge)	XACLG98_190023	XACG102_410003	XAC908_130034	XAC3608_90025	XACG115_130024	XAC3218_100040	XACB302_450003	XACLE3_370009	XACLE20_130009	XACS581a_190009	XACS582_600009	XACS584_100009	XACJK48_460005	XACJK2_150009	XAC4311_140040	XAC71A_110039	XAC3824_110040	XAC439a_480012	XAC902_100040	XACJM35_230009	XAC2911_90039	XAC3607_240007	XAC3615_500016	XAB3213_220009
XAC0188	XAC1083_100040	XAC217_90041	XACLC80_100040	XACJK4_160025	XAC9322_80040	XACJJ10_120025	XAC40_50023	XAC3610_490004	XACG117_160010	XACB100_170025	XAC2852_120025	XAC3810_90040	XACW160_80040	XACE116_500002 (Contig Edge)	XACLD7_580002 (Contig Edge)	XACLH37_130025	XAC3562_70041	XAC3612_160025	XACLG97_440002 (Contig Edge)	XACLG98_190024	XACG102_410004 (Contig Edge)	XAC908_130035	XAC3608_90026	XACG115_130025	XAC3218_100041	XACB302_450004 (Contig Edge)	XACLE3_370010	XACLE20_130010	XACS581a_190010	XACS582_600010 (Contig Edge)	XACS584_100010	XACJK48_460006 (Contig Edge)	XACJK2_150010	XAC4311_140041	XAC71A_110040	XAC3824_110041	XAC439a_480013	XAC902_100041	XACJM35_230010	XAC2911_90040	XAC3607_240008	XAC3615_500017	XAB3213_220010 (Contig Edge)
XAC0189	XAC1083_100041	XAC217_90042	XACLC80_100041	XACJK4_160026	XAC9322_80041	XACJJ10_120026	XAC40_50024	XAC3610_490005 (Contig Edge)	XACG117_160011	XACB100_170026	XAC2852_120026	XAC3810_90041	XACW160_80041	CONTIG JOIN	CONTIG JOIN	XACLH37_130026	XAC3562_70042	XAC3612_160026	CONTIG JOIN	XACLG98_190025	CONTIG JOIN	XAC908_130036	XAC3608_90027	XACG115_130026	XAC3218_100042	CONTIG JOIN	XACLE3_370011 (Contig Edge)	XACLE20_130011	XACS581a_190011	CONTIG JOIN	XACS584_100011	CONTIG JOIN	XACJK2_150011	XAC4311_140042	XAC71A_110041	XAC3824_110042	XAC439a_480014	XAC902_100042	XACJM35_230011	XAC2911_90041	XAC3607_240009	XAC3615_500018 (Contig Edge)	CONTIG JOIN
XAC0190	XAC1083_100042	XAC217_90043	XACLC80_100042	XACJK4_160027	XAC9322_80042	XACJJ10_120027	XAC40_50025	XAC3610_510002	XACG117_160012	XACB100_170027	XAC2852_120027	XAC3810_90042	XACW160_80042	XACE116_510001 (Contig Edge)	XACLD7_590001 (Contig Edge)	XACLH37_130027	XAC3562_70043	XAC3612_160027	XACLG97_450001 (Contig Edge)	XACLG98_190026	XACG102_420001 (Contig Edge)	XAC908_130037	XAC3608_90028	XACG115_130027	XAC3218_100043	XACB302_470001 (Contig Edge)	XACLE3_380001 (Contig Edge)	XACLE20_130012	XACS581a_190012	XACS582_610001 (Contig Edge)	XACS584_100012	XACJK48_470001 (Contig Edge)	XACJK2_150012	XAC4311_140043	XAC71A_110042	XAC3824_110043	XAC439a_480015	XAC902_100043	XACJM35_230012	XAC2911_90042	XAC3607_240010	XAC3615_510002	XAB3213_230001 (Contig Edge)
XANAC_0230	XAC1083_100043	XAC217_90044	XACLC80_100043	XACJK4_160028	XAC9322_80043	XACJJ10_120028		XAC3610_510003 (Contig Edge)	XACG117_160013		XAC2852_120028	XAC3810_90043	XACW160_80043	XACE116_510002	CONTIG JOIN	XACLH37_130028	XAC3562_70044	XAC3612_160028	XACLG97_450002 (Contig Edge)	XACLG98_190027	XACG102_420002 (Contig Edge)	XAC908_130038	XAC3608_90029	XACG115_130028	XAC3218_100044	XACB302_470002 (Contig Edge)	XACLE3_380002	XACLE20_130013	XACS581a_190013	XACS582_610002 (Contig Edge)	XACS584_100013	XACJK48_470002	XACJK2_150013	XAC4311_140044	XAC71A_110043	XAC3824_110044	XAC439a_480016	XAC902_100044		XAC2911_90043	XAC3607_240011	XAC3615_510003 (Contig Edge)
XAC0191	XAC1083_100044	XAC217_90045	XACLC80_100044	XACJK4_160029	XAC9322_80044	XACJJ10_120029	XAC40_50026	CONTIG JOIN	XACG117_160014	XACB100_170028	XAC2852_120029	XAC3810_90044	XACW160_80044	XACE116_510003 (Contig Edge)	CONTIG JOIN	XACLH37_130029	XAC3562_70045	XAC3612_160029	CONTIG JOIN	XACLG98_190028	CONTIG JOIN	XAC908_130039	XAC3608_90030	XACG115_130029	XAC3218_100045	CONTIG JOIN	XACLE3_380003	XACLE20_130014	XACS581a_190014	CONTIG JOIN	XACS584_100014	XACJK48_470003	XACJK2_150014	XAC4311_140045	XAC71A_110044	XAC3824_110045	XAC439a_480017	XAC902_100045	XACJM35_230013	XAC2911_90044	XAC3607_240012	CONTIG JOIN	XAB3213_230003
XAC0192	XAC1083_100045	XAC217_90046	XACLC80_100045	XACJK4_160030	XAC9322_80045	XACJJ10_120030	XAC40_50027	CONTIG JOIN	XACG117_160015	XACB100_170029	XAC2852_120030	XAC3810_90045	XACW160_80045	CONTIG JOIN	XACLD7_600001 (Contig Edge)	XACLH37_130030	XAC3562_70046	XAC3612_160030	CONTIG JOIN	XACLG98_190029	XACG102_430001 (Contig Edge)	XAC908_130040	XAC3608_90031	XACG115_130030	XAC3218_100046	XACB302_490001 (Contig Edge)	XACLE3_380004	XACLE20_130015	XACS581a_190015	XACS582_630001 (Contig Edge)	XACS584_100015	XACJK48_470004	XACJK2_150015	XAC4311_140046	XAC71A_110045	XAC3824_110046	XAC439a_480018	XAC902_100046	XACJM35_230014	XAC2911_90045	XAC3607_240013	XAC3615_530001 (Contig Edge)	XAB3213_230004
XAC0193	XAC1083_100046	XAC217_90047	XACLC80_100046	XACJK4_160031	XAC9322_80046	XACJJ10_120031	XAC40_50028	XAC3610_540001 (Contig Edge)	XACG117_160016	XACB100_170030	XAC2852_120031	XAC3810_90046	XACW160_80046	XACE116_530001 (Contig Edge)	XACLD7_610001 (Contig Edge)	XACLH37_130031	XAC3562_70047	XAC3612_160031	XACLG97_470001 (Contig Edge)	XACLG98_190030	XACG102_430002	XAC908_130041	XAC3608_90032	XACG115_130031	XAC3218_100047	XACB302_500001 (Contig Edge)	XACLE3_380005	XACLE20_130016	XACS581a_190016	XACS582_640001 (Contig Edge)	XACS584_100016	XACJK48_470005	XACJK2_150016	XAC4311_140047	XAC71A_110046	XAC3824_110047	XAC439a_480019	XAC902_100047	XACJM35_230015	XAC2911_90046	XAC3607_240014	XAC3615_540002	XAB3213_230005
XAC0194	XAC1083_100047	XAC217_90048	XACLC80_100047	XACJK4_160032	XAC9322_80047	XACJJ10_120032	XAC40_50029	XAC3610_540002	XACG117_160017	XACB100_170031	XAC2852_120032	XAC3810_90047	XACW160_80047	XACE116_530002	XACLD7_610002 (Contig Edge)	XACLH37_130032	XAC3562_70048	XAC3612_160032	XACLG97_470002	XACLG98_190031	XACG102_430003	XAC908_130042	XAC3608_90033	XACG115_130032	XAC3218_100048	XACB302_500002	XACLE3_380006	XACLE20_130017	XACS581a_190017	XACS582_640002 (Contig Edge)	XACS584_100017	XACJK48_470006	XACJK2_150017	XAC4311_140048	XAC71A_110047	XAC3824_110048	XAC439a_480020	XAC902_100048	XACJM35_230016	XAC2911_90047	XAC3607_240015	XAC3615_540003	XAB3213_230006
XAC0195	XAC1083_100048	XAC217_90049	XACLC80_100048	XACJK4_160033 (Contig Edge)	XAC9322_80048	XACJJ10_120033 (Contig Edge)	XAC40_50030	XAC3610_540003	XACG117_160018	XACB100_170032	XAC2852_120033	XAC3810_90048	XACW160_80048	XACE116_530003	CONTIG JOIN	XACLH37_130033	XAC3562_70049	XAC3612_160033 (Contig Edge)	XACLG97_470003 (Contig Edge)	XACLG98_190032	XACG102_430004	XAC908_130043	XAC3608_90034 (Contig Edge)	XACG115_130033	XAC3218_100049	XACB302_500003	XACLE3_380007	XACLE20_130018	XACS581a_190018 (Contig Edge)	CONTIG JOIN	XACS584_100018 (Contig Edge)	XACJK48_470007 (Contig Edge)	XACJK2_150018	XAC4311_140049	XAC71A_110048	XAC3824_110049	XAC439a_480021 (Contig Edge)	XAC902_100049	XACJM35_230017 (Contig Edge)	XAC2911_90048	XAC3607_240016 (Contig Edge)	XAC3615_540004	XAB3213_230007
XAC0196	XAC1083_100049	XAC217_90050	XACLC80_100049	CONTIG JOIN	XAC9322_80049	XACJJ10_130001 (Contig Edge)	XAC40_50031	XAC3610_540004	XACG117_160019	XACB100_170033	XAC2852_120034	XAC3810_90049	XACW160_80049	XACE116_530004	XACLD7_620001 (Contig Edge)	XACLH37_130034	XAC3562_70050	XAC3612_170001 (Contig Edge)	XACLG97_480001 (Contig Edge)	XACLG98_190033	XACG102_430005	XAC908_130044	XAC3608_100001 (Contig Edge)	XACG115_130034	XAC3218_100050	XACB302_500004 (Contig Edge)	XACLE3_380008	XACLE20_130019	CONTIG JOIN	XACS582_660001 (Contig Edge)	XACS584_110001 (Contig Edge)	XACJK48_480001 (Contig Edge)	XACJK2_150019	XAC4311_140050	XAC71A_110049	XAC3824_110050	XAC439a_490001 (Contig Edge)	XAC902_100050	CONTIG JOIN	XAC2911_90049	XAC3607_250001 (Contig Edge)	XAC3615_540005	XAB3213_230008
XAC0197	XAC1083_100050	XAC217_90051	XACLC80_100050	XACJK4_170001 (Contig Edge)	XAC9322_80050	XACJJ10_130002	XAC40_50032	XAC3610_540005	XACG117_160020	XACB100_170034	XAC2852_120035	XAC3810_90050	XACW160_80050	XACE116_530005	XACLD7_620002	XACLH37_130035	XAC3562_70051	XAC3612_170002	XACLG97_480002	XACLG98_190034	XACG102_430006	XAC908_130045	XAC3608_100002	XACG115_130035	XAC3218_100051	CONTIG JOIN	XACLE3_380009	XACLE20_130020	XACS581a_200001 (Contig Edge)	XACS582_660002 (Contig Edge)	XACS584_110002	XACJK48_480002	XACJK2_150020	XAC4311_140051	XAC71A_110050	XAC3824_110051	XAC439a_490002	XAC902_100051	XACJM35_240001 (Contig Edge)	XAC2911_90050	XAC3607_250002	XAC3615_540006	XAB3213_230009
XAC0198	XAC1083_100051	XAC217_90052	XACLC80_100051	XACJK4_170002	XAC9322_80051	XACJJ10_130003	XAC40_50033	XAC3610_540006 (Contig Edge)	XACG117_160021	XACB100_170035	XAC2852_120036	XAC3810_90051	XACW160_80051	XACE116_540001 (Contig Edge)	XACLD7_620003 (Contig Edge)	XACLH37_130036	XAC3562_70052	XAC3612_170003	XACLG97_480003 (Contig Edge)	XACLG98_190035	XACG102_440001 (Contig Edge)	XAC908_130046	XAC3608_100003	XACG115_130036	XAC3218_100052	XACB302_520001 (Contig Edge)	XACLE3_380010 (Contig Edge)	XACLE20_130021	XACS581a_200002	XACS582_680001 (Contig Edge)	XACS584_110003	XACJK48_480003 (Contig Edge)	XACJK2_150021	XAC4311_140052	XAC71A_110051	XAC3824_110052	XAC439a_490003	XAC902_100052	XACJM35_240002	XAC2911_90051	XAC3607_250003	XAC3615_540007 (Contig Edge)	XAB3213_230010
XANAC_0239	XAC1083_100052	XAC217_90053	XACLC80_100052	XACJK4_170003	XAC9322_80052	XACJJ10_130004	XAC40_50034	XAC3610_550002	XACG117_160022	XACB100_170036	XAC2852_120037	XAC3810_90052	XACW160_80052	XACE116_540002	XACLD7_630002	XACLH37_130037	XAC3562_70053	XAC3612_170004	XACLG97_490002	XACLG98_190036	XACG102_440002	XAC908_130047	XAC3608_100004	XACG115_130037	XAC3218_100053	XACB302_520002	XACLE3_390002	XACLE20_130022	XACS581a_200003	XACS582_680002	XACS584_110004	XACJK48_490002	XACJK2_150022	XAC4311_140053	XAC71A_110052	XAC3824_110053	XAC439a_490004	XAC902_100053	XACJM35_240003	XAC2911_90052	XAC3607_250004	XAC3615_550002	XAB3213_230011
XAC0199	XAC1083_100053	XAC217_90054	XACLC80_100053	XACJK4_170004	XAC9322_80053	XACJJ10_130005	XAC40_50035	XAC3610_550003	XACG117_160023	XACB100_170037	XAC2852_120038	XAC3810_90053	XACW160_80053	XACE116_540003 (Contig Edge)	XACLD7_630003	XACLH37_130038	XAC3562_70054	XAC3612_170005	XACLG97_490003	XACLG98_190037	XACG102_450001 (Contig Edge)	XAC908_130048	XAC3608_100005	XACG115_130038	XAC3218_100054	XACB302_520003	XACLE3_390003	XACLE20_130023	XACS581a_200004	XACS582_680003	XACS584_110005	XACJK48_490003	XACJK2_150023	XAC4311_140054	XAC71A_110053	XAC3824_110054	XAC439a_490005	XAC902_100054	XACJM35_240004	XAC2911_90053	XAC3607_250005 (Contig Edge)	XAC3615_550003	XAB3213_230012
XAC0200	XAC1083_100054	XAC217_90055	XACLC80_100054	XACJK4_170005	XAC9322_80054	XACJJ10_130006	XAC40_50036	XAC3610_550004 (Contig Edge)	XACG117_160024	XACB100_170038	XAC2852_120039	XAC3810_90054	XACW160_80054	CONTIG JOIN	XACLD7_630004 (Contig Edge)	XACLH37_130039	XAC3562_70055	XAC3612_170006	XACLG97_490004	XACLG98_190038	XACG102_450002	XAC908_130049	XAC3608_100006	XACG115_130039	XAC3218_100055	XACB302_520004 (Contig Edge)	XACLE3_390004	XACLE20_130024	XACS581a_200005	XACS582_680004 (Contig Edge)	XACS584_110006	XACJK48_490004	XACJK2_150024	XAC4311_140055	XAC71A_110054	XAC3824_110055	XAC439a_490006 (Contig Edge)	XAC902_100055	XACJM35_240005	XAC2911_90054	CONTIG JOIN	XAC3615_550004 (Contig Edge)	XAB3213_230013
XAC0201	XAC1083_100055	XAC217_90056	XACLC80_100055	XACJK4_170006	XAC9322_80055	XACJJ10_130007	XAC40_50037	XAC3610_560002 (Contig Edge)	XACG117_160025	XACB100_170039	XAC2852_120040	XAC3810_90055	XACW160_80055	XACE116_550001 (Contig Edge)	XACLD7_640001 (Contig Edge)	XACLH37_130040	XAC3562_70056	XAC3612_170007	XACLG97_490005	XACLG98_190039	XACG102_450003	XAC908_130050	XAC3608_100007	XACG115_130040	XAC3218_100056	XACB302_530003 (Contig Edge)	XACLE3_390005	XACLE20_130025	XACS581a_200006	XACS582_690002	XACS584_110007	XACJK48_490005	XACJK2_150025	XAC4311_140056	XAC71A_110055	XAC3824_110056	XAC439a_500002 (Contig Edge)	XAC902_100056	XACJM35_240006	XAC2911_90055	XAC3607_260001 (Contig Edge)	XAC3615_560002	XAB3213_230014
XAC0202	XAC1083_100056	XAC217_90057	XACLC80_100056	XACJK4_170007	XAC9322_80056	XACJJ10_130008	XAC40_50038	CONTIG JOIN	XACG117_160026	XACB100_170040	XAC2852_120041	XAC3810_90056	XACW160_80056	XACE116_560001 (Contig Edge)	CONTIG JOIN	XACLH37_130041	XAC3562_70057	XAC3612_170008	XACLG97_490006	XACLG98_190040	XACG102_460001 (Contig Edge)	XAC908_130051	XAC3608_100008	XACG115_130041	XAC3218_100057	CONTIG JOIN	XACLE3_390006	XACLE20_130026	XACS581a_200007	XACS582_700001 (Contig Edge)	XACS584_110008	XACJK48_490006 (Contig Edge)	XACJK2_150026	XAC4311_140057	XAC71A_110056	XAC3824_110057	CONTIG JOIN	XAC902_100057	XACJM35_240007	XAC2911_90056	XAC3607_260002	XAC3615_570001 (Contig Edge)	XAB3213_230015
XAC0203	XAC1083_100057	XAC217_90058	XACLC80_100057	XACJK4_170008	XAC9322_80057	XACJJ10_130009	XAC40_50039	CONTIG JOIN	XACG117_160027	XACB100_170041	XAC2852_120042	XAC3810_90057	XACW160_80057	XACE116_560002	XACLD7_660001 (Contig Edge)	XACLH37_130042	XAC3562_70058	XAC3612_170009	XACLG97_490007	XACLG98_190041	CONTIG JOIN	XAC908_130053	XAC3608_100010	XACG115_130042	XAC3218_100058	CONTIG JOIN	XACLE3_390007	XACLE20_130027	XACS581a_200008	XACS582_710001 (Contig Edge)	XACS584_110009	CONTIG JOIN	XACJK2_150027	XAC4311_140058	XAC71A_110057	XAC3824_110058	XAC439a_510001 (Contig Edge)	XAC902_100058	XACJM35_240008	XAC2911_90057	XAC3607_260003	XAC3615_580001 (Contig Edge)	XAB3213_230016
XAC0204	XAC1083_100058	XAC217_90059	XACLC80_100059	XACJK4_170009	XAC9322_80058	XACJJ10_130010	XAC40_50040	XAC3610_580001 (Contig Edge)	XACG117_160028	XACB100_170042	XAC2852_120043	XAC3810_90058	XACW160_80058	XACE116_560003	XACLD7_660002	XACLH37_130043	XAC3562_70059	XAC3612_170010	XACLG97_490008	XACLG98_190042	XACG102_470001 (Contig Edge)	XAC908_130054	XAC3608_100011	XACG115_130043	XAC3218_100059	CONTIG JOIN	XACLE3_390009	XACLE20_130029	XACS581a_200009	XACS582_710002	XACS584_110010	XACJK48_500001 (Contig Edge)	XACJK2_150028	XAC4311_140059	XAC71A_110058	XAC3824_110059	XAC439a_510002	XAC902_100059	XACJM35_240009	XAC2911_90058	XAC3607_260004	XAC3615_580002	XAB3213_230017
XAC0205	XAC1083_100059	XAC217_90060	XACLC80_100060	XACJK4_170010	XAC9322_80059	XACJJ10_130011	XAC40_50041	XAC3610_580002	XACG117_160029	XACB100_170043	XAC2852_120044	XAC3810_90059	XACW160_80059	XACE116_560004	XACLD7_660003	XACLH37_130044	XAC3562_70060	XAC3612_170011	XACLG97_490009 (Contig Edge)	XACLG98_190043	XACG102_470002	XAC908_130055	XAC3608_100012	XACG115_130044	XAC3218_100060	XACB302_560001 (Contig Edge)	XACLE3_390010	XACLE20_130030	XACS581a_200010	XACS582_710003	XACS584_110011	XACJK48_500002	XACJK2_150029	XAC4311_140060	XAC71A_110059	XAC3824_110060	XAC439a_510003	XAC902_100060	XACJM35_240010	XAC2911_90059	XAC3607_260005	XAC3615_580003	XAB3213_230018
XAC0206	XAC1083_100060	XAC217_90061	XACLC80_100061	XACJK4_180001 (Contig Edge)	XAC9322_80060	XACJJ10_130012	XAC40_50042	XAC3610_590001 (Contig Edge)	XACG117_160030	XACB100_170044	XAC2852_120045	XAC3810_90060	XACW160_80060	XACE116_570001 (Contig Edge)	XACLD7_670001 (Contig Edge)	XACLH37_130045	XAC3562_70061	XAC3612_170012	CONTIG JOIN	XACLG98_190044	XACG102_480001 (Contig Edge)	XAC908_130056	XAC3608_100013	XACG115_130045	XAC3218_100061	XACB302_560002	XACLE3_400001 (Contig Edge)	XACLE20_130031	XACS581a_200011	XACS582_710004 (Contig Edge)	XACS584_110012	XACJK48_510001 (Contig Edge)	XACJK2_150030	XAC4311_140061	XAC71A_110060	XAC3824_110061	XAC439a_520001 (Contig Edge)	XAC902_100061	XACJM35_240011	XAC2911_90060	XAC3607_260006	XAC3615_590001 (Contig Edge)	XAB3213_230019
XAC0207	XAC1083_100061	XAC217_90062	XACLC80_100062	XACJK4_180002	XAC9322_80061	XACJJ10_130013	XAC40_50043	XAC3610_590002	XACG117_160031	XACB100_170045	XAC2852_120046	XAC3810_90061	XACW160_80061	XACE116_570002	XACLD7_670002	XACLH37_130046	XAC3562_70062	XAC3612_170013	XACLG97_510001 (Contig Edge)	XACLG98_190045	XACG102_480002	XAC908_130057	XAC3608_100014	XACG115_130046	XAC3218_100062	XACB302_560003	XACLE3_400002	XACLE20_130032	XACS581a_200012	XACS582_730001 (Contig Edge)	XACS584_110013	XACJK48_510002	XACJK2_150031	XAC4311_140062	XAC71A_110061	XAC3824_110062	XAC439a_520002	XAC902_100062	XACJM35_240012	XAC2911_90061	XAC3607_260007	XAC3615_590002	XAB3213_230020
XAC0208	XAC1083_100062	XAC217_90063	XACLC80_100063	XACJK4_180003	XAC9322_80062	XACJJ10_130014	XAC40_50044	XAC3610_590003	XACG117_160032	XACB100_170046	XAC2852_120047	XAC3810_90062	XACW160_80062	XACE116_570003	XACLD7_670003	XACLH37_130047	XAC3562_70063	XAC3612_170014	XACLG97_510002	XACLG98_190046	XACG102_480003	XAC908_130058	XAC3608_100015	XACG115_130047	XAC3218_100063	XACB302_560004	XACLE3_400003	XACLE20_130033	XACS581a_200013	XACS582_730002	XACS584_110014	XACJK48_510003	XACJK2_150032	XAC4311_140063	XAC71A_110062	XAC3824_110063	XAC439a_520003	XAC902_100063	XACJM35_240013	XAC2911_90062	XAC3607_260008	XAC3615_590003	XAB3213_230021
XAC0209	XAC1083_100064	XAC217_90065	XACLC80_100065	XACJK4_180005	XAC9322_80064	XACJJ10_130016	XAC40_50046	XAC3610_590005	XACG117_160034	XACB100_170048	XAC2852_120049	XAC3810_90064	XACW160_80064	XACE116_570005	XACLD7_670005	XACLH37_130049	XAC3562_70065	XAC3612_170016	XACLG97_510004	XACLG98_190048	XACG102_480005	XAC908_140001 (Contig Edge)	XAC3608_110001 (Contig Edge)	XACG115_140001 (Contig Edge)	XAC3218_110001 (Contig Edge)	XACB302_570001 (Contig Edge)	XACLE3_400005	XACLE20_130035	XACS581a_200015	XACS582_730004	XACS584_110016	XACJK48_510005	XACJK2_150034	XAC4311_140065	XAC71A_110064	XAC3824_110065	XAC439a_520005	XAC902_100065	XACJM35_240015	XAC2911_90064	XAC3607_260010	XAC3615_590005	XAB3213_240001 (Contig Edge)
XAC0210	XAC1083_100066	XAC217_90067	XACLC80_100067	XACJK4_180007	XAC9322_80066	XACJJ10_130018	XAC40_50048	XAC3610_590007	XACG117_160036	XACB100_170050	XAC2852_120051	XAC3810_90066	XACW160_80066	XACE116_570007	XACLD7_670007	XACLH37_130051	XAC3562_70067	XAC3612_170018	XACLG97_510006	XACLG98_190050	XACG102_480007	XAC908_140002	XAC3608_110002	XACG115_140002	XAC3218_110002	XACB302_570002	XACLE3_400006	XACLE20_130036	XACS581a_200016	XACS582_730005	XACS584_110018	XACJK48_510006	XACJK2_150036	XAC4311_140066	XAC71A_110066	XAC3824_110067	XAC439a_520006	XAC902_100067	XACJM35_240016	XAC2911_90066	XAC3607_260012	XAC3615_590007	XAB3213_240002
XAC0211	XAC1083_100067	XAC217_90068	XACLC80_100068	XACJK4_180008	XAC9322_80067	XACJJ10_130019	XAC40_50049	XAC3610_590008	XACG117_160037	XACB100_170051	XAC2852_120052	XAC3810_90067	XACW160_80067	XACE116_570008	XACLD7_670008	XACLH37_130052	XAC3562_70068	XAC3612_170019	XACLG97_510007	XACLG98_190051	XACG102_480008						XACLE3_400007	XACLE20_130037	XACS581a_200017	XACS582_730006	XACS584_110019	XACJK48_510007	XACJK2_150037	XAC4311_140067	XAC71A_110067	XAC3824_110068	XAC439a_520007	XAC902_100068	XACJM35_240017	XAC2911_90067	XAC3607_260013	XAC3615_590008
XAC0212	XAC1083_100068	XAC217_90069	XACLC80_100069	XACJK4_180009	XAC9322_80068	XACJJ10_130020	XAC40_50050	XAC3610_590009	XACG117_160038	XACB100_170052	XAC2852_120053	XAC3810_90068	XACW160_80068	XACE116_570009	XACLD7_670009	XACLH37_130053	XAC3562_70069	XAC3612_170020	XACLG97_510008	XACLG98_190052	XACG102_480009	XAC908_140006	XAC3608_110005	XACG115_140006	XAC3218_110005	XACB302_570005	XACLE3_400008	XACLE20_130038	XACS581a_200018	XACS582_730007	XACS584_110020	XACJK48_510008	XACJK2_150038	XAC4311_140068	XAC71A_110068	XAC3824_110069	XAC439a_520008	XAC902_100069	XACJM35_240018	XAC2911_90068	XAC3607_260014	XAC3615_590009	XAB3213_240006
XAC0213	XAC1083_100069	XAC217_90070	XACLC80_100070	XACJK4_180010	XAC9322_80069	XACJJ10_130021	XAC40_50051	XAC3610_590010	XACG117_160039	XACB100_170053	XAC2852_120054	XAC3810_90069	XACW160_80069	XACE116_570010 (Contig Edge)	XACLD7_670010	XACLH37_130054	XAC3562_70070	XAC3612_170021	XACLG97_510009	XACLG98_190053	XACG102_480010	XAC908_140007	XAC3608_110006	XACG115_140007	XAC3218_110006	XACB302_570006	XACLE3_400009	XACLE20_130039	XACS581a_200019	XACS582_730008	XACS584_110021	XACJK48_510009	XACJK2_150039	XAC4311_140069	XAC71A_110069	XAC3824_110070	XAC439a_520009 (Contig Edge)	XAC902_100070	XACJM35_240019	XAC2911_90069	XAC3607_260015	XAC3615_590010	XAB3213_240007
XAC0214	XAC1083_100070	XAC217_90071	XACLC80_100071	XACJK4_180011	XAC9322_80070	XACJJ10_130022	XAC40_50052	XAC3610_590011	XACG117_160040	XACB100_170054	XAC2852_120055	XAC3810_90070	XACW160_80070	XACE116_580001 (Contig Edge)	XACLD7_670011	XACLH37_130055	XAC3562_70071	XAC3612_170022	XACLG97_510010	XACLG98_190054	XACG102_480011	XAC908_140008	XAC3608_110007	XACG115_140008	XAC3218_110007	XACB302_570007	XACLE3_400010	XACLE20_130040	XACS581a_200020	XACS582_730009	XACS584_110022	XACJK48_510010	XACJK2_150040	XAC4311_140070	XAC71A_110070	XAC3824_110071	XAC439a_530001 (Contig Edge)	XAC902_100071	XACJM35_240020	XAC2911_90070	XAC3607_260016	XAC3615_590011	XAB3213_240008
XAC0215	XAC1083_100071	XAC217_90072	XACLC80_100072	XACJK4_180012	XAC9322_80071	XACJJ10_130023	XAC40_50053	XAC3610_590012 (Contig Edge)	XACG117_160041	XACB100_170055	XAC2852_120056	XAC3810_90071	XACW160_80071	XACE116_580002	XACLD7_670012	XACLH37_130056	XAC3562_70072	XAC3612_170023	XACLG97_510011	XACLG98_190055	XACG102_480012 (Contig Edge)	XAC908_140009	XAC3608_110008	XACG115_140009	XAC3218_110008	XACB302_570008	XACLE3_400011	XACLE20_130041	XACS581a_200021	XACS582_730010	XACS584_110023	XACJK48_510011	XACJK2_150041	XAC4311_140071	XAC71A_110071	XAC3824_110072	XAC439a_530002	XAC902_100072	XACJM35_240021	XAC2911_90071	XAC3607_260017	XAC3615_590012	XAB3213_240009
XAC0216	XAC1083_100072	XAC217_90073	XACLC80_100073	XACJK4_180013	XAC9322_80072	XACJJ10_130024	XAC40_50054	CONTIG JOIN	XACG117_160042	XACB100_170056	XAC2852_120057	XAC3810_90072	XACW160_80072	XACE116_580003	XACLD7_670013	XACLH37_130057	XAC3562_70073	XAC3612_170024	XACLG97_510012	XACLG98_190056	CONTIG JOIN	XAC908_140010	XAC3608_110009	XACG115_140010	XAC3218_110009	XACB302_570009	XACLE3_400012	XACLE20_130042	XACS581a_200022	XACS582_730011 (Contig Edge)	XACS584_110024	XACJK48_510012	XACJK2_150042	XAC4311_140072	XAC71A_110072	XAC3824_110073	XAC439a_530003	XAC902_100073	XACJM35_240022	XAC2911_90072	XAC3607_260018	XAC3615_590013 (Contig Edge)	XAB3213_240010
XAC0217	XAC1083_100073	XAC217_90074	XACLC80_100074	XACJK4_180014	XAC9322_80073	XACJJ10_130025	XAC40_50055	XAC3610_600001 (Contig Edge)	XACG117_160043	XACB100_170057	XAC2852_120058	XAC3810_90073	XACW160_80073	XACE116_580004	XACLD7_670014	XACLH37_130058	XAC3562_70074	XAC3612_170025	XACLG97_510013	XACLG98_190057	XACG102_490001 (Contig Edge)	XAC908_140011	XAC3608_110010	XACG115_140011	XAC3218_110010	XACB302_570010	XACLE3_400013	XACLE20_130043	XACS581a_200023	XACS582_740002	XACS584_110025	XACJK48_510013	XACJK2_150043	XAC4311_140073	XAC71A_110073	XAC3824_110074	XAC439a_530004	XAC902_100074	XACJM35_240023	XAC2911_90073	XAC3607_260019	XAC3615_600002	XAB3213_240011
XAC0218	XAC1083_100075	XAC217_90076	XACLC80_100076	XACJK4_180016	XAC9322_80075	XACJJ10_130027	XAC40_50057	XAC3610_600003	XACG117_160045	XACB100_170059	XAC2852_120060	XAC3810_90075	XACW160_80074	XACE116_580006	XACLD7_670016	XACLH37_130060	XAC3562_70076	XAC3612_170027	XACLG97_510015	XACLG98_190059	XACG102_490003	XAC908_140013	XAC3608_110012	XACG115_140013	XAC3218_110012	XACB302_570012	XACLE3_400015	XACLE20_130045	XACS581a_200025	XACS582_740004	XACS584_110027	XACJK48_510015	XACJK2_150045	XAC4311_140075	XAC71A_110075	XAC3824_110076	XAC439a_530006	XAC902_100076	XACJM35_240025	XAC2911_90075	XAC3607_260021	XAC3615_600004	XAB3213_240013
XAC0219	XAC1083_100076	XAC217_90077	XACLC80_100077	XACJK4_180017	XAC9322_80076	XACJJ10_130028	XAC40_50058	XAC3610_600004	XACG117_160046	XACB100_170060	XAC2852_120061	XAC3810_90076	XACW160_80075	XACE116_580007	XACLD7_670017	XACLH37_130061	XAC3562_70077	XAC3612_170028	XACLG97_510016	XACLG98_190060	XACG102_490004	XAC908_140014	XAC3608_110013	XACG115_140014	XAC3218_110013	XACB302_570013	XACLE3_400016	XACLE20_130046	XACS581a_200026	XACS582_740005	XACS584_110028	XACJK48_510016	XACJK2_150046	XAC4311_140076	XAC71A_110076	XAC3824_110077	XAC439a_530007	XAC902_100077	XACJM35_240026	XAC2911_90076	XAC3607_260022	XAC3615_600005	XAB3213_240014
XAC0220	XAC1083_100077	XAC217_90078	XACLC80_100078	XACJK4_180018	XAC9322_80077	XACJJ10_130029	XAC40_50059	XAC3610_600005	XACG117_160047	XACB100_170061	XAC2852_120062	XAC3810_90077	XACW160_80076	XACE116_580008 (Contig Edge)	XACLD7_670018 (Contig Edge)	XACLH37_130062	XAC3562_70078	XAC3612_170029	XACLG97_510017 (Contig Edge)	XACLG98_190061	XACG102_490005 (Contig Edge)	XAC908_140015	XAC3608_110014	XACG115_140015	XAC3218_110014	XACB302_570014	XACLE3_400017	XACLE20_130047	XACS581a_200027	XACS582_740006 (Contig Edge)	XACS584_110029	XACJK48_510017	XACJK2_150047	XAC4311_140077	XAC71A_110077	XAC3824_110078	XAC439a_530008 (Contig Edge)	XAC902_100078	XACJM35_240027	XAC2911_90077	XAC3607_260023	XAC3615_600006 (Contig Edge)	XAB3213_240015
XAC0221	XAC1083_100078	XAC217_90079	XACLC80_100079	XACJK4_180019	XAC9322_80078	XACJJ10_130030	XAC40_50060	XAC3610_600006	XACG117_160048	XACB100_170062	XAC2852_120063	XAC3810_90078	XACW160_80077	XACE116_590001 (Contig Edge)	XACLD7_680001 (Contig Edge)	XACLH37_130063	XAC3562_70079	XAC3612_170030	XACLG97_520001 (Contig Edge)	XACLG98_190062	XACG102_500001 (Contig Edge)	XAC908_140016	XAC3608_110015	XACG115_140016	XAC3218_110015	XACB302_570016	XACLE3_400018	XACLE20_130048	XACS581a_200028	XACS582_750002 (Contig Edge)	XACS584_110030	XACJK48_510019	XACJK2_150048	XAC4311_140078	XAC71A_110078	XAC3824_110079	XAC439a_540001 (Contig Edge)	XAC902_100079	XACJM35_240028	XAC2911_90078	XAC3607_260024	XAC3615_610001 (Contig Edge)	XAB3213_240016
XAC0222	XAC1083_100079	XAC217_90080	XACLC80_100080	XACJK4_180020	XAC9322_80079	XACJJ10_130031	XAC40_50061	XAC3610_600007	XACG117_160049	XACB100_170063	XAC2852_120064	XAC3810_90079	XACW160_80078	XACE116_590002	XACLD7_680002	XACLH37_130064	XAC3562_70080	XAC3612_170031	XACLG97_520002	XACLG98_190063	XACG102_500002	XAC908_140017	XAC3608_110016	XACG115_140017	XAC3218_110016	XACB302_570017	XACLE3_400019	XACLE20_130049	XACS581a_200029	XACS582_750003	XACS584_110031	XACJK48_510020	XACJK2_150049	XAC4311_140079	XAC71A_110079	XAC3824_110080	XAC439a_540002	XAC902_100080	XACJM35_240029	XAC2911_90079	XAC3607_260025	XAC3615_610002	XAB3213_240017
XANAC_0269
XAC0223	XAC1083_100081	XAC217_90082	XACLC80_100082	XACJK4_180022	XAC9322_80081	XACJJ10_130033	XAC40_50063	XAC3610_600009	XACG117_160051	XACB100_170065	XAC2852_120066	XAC3810_90081	XACW160_80080	XACE116_590004	XACLD7_680004	XACLH37_130066	XAC3562_70082	XAC3612_170033	XACLG97_520004	XACLG98_190065	XACG102_500004	XAC908_140018	XAC3608_110018	XACG115_140019	XAC3218_110018	XACB302_570019	XACLE3_400021	XACLE20_130051	XACS581a_200031	XACS582_750005	XACS584_110033	XACJK48_510022	XACJK2_150051	XAC4311_140081	XAC71A_110081	XAC3824_110082	XAC439a_540004	XAC902_100082	XACJM35_240031	XAC2911_90081	XAC3607_260027	XAC3615_610004	XAB3213_240018
XAC0224	XAC1083_100082	XAC217_90083	XACLC80_100083	XACJK4_180023	XAC9322_80082	XACJJ10_130034	XAC40_50064	XAC3610_600010	XACG117_160052	XACB100_170066	XAC2852_120067	XAC3810_90082	XACW160_80081	XACE116_590005	XACLD7_680005	XACLH37_130067	XAC3562_70083	XAC3612_170034	XACLG97_520005	XACLG98_190066	XACG102_500005	XAC908_140019	XAC3608_110019	XACG115_140020	XAC3218_110019	XACB302_570020	XACLE3_400022	XACLE20_130052	XACS581a_200032	XACS582_750006	XACS584_110034	XACJK48_510023	XACJK2_150052	XAC4311_140082	XAC71A_110082	XAC3824_110083	XAC439a_540005	XAC902_100083	XACJM35_240032	XAC2911_90082	XAC3607_260028	XAC3615_610005	XAB3213_240019
XAC0225	XAC1083_100083	XAC217_90084	XACLC80_100084	XACJK4_180024	XAC9322_80083	XACJJ10_130035	XAC40_50065	XAC3610_600011	XACG117_160053	XACB100_170067	XAC2852_120068	XAC3810_90083	XACW160_80082	XACE116_590006	XACLD7_680006 (Contig Edge)	XACLH37_130068	XAC3562_70084	XAC3612_170035	XACLG97_520006 (Contig Edge)	XACLG98_190067	XACG102_500006	XAC908_140020	XAC3608_110020	XACG115_140021	XAC3218_110020	XACB302_570021 (Contig Edge)	XACLE3_400023 (Contig Edge)	XACLE20_130053	XACS581a_200033	XACS582_750007	XACS584_110035	XACJK48_510024	XACJK2_150053	XAC4311_140083	XAC71A_110083	XAC3824_110084	XAC439a_540006	XAC902_100084	XACJM35_240033	XAC2911_90083	XAC3607_260029	XAC3615_610006	XAB3213_240020
XAC0226	XAC1083_100084	XAC217_90085	XACLC80_100085	XACJK4_180025	XAC9322_80084	XACJJ10_130036	XAC40_50066	XAC3610_610001 (Contig Edge)	XACG117_160054	XACB100_170068	XAC2852_120069	XAC3810_90084	XACW160_80083	XACE116_600001 (Contig Edge)	CONTIG JOIN	XACLH37_130069	XAC3562_70085	XAC3612_170036	CONTIG JOIN	XACLG98_190068	XACG102_510001 (Contig Edge)	XAC908_140021	XAC3608_110021 (Contig Edge)	XACG115_140022	XAC3218_110021	CONTIG JOIN	CONTIG JOIN	XACLE20_130054	XACS581a_200034	XACS582_760001 (Contig Edge)	XACS584_110036	XACJK48_520001 (Contig Edge)	XACJK2_150054	XAC4311_140084	XAC71A_110084	XAC3824_110085	XAC439a_550001 (Contig Edge)	XAC902_100085	XACJM35_240034	XAC2911_90084	XAC3607_260030	XAC3615_620001 (Contig Edge)	XAB3213_240021 (Contig Edge)
XAC0227	XAC1083_100085	XAC217_90086	XACLC80_100086	XACJK4_180026	XAC9322_80085	XACJJ10_130037	XAC40_50067	XAC3610_620001 (Contig Edge)	XACG117_170001 (Contig Edge)	XACB100_170069	XAC2852_120070	XAC3810_90085	XACW160_80084	XACE116_610001 (Contig Edge)	XACLD7_700001 (Contig Edge)	XACLH37_130070	XAC3562_70086	XAC3612_170037	XACLG97_540001 (Contig Edge)	XACLG98_200001 (Contig Edge)	XACG102_520001 (Contig Edge)	XAC908_140022	XAC3608_120001 (Contig Edge)	XACG115_140023	XAC3218_110022	XACB302_590001 (Contig Edge)	CONTIG JOIN	XACLE20_130055	XACS581a_200035	XACS582_770001 (Contig Edge)	XACS584_110037	XACJK48_530001 (Contig Edge)	XACJK2_150055	XAC4311_140085	XAC71A_110085	XAC3824_110086	XAC439a_560001 (Contig Edge)	XAC902_100086	XACJM35_240035	XAC2911_90085	XAC3607_270001 (Contig Edge)	XAC3615_630001 (Contig Edge)	CONTIG JOIN
XAC0228	XAC1083_100086	XAC217_90087	XACLC80_100087	XACJK4_180027	XAC9322_80086	XACJJ10_130038	XAC40_50068	XAC3610_620002	XACG117_170002	XACB100_170070	XAC2852_120071	XAC3810_90086	XACW160_80085	XACE116_610002	XACLD7_700002	XACLH37_130071	XAC3562_70087	XAC3612_170038	XACLG97_540002	XACLG98_200002	XACG102_520002	XAC908_140023	XAC3608_120002	XACG115_140024	XAC3218_110023	XACB302_590002	XACLE3_420001 (Contig Edge)	XACLE20_130056	XACS581a_200036	XACS582_770002	XACS584_110038	XACJK48_530002	XACJK2_150056	XAC4311_140086	XAC71A_110086	XAC3824_110087	XAC439a_560002	XAC902_100087	XACJM35_240036	XAC2911_90086	XAC3607_270002	XAC3615_630002	XAB3213_250001 (Contig Edge)
XAC0229	XAC1083_100087	XAC217_90088	XACLC80_100088	XACJK4_180028	XAC9322_80087	XACJJ10_130039	XAC40_50069	XAC3610_620003	XACG117_170003	XACB100_170071	XAC2852_120072	XAC3810_90087	XACW160_80086	XACE116_610003	XACLD7_700003	XACLH37_130072	XAC3562_70088	XAC3612_170039	XACLG97_540003	XACLG98_200003	XACG102_520003	XAC908_140024	XAC3608_120003	XACG115_140025	XAC3218_110024	XACB302_590003	XACLE3_420002	XACLE20_130057	XACS581a_200037	XACS582_770003	XACS584_110039	XACJK48_530003	XACJK2_150057	XAC4311_140087	XAC71A_110087	XAC3824_110088	XAC439a_560003	XAC902_100088	XACJM35_240037	XAC2911_90087	XAC3607_270003	XAC3615_630003	XAB3213_250002
XAC0230	XAC1083_100088	XAC217_90089	XACLC80_100089	XACJK4_180029	XAC9322_80088	XACJJ10_130040	XAC40_50070	XAC3610_620004	XACG117_170004	XACB100_170072	XAC2852_120073	XAC3810_90088	XACW160_80087	XACE116_610004	XACLD7_700004	XACLH37_130073	XAC3562_70089	XAC3612_170040	XACLG97_540004	XACLG98_200004	XACG102_520004	XAC908_140025	XAC3608_120004	XACG115_140026	XAC3218_110025	XACB302_590004	XACLE3_420003	XACLE20_130058	XACS581a_200038	XACS582_770004	XACS584_110040	XACJK48_530004	XACJK2_150058	XAC4311_140088	XAC71A_110088	XAC3824_110089	XAC439a_560004	XAC902_100089	XACJM35_240039	XAC2911_90088	XAC3607_270004	XAC3615_630004	XAB3213_250003
XAC0231	XAC1083_100089	XAC217_90090	XACLC80_100090	XACJK4_180030	XAC9322_80089	XACJJ10_130041	XAC40_50071	XAC3610_620005	XACG117_170005	XACB100_170073	XAC2852_120074	XAC3810_90089	XACW160_80088	XACE116_610005	XACLD7_700005	XACLH37_130074	XAC3562_70090	XAC3612_170041	XACLG97_540005	XACLG98_200005	XACG102_520005	XAC908_140026	XAC3608_120005	XACG115_140027	XAC3218_110026	XACB302_590005	XACLE3_420004	XACLE20_130059	XACS581a_200039	XACS582_770005	XACS584_110041	XACJK48_530005	XACJK2_150059	XAC4311_140089	XAC71A_110089	XAC3824_110090	XAC439a_560005	XAC902_100090	XACJM35_240040	XAC2911_90089	XAC3607_270005	XAC3615_630005	XAB3213_250004
XAC0232	XAC1083_100091	XAC217_90092	XACLC80_100092	XACJK4_180032	XAC9322_80091	XACJJ10_130043	XAC40_50073	XAC3610_620007	XACG117_170007	XACB100_170075	XAC2852_120076	XAC3810_90091	XACW160_80090	XACE116_610007	XACLD7_700007	XACLH37_130076	XAC3562_70092	XAC3612_170043	XACLG97_540007	XACLG98_200007	XACG102_520006	XAC908_140028	XAC3608_120007	XACG115_140029	XAC3218_110028	XACB302_590007	XACLE3_420006	XACLE20_130061	XACS581a_200041	XACS582_770007	XACS584_110043	XACJK48_530007	XACJK2_150061	XAC4311_140091	XAC71A_110091	XAC3824_110092	XAC439a_560007	XAC902_100092	XACJM35_240042	XAC2911_90091	XAC3607_270007	XAC3615_630007	XAB3213_250006
XAC0233	XAC1083_100092	XAC217_90093	XACLC80_100093	XACJK4_180033	XAC9322_80092	XACJJ10_130044	XAC40_50074	XAC3610_620008	XACG117_170008	XACB100_170076	XAC2852_120077	XAC3810_90092	XACW160_80091	XACE116_610008	XACLD7_700008	XACLH37_130077	XAC3562_70093	XAC3612_170044	XACLG97_540008	XACLG98_200008	XACG102_520007	XAC908_140029	XAC3608_120008	XACG115_140030	XAC3218_110029	XACB302_590008	XACLE3_420007	XACLE20_130062	XACS581a_200042	XACS582_770008	XACS584_110044	XACJK48_530008	XACJK2_150062	XAC4311_140092	XAC71A_110092	XAC3824_110093	XAC439a_560008	XAC902_100093	XACJM35_240043	XAC2911_90092	XAC3607_270008	XAC3615_630008	XAB3213_250007
XAC0234	XAC1083_100093	XAC217_90094	XACLC80_100094	XACJK4_180034	XAC9322_80093	XACJJ10_130045	XAC40_50075	XAC3610_620009	XACG117_170009	XACB100_170077	XAC2852_120078	XAC3810_90093	XACW160_80092	XACE116_610009	XACLD7_700009	XACLH37_130078	XAC3562_70094	XAC3612_170045	XACLG97_540009	XACLG98_200009	XACG102_520008	XAC908_140030	XAC3608_120009 (Contig Edge)	XACG115_140031 (Contig Edge)	XAC3218_110030 (Contig Edge)	XACB302_590009 (Contig Edge)	XACLE3_420008	XACLE20_130063	XACS581a_200043	XACS582_770009	XACS584_110045	XACJK48_530009	XACJK2_150063	XAC4311_140093	XAC71A_110093	XAC3824_110094	XAC439a_560009	XAC902_100094	XACJM35_240044	XAC2911_90093	XAC3607_270009	XAC3615_630009
XAC0235	XAC1083_100094	XAC217_90095	XACLC80_100095	XACJK4_180035	XAC9322_80094	XACJJ10_130046	XAC40_50076	XAC3610_620010	XACG117_170010	XACB100_170078	XAC2852_120079	XAC3810_90094	XACW160_80093	XACE116_610010	XACLD7_700010	XACLH37_130079	XAC3562_70095	XAC3612_170046	XACLG97_540010	XACLG98_200010	XACG102_520009	XAC908_140031	XAC3608_130002	XACG115_150002	XAC3218_120002	XACB302_600002	XACLE3_420009	XACLE20_130064	XACS581a_200044	XACS582_770010	XACS584_110046	XACJK48_530010	XACJK2_150064	XAC4311_140094	XAC71A_110094	XAC3824_110095	XAC439a_560010	XAC902_100095	XACJM35_240045	XAC2911_90094	XAC3607_270010	XAC3615_630010	XAB3213_250013
XANAC_0283	XAC1083_100095	XAC217_90096	XACLC80_100096	XACJK4_180036	XAC9322_80095	XACJJ10_130047		XAC3610_620011	XACG117_170011	XACB100_170079	XAC2852_120080	XAC3810_90095	XACW160_80094	XACE116_610011	XACLD7_700011	XACLH37_130080	XAC3562_70096	XAC3612_170047	XACLG97_540011	XACLG98_200011	XACG102_520010	XAC908_140032	XAC3608_130003	XACG115_150003	XAC3218_120003	XACB302_600003	XACLE3_420010	XACLE20_130065	XACS581a_200045	XACS582_770011	XACS584_110047	XACJK48_530011	XACJK2_150065	XAC4311_140095	XAC71A_110095	XAC3824_110096	XAC439a_560011	XAC902_100096		XAC2911_90095	XAC3607_270011	XAC3615_630011
XAC0236	XAC1083_100096	XAC217_90097	XACLC80_100097	XACJK4_180037	XAC9322_80096	XACJJ10_130048	XAC40_50078	XAC3610_620012	XACG117_170012	XACB100_170080	XAC2852_120081	XAC3810_90096	XACW160_80095	XACE116_610012	XACLD7_700012	XACLH37_130081	XAC3562_70097	XAC3612_170048	XACLG97_540012	XACLG98_200012	XACG102_520011	XAC908_140033	XAC3608_130004	XACG115_150004	XAC3218_120004	XACB302_600004	XACLE3_420011	XACLE20_130066	XACS581a_200046	XACS582_770012	XACS584_110048	XACJK48_530012	XACJK2_150066	XAC4311_140096	XAC71A_110096	XAC3824_110097	XAC439a_560012	XAC902_100097	XACJM35_240046	XAC2911_90096	XAC3607_270012	XAC3615_630012	XAB3213_250014
XAC0237	XAC1083_100098	XAC217_90099	XACLC80_100099	XACJK4_180039	XAC9322_80098	XACJJ10_130050	XAC40_50080	XAC3610_620014	XACG117_170014	XACB100_170082	XAC2852_120083	XAC3810_90098	XACW160_80097	XACE116_610014	XACLD7_700014	XACLH37_130083	XAC3562_70099	XAC3612_170050	XACLG97_540014	XACLG98_200014	XACG102_520012	XAC908_140035	XAC3608_130006	XACG115_150006	XAC3218_120005	XACB302_600006	XACLE3_420013	XACLE20_130068	XACS581a_200048	XACS582_770014	XACS584_110050	XACJK48_530014	XACJK2_150068	XAC4311_140097	XAC71A_110097	XAC3824_110098	XAC439a_560013	XAC902_100099	XACJM35_240048	XAC2911_90098	XAC3607_270014	XAC3615_630014	XAB3213_250015
XANAC_0286		XAC217_90100		XACJK4_180040			XAC40_50081	XAC3610_620015	XACG117_170015	XACB100_170083	XAC2852_120084	XAC3810_90099				XACLH37_130084								XACG115_150007				XACLE20_130069		XACS582_770015		XACJK48_530015		XAC4311_140098	XAC71A_110098	XAC3824_110099	XAC439a_560014		XACJM35_240049			XAC3615_630015	XAB3213_250016
XAC0238	XAC1083_100099	XAC217_90101	XACLC80_100100	XACJK4_180041	XAC9322_80099	XACJJ10_130051	XAC40_50082	XAC3610_620016	XACG117_170016	XACB100_170084	XAC2852_120085	XAC3810_90100	XACW160_80098	XACE116_610015	XACLD7_700015	XACLH37_130085	XAC3562_70100	XAC3612_170051	XACLG97_540015	XACLG98_200015	XACG102_520013	XAC908_140036	XAC3608_130007	XACG115_150008	XAC3218_120006	XACB302_600007	XACLE3_420014	XACLE20_130070	XACS581a_200049	XACS582_770016	XACS584_110051	XACJK48_530016	XACJK2_150069	XAC4311_140099	XAC71A_110099	XAC3824_110100	XAC439a_560015	XAC902_100100	XACJM35_240050	XAC2911_90099	XAC3607_270015	XAC3615_630016	XAB3213_250017
XAC0239	XAC1083_100100	XAC217_90102	XACLC80_100101	XACJK4_180042	XAC9322_80100	XACJJ10_130052	XAC40_50083	XAC3610_620017	XACG117_170017	XACB100_170085	XAC2852_120086	XAC3810_90101	XACW160_80099	XACE116_610016	XACLD7_700016	XACLH37_130086	XAC3562_70101	XAC3612_170052	XACLG97_540016	XACLG98_200016	XACG102_520014	XAC908_140037	XAC3608_130008	XACG115_150009	XAC3218_120007	XACB302_600008	XACLE3_420015	XACLE20_130071	XACS581a_200050	XACS582_770017	XACS584_110052	XACJK48_530017	XACJK2_150070	XAC4311_140100	XAC71A_110100	XAC3824_110101	XAC439a_560016	XAC902_100101	XACJM35_240051	XAC2911_90100	XAC3607_270016	XAC3615_630017	XAB3213_250018
XANAC_0290	XAC1083_100101	XAC217_90103	XACLC80_100102	XACJK4_180043	XAC9322_80101	XACJJ10_130053		XAC3610_620018	XACG117_170018	XACB100_170086	XAC2852_120087	XAC3810_90102	XACW160_80100	XACE116_610017	XACLD7_700017	XACLH37_130087	XAC3562_70102	XAC3612_170053	XACLG97_540017	XACLG98_200017	XACG102_520015	XAC908_140038	XAC3608_130009	XACG115_150010	XAC3218_120008	XACB302_600009	XACLE3_420016	XACLE20_130072	XACS581a_200051	XACS582_770018	XACS584_110053	XACJK48_530018	XACJK2_150071	XAC4311_140101	XAC71A_110101	XAC3824_110102	XAC439a_560017	XAC902_100102	XACJM35_240052	XAC2911_90101	XAC3607_270017	XAC3615_630018	XAB3213_250019
XAC0240	XAC1083_100102	XAC217_90104	XACLC80_100103	XACJK4_180044	XAC9322_80102	XACJJ10_130054	XAC40_50085	XAC3610_620019	XACG117_170019	XACB100_170087	XAC2852_120088	XAC3810_90103	XACW160_80101	XACE116_610018	XACLD7_700018	XACLH37_130088	XAC3562_70103	XAC3612_170054	XACLG97_540018	XACLG98_200018	XACG102_520016	XAC908_140039	XAC3608_130010	XACG115_150011	XAC3218_120009	XACB302_600010	XACLE3_420017	XACLE20_130073	XACS581a_200052	XACS582_770019	XACS584_110054	XACJK48_530019	XACJK2_150072	XAC4311_140102	XAC71A_110102	XAC3824_110103	XAC439a_560018	XAC902_100103	XACJM35_240053	XAC2911_90102	XAC3607_270018	XAC3615_630019 (Contig Edge)	XAB3213_250020
XAC0241	XAC1083_100103	XAC217_90105	XACLC80_100104	XACJK4_180045	XAC9322_80103	XACJJ10_130055	XAC40_50086	XAC3610_620020 (Contig Edge)	XACG117_170020	XACB100_170088	XAC2852_120089	XAC3810_90104	XACW160_80102	XACE116_610019	XACLD7_700019 (Contig Edge)	XACLH37_130089	XAC3562_70104	XAC3612_170055	XACLG97_540019 (Contig Edge)	XACLG98_200019	XACG102_520017	XAC908_140040	XAC3608_130011	XACG115_150012	XAC3218_120010	XACB302_600011	XACLE3_420018	XACLE20_130074	XACS581a_200053	XACS582_770020	XACS584_110055	XACJK48_530020	XACJK2_150073	XAC4311_140103	XAC71A_110103	XAC3824_110104	XAC439a_560019	XAC902_100104	XACJM35_240054	XAC2911_90103	XAC3607_270019	CONTIG JOIN	XAB3213_250021
XAC0242	XAC1083_100104	XAC217_90106	XACLC80_100105	XACJK4_180046	XAC9322_80104	XACJJ10_130056	XAC40_50087	XAC3610_630002	XACG117_170021	XACB100_170089	XAC2852_120090	XAC3810_90105	XACW160_80103	XACE116_610020	CONTIG JOIN	XACLH37_130090	XAC3562_70105	XAC3612_170056	CONTIG JOIN	XACLG98_200020	XACG102_520018	XAC908_140041	XAC3608_130012	XACG115_150013	XAC3218_120011	XACB302_600012	XACLE3_420019	XACLE20_130075	XACS581a_200054	XACS582_770021	XACS584_110056	XACJK48_530021	XACJK2_150074	XAC4311_140104	XAC71A_110104	XAC3824_110105	XAC439a_560020	XAC902_100105	XACJM35_240055	XAC2911_90104	XAC3607_270020	XAC3615_640001 (Contig Edge)	XAB3213_250022
XAC0243	XAC1083_100105	XAC217_90107	XACLC80_100106	XACJK4_180047	XAC9322_80105	XACJJ10_130057	XAC40_50088	XAC3610_630003 (Contig Edge)	XACG117_170022 (Contig Edge)	XACB100_170090	XAC2852_120091	XAC3810_90106	XACW160_80104	XACE116_610021 (Contig Edge)	XACLD7_710001 (Contig Edge)	XACLH37_130091 (Contig Edge)	XAC3562_70106	XAC3612_170057	XACLG97_550001 (Contig Edge)	XACLG98_200021	XACG102_520019	XAC908_140042	XAC3608_130013	XACG115_150014	XAC3218_120012	XACB302_600013	XACLE3_420020	XACLE20_130076	XACS581a_200055	XACS582_770022	XACS584_110057	XACJK48_530022	XACJK2_150075	XAC4311_140105	XAC71A_110105	XAC3824_110106	XAC439a_560021	XAC902_100106	XACJM35_240056	XAC2911_90105	XAC3607_270021	XAC3615_640002	XAB3213_250023
XAC0244	XAC1083_100107	XAC217_90109	XACLC80_100108	XACJK4_180049	XAC9322_80107	XACJJ10_130059	XAC40_50090	CONTIG JOIN	CONTIG JOIN	XACB100_170092	XAC2852_120093	XAC3810_90108	XACW160_80106	CONTIG JOIN	CONTIG JOIN	CONTIG JOIN	XAC3562_70108	XAC3612_170059	XACLG97_560002	XACLG98_200023	XACG102_530002	XAC908_140044	XAC3608_130016	XACG115_150017	XAC3218_120015	XACB302_610002	XACLE3_420023 (Pseudogene/Split)	XACLE20_130079 (Pseudogene/Split)	XACS581a_200059 (Pseudogene/Split)	XACS582_770025	XACS584_110061 (Pseudogene/Split)	XACJK48_530025	XACJK2_150079 (Pseudogene/Split)	XAC4311_140109 (Pseudogene/Split)	XAC71A_110109 (Pseudogene/Split)	XAC3824_110110 (Pseudogene/Split)	XAC439a_560025 (Pseudogene/Split)	XAC902_100110 (Pseudogene/Split)	XACJM35_240060 (Pseudogene/Split)	XAC2911_90109 (Pseudogene/Split)	XAC3607_270024 (Pseudogene/Split)	XAC3615_640006 (Pseudogene/Split)	XAB3213_250024 (Contig Edge)
XANAC_0297	XAC1083_100108	XAC217_90110	XACLC80_100109	XACJK4_180050	XAC9322_80108	XACJJ10_130060	XAC40_50091	XAC3610_640001 (Contig Edge)	XACG117_180001 (Contig Edge)	XACB100_170093	XAC2852_120094	XAC3810_90109	XACW160_80107	XACE116_620001 (Contig Edge)	XACLD7_720001 (Contig Edge)	XACLH37_140001 (Contig Edge)	XAC3562_70109	XAC3612_170060	XACLG97_560003	XACLG98_200024	XACG102_530003	XAC908_140045	XAC3608_130017	XACG115_150018	XAC3218_120016	XACB302_610003	XACLE3_420024	XACLE20_130080	XACS581a_200060	XACS582_770026	XACS584_110062	XACJK48_530026	XACJK2_150080	XAC4311_140110	XAC71A_110110	XAC3824_110111	XAC439a_560026	XAC902_100111	XACJM35_240061	XAC2911_90110	XAC3607_270025	XAC3615_640007	XAB3213_260001 (Contig Edge)
XAC0245	XAC1083_100109	XAC217_90111	XACLC80_100110	XACJK4_180051	XAC9322_80109	XACJJ10_130061	XAC40_50092	XAC3610_640002 (Contig Edge)	XACG117_180002	XACB100_170094	XAC2852_120095	XAC3810_90110	XACW160_80108	XACE116_620003 (Contig Edge)	CONTIG JOIN	XACLH37_140002	XAC3562_70110	XAC3612_170061	XACLG97_560004	XACLG98_200025	XACG102_530004	XAC908_140046	XAC3608_130018	XACG115_150019	XAC3218_120017	XACB302_610004	XACLE3_420025	XACLE20_130081	XACS581a_200061	XACS582_770027	XACS584_110063	XACJK48_530027	XACJK2_150081	XAC4311_140111	XAC71A_110111	XAC3824_110112	XAC439a_560027	XAC902_100112	XACJM35_240062	XAC2911_90111	XAC3607_270026	XAC3615_640008	XAB3213_260002
XAC0246	XAC1083_100110	XAC217_90112	XACLC80_100111	XACJK4_180052	XAC9322_80110	XACJJ10_130062	XAC40_50093	XAC3610_650001 (Contig Edge)	XACG117_180003	XACB100_170095	XAC2852_120096	XAC3810_90111	XACW160_80109	XACE116_630001 (Contig Edge)	XACLD7_730001 (Contig Edge)	XACLH37_140003	XAC3562_70111	XAC3612_170062	XACLG97_560005	XACLG98_200026	XACG102_530005	XAC908_140047	XAC3608_130019	XACG115_150020	XAC3218_120018	XACB302_610005	XACLE3_420026	XACLE20_130082	XACS581a_200062	XACS582_770028	XACS584_110064	XACJK48_530028	XACJK2_150082	XAC4311_140112	XAC71A_110112	XAC3824_110113	XAC439a_560028	XAC902_100113	XACJM35_240063	XAC2911_90112	XAC3607_270027	XAC3615_640009	XAB3213_260003
XAC0247	XAC1083_100111	XAC217_90113	XACLC80_100112	XACJK4_180053	XAC9322_80111	XACJJ10_130063	XAC40_50094	XAC3610_650002	XACG117_180004	XACB100_170096	XAC2852_120097	XAC3810_90112	XACW160_80110	XACE116_630002	XACLD7_730002	XACLH37_140004	XAC3562_70112	XAC3612_170063	XACLG97_560006	XACLG98_200027	XACG102_530006	XAC908_140048	XAC3608_130020	XACG115_150021	XAC3218_120019	XACB302_610006	XACLE3_420027	XACLE20_130083	XACS581a_200063	XACS582_770029	XACS584_110065	XACJK48_530029	XACJK2_150083	XAC4311_140113	XAC71A_110113	XAC3824_110114	XAC439a_560029	XAC902_100114	XACJM35_240064	XAC2911_90113	XAC3607_270028	XAC3615_640010	XAB3213_260004
XAC0248	XAC1083_100112	XAC217_90114	XACLC80_100113	XACJK4_180054	XAC9322_80112	XACJJ10_130064	XAC40_50095	XAC3610_650003 (Contig Edge)	XACG117_180005	XACB100_170097	XAC2852_120098	XAC3810_90113	XACW160_80111	XACE116_630003 (Contig Edge)	XACLD7_730003 (Contig Edge)	XACLH37_140005	XAC3562_70113	XAC3612_170064	XACLG97_560007	XACLG98_200028	XACG102_530007	XAC908_140049	XAC3608_130021	XACG115_150022	XAC3218_120020	XACB302_610007 (Contig Edge)	XACLE3_420028 (Contig Edge)	XACLE20_130084	XACS581a_200064	XACS582_770030 (Contig Edge)	XACS584_110066	XACJK48_530030	XACJK2_150084	XAC4311_140114	XAC71A_110114	XAC3824_110115	XAC439a_560030 (Contig Edge)	XAC902_100115	XACJM35_240065	XAC2911_90114	XAC3607_270029	XAC3615_640011	XAB3213_260005
XAC0249	XAC1083_100113	XAC217_90115	XACLC80_100114	XACJK4_180055	XAC9322_80113	XACJJ10_130065	XAC40_50096	CONTIG JOIN	XACG117_180006	XACB100_170098	XAC2852_120099	XAC3810_90114	XACW160_80112	CONTIG JOIN	CONTIG JOIN	XACLH37_140006	XAC3562_70114	XAC3612_170065	XACLG97_570001 (Contig Edge)	XACLG98_200029	XACG102_530008 (Contig Edge)	XAC908_140050	XAC3608_130022	XACG115_150023	XAC3218_120021	CONTIG JOIN	CONTIG JOIN	XACLE20_130085	XACS581a_200065	CONTIG JOIN	XACS584_110067	XACJK48_530031	XACJK2_150085	XAC4311_140115	XAC71A_110115	XAC3824_110116	XAC439a_580001 (Contig Edge)	XAC902_100116	XACJM35_240066	XAC2911_90115	XAC3607_270030	XAC3615_640012	XAB3213_260006
XAC0250	XAC1083_100114	XAC217_90116	XACLC80_100115	XACJK4_180056	XAC9322_80114	XACJJ10_130066	XAC40_50097	XAC3610_660001 (Contig Edge)	XACG117_180007	XACB100_170099	XAC2852_120100	XAC3810_90115	XACW160_80113	XACE116_640002 (Contig Edge)	XACLD7_740001 (Contig Edge)	XACLH37_140007	XAC3562_70115	XAC3612_170066	XACLG97_570002	XACLG98_200030	CONTIG JOIN	XAC908_140051	XAC3608_130023	XACG115_150024	XAC3218_120022	XACB302_620001 (Contig Edge)	XACLE3_430001 (Contig Edge)	XACLE20_130086	XACS581a_200066 (Contig Edge)	XACS582_790001 (Contig Edge)	XACS584_110068	XACJK48_530032	XACJK2_150086	XAC4311_140116	XAC71A_110116	XAC3824_110117	XAC439a_590001 (Contig Edge)	XAC902_100117	XACJM35_240067	XAC2911_90116	XAC3607_270031	XAC3615_640013	XAB3213_260007
XANAC_0305				CONTIG JOIN				CONTIG JOIN						CONTIG JOIN	CONTIG JOIN	CONTIG JOIN			CONTIG JOIN		CONTIG JOIN			CONTIG JOIN		CONTIG JOIN			CONTIG JOIN					CONTIG JOIN
XAC0251	XAC1083_100115	XAC217_90118	XACLC80_100117	CONTIG JOIN	XAC9322_80116	XACJJ10_130068	XAC40_50099	XAC3610_670003	XACG117_180009	XACB100_170101	XAC2852_120102	XAC3810_90117	XACW160_80115	CONTIG JOIN	CONTIG JOIN	CONTIG JOIN	XAC3562_70117	XAC3612_170068	CONTIG JOIN	XACLG98_200032	CONTIG JOIN	XAC908_140053	XAC3608_130025	CONTIG JOIN	XAC3218_120024	CONTIG JOIN	XACLE3_430003	XACLE20_130088	CONTIG JOIN	XACS582_790003 (Contig Edge)	XACS584_110070	XACJK48_530034	XACJK2_150088	CONTIG JOIN	XAC71A_110118	XAC3824_110119	XAC439a_590003 (Contig Edge)	XAC902_100119	XACJM35_240069	XAC2911_90118	XAC3607_270033	XAC3615_640015 (Contig Edge)	XAB3213_260008
XANAC_0307	XAC1083_100116	XAC217_90119	XACLC80_100118	XACJK4_190001 (Contig Edge)	XAC9322_80117	XACJJ10_130069	XAC40_50100	XAC3610_670004	XACG117_180010	XACB100_170102	XAC2852_120103	XAC3810_90118	XACW160_80116	XACE116_670001 (Contig Edge)	XACLD7_750001 (Contig Edge)	XACLH37_150001 (Contig Edge)	XAC3562_70118	XAC3612_170069	XACLG97_580001 (Contig Edge)	XACLG98_200033	XACG102_550001 (Contig Edge)	XAC908_140054	XAC3608_130026	XACG115_160001 (Contig Edge)	XAC3218_120025	XACB302_630001 (Contig Edge)	XACLE3_430004	XACLE20_130089	XACS581a_210001 (Contig Edge)	XACS582_800001 (Contig Edge)	XACS584_110071	XACJK48_530035	XACJK2_150089	XAC4311_150001 (Contig Edge)	XAC71A_110119	XAC3824_110120	XAC439a_600001 (Contig Edge)	XAC902_100120	XACJM35_240070	XAC2911_90119	XAC3607_270034	XAC3615_650001 (Contig Edge)
XAC0252	XAC1083_100117	XAC217_90120	XACLC80_100119	XACJK4_190002	XAC9322_80118	XACJJ10_130070	XAC40_50101	XAC3610_670005	XACG117_180011	XACB100_170103	XAC2852_120104	XAC3810_90119	XACW160_80117	XACE116_670002 (Contig Edge)	XACLD7_750002 (Contig Edge)	XACLH37_150002	XAC3562_70119	XAC3612_170070	XACLG97_580002 (Contig Edge)	XACLG98_200034	XACG102_550002 (Contig Edge)	XAC908_140055	XAC3608_130027	XACG115_160002	XAC3218_120026	XACB302_630002 (Contig Edge)	XACLE3_430005 (Contig Edge)	XACLE20_130090	XACS581a_210002	XACS582_800002 (Contig Edge)	XACS584_110072	XACJK48_530036 (Contig Edge)	XACJK2_150090	XAC4311_150002	XAC71A_110120	XAC3824_110121	XAC439a_600002 (Contig Edge)	XAC902_100121	XACJM35_240071	XAC2911_90120	XAC3607_270035	XAC3615_650002 (Contig Edge)	XAB3213_260009
XAC0253	XAC1083_100118	XAC217_90121	XACLC80_100120	XACJK4_190003	XAC9322_80119	XACJJ10_130071	XAC40_50102	XAC3610_690001 (Contig Edge)	XACG117_180012	XACB100_170104	XAC2852_120105	XAC3810_90120	XACW160_80118	XACE116_690001 (Contig Edge)	XACLD7_770001 (Contig Edge)	XACLH37_150003 (Contig Edge)	XAC3562_70120	XAC3612_170071	CONTIG JOIN	XACLG98_200035	XACG102_570001 (Contig Edge)	XAC908_140056	XAC3608_130028	XACG115_160003	XAC3218_120027	XACB302_650001 (Contig Edge)	XACLE3_450001 (Contig Edge)	XACLE20_130091	XACS581a_210003	XACS582_820001 (Contig Edge)	XACS584_110073	XACJK48_550001 (Contig Edge)	XACJK2_150091	XAC4311_150003	XAC71A_110121	XAC3824_110122	XAC439a_620001 (Contig Edge)	XAC902_100122	XACJM35_240072	XAC2911_90121	XAC3607_270036	XAC3615_670001 (Contig Edge)	XAB3213_260010
XAC0254	XAC1083_100119	XAC217_90122	XACLC80_100121	XACJK4_190004	XAC9322_80120	XACJJ10_130072	XAC40_50103	XAC3610_700001 (Contig Edge)	XACG117_180013	XACB100_170105	XAC2852_120106	XAC3810_90121	XACW160_80119	XACE116_690002 (Contig Edge)	XACLD7_770002 (Contig Edge)	XACLH37_160002	XAC3562_70121	XAC3612_170072	CONTIG JOIN	XACLG98_200036	XACG102_570002 (Contig Edge)	XAC908_140057	XAC3608_130029	XACG115_160004	XAC3218_120028	CONTIG JOIN	XACLE3_450002 (Contig Edge)	XACLE20_130092	XACS581a_210004	XACS582_820002 (Contig Edge)	XACS584_110074	CONTIG JOIN	XACJK2_150092	XAC4311_150004	XAC71A_110122	XAC3824_110123	XAC439a_630001 (Contig Edge)	XAC902_100123	XACJM35_240073	XAC2911_90122	XAC3607_270037	CONTIG JOIN	XAB3213_260011
XAC0255	XAC1083_100120	XAC217_90123	XACLC80_100122	XACJK4_190005	XAC9322_80121	XACJJ10_130073	XAC40_50104	XAC3610_700002	XACG117_180014	XACB100_170106	XAC2852_120107	XAC3810_90122	XACW160_80120	XACE116_710001 (Contig Edge)	XACLD7_790001 (Contig Edge)	XACLH37_160003	XAC3562_70122	XAC3612_170073	XACLG97_600001 (Contig Edge)	XACLG98_200037	XACG102_590001 (Contig Edge)	XAC908_140058	XAC3608_130030	XACG115_160005	XAC3218_120029	XACB302_670001 (Contig Edge)	XACLE3_470001 (Contig Edge)	XACLE20_130093	XACS581a_210005	XACS582_840001 (Contig Edge)	XACS584_110075	XACJK48_570001 (Contig Edge)	XACJK2_150093	XAC4311_150005	XAC71A_110123	XAC3824_110124	XAC439a_630002	XAC902_100124	XACJM35_240074	XAC2911_90123	XAC3607_270038	XAC3615_690001 (Contig Edge)	XAB3213_260013
XAC0256	XAC1083_100121	XAC217_90124	XACLC80_100123	XACJK4_190006	XAC9322_80122	XACJJ10_130074	XAC40_50105	XAC3610_700003	XACG117_180015	XACB100_170107	XAC2852_120108	XAC3810_90123	XACW160_80121	XACE116_710002	XACLD7_790002	XACLH37_160004	XAC3562_70123	XAC3612_170074	XACLG97_600002	XACLG98_200038	XACG102_590002	XAC908_140059	XAC3608_130031	XACG115_160006	XAC3218_120030	XACB302_670002	XACLE3_470002	XACLE20_130094	XACS581a_210006	XACS582_840002	XACS584_110076	XACJK48_570002	XACJK2_150094	XAC4311_150006	XAC71A_110124	XAC3824_110125	XAC439a_630003	XAC902_100125	XACJM35_240075	XAC2911_90124	XAC3607_270039	XAC3615_690002	XAB3213_260014
XAC0257	XAC1083_100122	XAC217_90125	XACLC80_100124	XACJK4_190007	XAC9322_80123	XACJJ10_130075	XAC40_50106	XAC3610_700004	XACG117_180016	XACB100_170108	XAC2852_120109	XAC3810_90124	XACW160_80122	XACE116_710003	XACLD7_790003	XACLH37_160005	XAC3562_70124	XAC3612_170075	XACLG97_600003	XACLG98_200039	XACG102_590003	XAC908_140060	XAC3608_130032	XACG115_160007	XAC3218_120031	XACB302_670003	XACLE3_470003	XACLE20_130095	XACS581a_210007	XACS582_840003	XACS584_110077	XACJK48_570003	XACJK2_150095	XAC4311_150007	XAC71A_110125	XAC3824_110126	XAC439a_630004	XAC902_100126	XACJM35_240076	XAC2911_90125	XAC3607_270040	XAC3615_690003	XAB3213_260015
XAC0258	XAC1083_100123	XAC217_90126	XACLC80_100125	XACJK4_190008	XAC9322_80124	XACJJ10_130076	XAC40_50107	XAC3610_700005	XACG117_180017	XACB100_170109	XAC2852_120110	XAC3810_90125	XACW160_80123	XACE116_710004	XACLD7_790004	XACLH37_160006	XAC3562_70125	XAC3612_170076	XACLG97_600004	XACLG98_200040	XACG102_590004	XAC908_140061	XAC3608_130033	XACG115_160008	XAC3218_120032	XACB302_670004	XACLE3_470004	XACLE20_130096	XACS581a_210008	XACS582_840004	XACS584_110078	XACJK48_570004	XACJK2_150096	XAC4311_150008	XAC71A_110126	XAC3824_110127	XAC439a_630005	XAC902_100127	XACJM35_240077	XAC2911_90126	XAC3607_270041	XAC3615_690004	XAB3213_260016
XAC0259	XAC1083_100124	XAC217_90127	XACLC80_100126	XACJK4_190009	XAC9322_80125	XACJJ10_130077	XAC40_50108	XAC3610_700006	XACG117_180018	XACB100_170110	XAC2852_120111	XAC3810_90126	XACW160_80124	XACE116_710005	XACLD7_790005	XACLH37_160007	XAC3562_70126	XAC3612_180001 (Contig Edge)	XACLG97_600005	XACLG98_200041	XACG102_590005	XAC908_140062	XAC3608_130034	XACG115_160009	XAC3218_120033	XACB302_670005	XACLE3_470005	XACLE20_130097	XACS581a_210009	XACS582_840005	XACS584_110079	XACJK48_570005	XACJK2_150097	XAC4311_150009	XAC71A_110127	XAC3824_110128	XAC439a_630006	XAC902_100128	XACJM35_240078	XAC2911_90127	XAC3607_270042	XAC3615_690005	XAB3213_260017
XAC0260	XAC1083_100125	XAC217_90128	XACLC80_100127	XACJK4_190010	XAC9322_80126	XACJJ10_130078	XAC40_50109	XAC3610_700007	XACG117_180019	XACB100_170111	XAC2852_120112	XAC3810_90127	XACW160_80125	XACE116_710006	XACLD7_790006	XACLH37_160008	XAC3562_70127	XAC3612_180002	XACLG97_600006	XACLG98_200042	XACG102_590006	XAC908_140063	XAC3608_130035	XACG115_160010	XAC3218_120034	XACB302_670006	XACLE3_470006	XACLE20_130098	XACS581a_210010	XACS582_840006	XACS584_110080	XACJK48_570006	XACJK2_150098	XAC4311_150010	XAC71A_110128	XAC3824_110129	XAC439a_630007	XAC902_100129	XACJM35_240079	XAC2911_90128	XAC3607_270043	XAC3615_690006	XAB3213_260018
XAC0261	XAC1083_100126 (Pseudogene/Split)	XAC217_90129 (Pseudogene/Split)	XACLC80_100128 (Pseudogene/Split)	XACJK4_190011	XAC9322_80127	XACJJ10_130079	XAC40_50110	XAC3610_700008	XACG117_180020	XACB100_170112	XAC2852_120113	XAC3810_90128	XACW160_80126	XACE116_710007	XACLD7_790007	XACLH37_160009	XAC3562_70128	XAC3612_180003	XACLG97_600007	XACLG98_200043	XACG102_590007	XAC908_140064	XAC3608_130036	XACG115_160011	XAC3218_120035	XACB302_670007	XACLE3_470007	XACLE20_130099	XACS581a_210011	XACS582_840007	XACS584_110081	XACJK48_570007	XACJK2_150099	XAC4311_150011	XAC71A_110129	XAC3824_110130	XAC439a_630008	XAC902_100130	XACJM35_240080	XAC2911_90129	XAC3607_270044	XAC3615_690007	XAB3213_260019
XANAC_0318	XAC1083_100127 (Pseudogene/Split)	XAC217_90130 (Pseudogene/Split)	XACLC80_100129 (Pseudogene/Split)
XAC0262	XAC1083_100128	XAC217_90131	XACLC80_100130	XACJK4_190012	XAC9322_80128	XACJJ10_130080	XAC40_50111	XAC3610_700009	XACG117_180021	XACB100_170113	XAC2852_120114	XAC3810_90129	XACW160_80127	XACE116_710008	XACLD7_790008	XACLH37_160010	XAC3562_70129	XAC3612_180004	XACLG97_600008	XACLG98_200044	XACG102_590008	XAC908_140065	XAC3608_130037	XACG115_160012	XAC3218_120036	XACB302_670008	XACLE3_470008	XACLE20_130100	XACS581a_210012	XACS582_840008	XACS584_110082	XACJK48_570008	XACJK2_150100	XAC4311_150012	XAC71A_110130	XAC3824_110131	XAC439a_630009	XAC902_100131	XACJM35_240081	XAC2911_90130	XAC3607_270045	XAC3615_690008	XAB3213_260020
XAC0263	XAC1083_100129	XAC217_90132	XACLC80_100131	XACJK4_190013	XAC9322_80129	XACJJ10_130081	XAC40_50112	XAC3610_700010	XACG117_180022	XACB100_170114	XAC2852_120115	XAC3810_90130	XACW160_80128	XACE116_710009	XACLD7_790009	XACLH37_160011	XAC3562_70130	XAC3612_180005	XACLG97_600009	XACLG98_200045	XACG102_590009	XAC908_140066	XAC3608_130038	XACG115_160013	XAC3218_120037	XACB302_670009	XACLE3_470009	XACLE20_130101	XACS581a_210013	XACS582_840009	XACS584_110083	XACJK48_570009	XACJK2_150101	XAC4311_150014 (Pseudogene/Split)	XAC71A_110132 (Pseudogene/Split)	XAC3824_110133 (Pseudogene/Split)	XAC439a_630011 (Pseudogene/Split)	XAC902_100132	XACJM35_240082	XAC2911_90131	XAC3607_270046	XAC3615_690009	XAB3213_260021
XAC0264	XAC1083_100130	XAC217_90133	XACLC80_100132	XACJK4_190014	XAC9322_80130	XACJJ10_130082	XAC40_50113	XAC3610_700011	XACG117_180023	XACB100_170115	XAC2852_120116	XAC3810_90131	XACW160_80129	XACE116_710010	XACLD7_790010	XACLH37_160012	XAC3562_70131	XAC3612_180006	XACLG97_600010	XACLG98_200046	XACG102_590010	XAC908_140067	XAC3608_130039	XACG115_160014	XAC3218_120038	XACB302_670010	XACLE3_470010	XACLE20_130102	XACS581a_210014	XACS582_840010	XACS584_110084	XACJK48_570010	XACJK2_150102	XAC4311_150015	XAC71A_110133	XAC3824_110134	XAC439a_630012	XAC902_100133	XACJM35_240083	XAC2911_90132	XAC3607_270047	XAC3615_690010	XAB3213_260022
XAC0265	XAC1083_100131	XAC217_90134	XACLC80_100133	XACJK4_190015	XAC9322_80131	XACJJ10_130083	XAC40_50114	XAC3610_700012	XACG117_180024	XACB100_170116	XAC2852_120117	XAC3810_90132	XACW160_80130	XACE116_710011	XACLD7_790011	XACLH37_160013	XAC3562_70132	XAC3612_180007	XACLG97_600011	XACLG98_200047	XACG102_590011	XAC908_140068	XAC3608_130040	XACG115_160015	XAC3218_120039	XACB302_670011	XACLE3_470011	XACLE20_130103	XACS581a_210015	XACS582_840011	XACS584_110085	XACJK48_570011	XACJK2_150103	XAC4311_150016	XAC71A_110134	XAC3824_110135	XAC439a_630013	XAC902_100134	XACJM35_240084	XAC2911_90133	XAC3607_270048	XAC3615_690011	XAB3213_260023
XAC0266	XAC1083_100132	XAC217_90135	XACLC80_100134	XACJK4_190017	XAC9322_80133	XACJJ10_130085	XAC40_50116	XAC3610_700014	XACG117_180026	XACB100_170118	XAC2852_120119	XAC3810_90134	XACW160_80132	XACE116_710013	XACLD7_790013	XACLH37_160015	XAC3562_70134	XAC3612_180009	XACLG97_600013	XACLG98_200049	XACG102_590013	XAC908_140070	XAC3608_130042	XACG115_160017	XAC3218_120041	XACB302_670013	XACLE3_470013	XACLE20_130105	XACS581a_210017	XACS582_840013	XACS584_110087	XACJK48_570013	XACJK2_150105	XAC4311_150018	XAC71A_110136	XAC3824_110137	XAC439a_630015	XAC902_100136	XACJM35_240085	XAC2911_90135	XAC3607_270050	XAC3615_690013	XAB3213_260024
XAC0267	XAC1083_100133	XAC217_90136	XACLC80_100135	XACJK4_190018	XAC9322_80134	XACJJ10_130086	XAC40_50117	XAC3610_700015	XACG117_180027	XACB100_170119	XAC2852_120120	XAC3810_90135	XACW160_80133	XACE116_710014	XACLD7_790014	XACLH37_160016	XAC3562_70135	XAC3612_180010	XACLG97_600014	XACLG98_200050	XACG102_590014	XAC908_140071	XAC3608_130043	XACG115_160018	XAC3218_120042	XACB302_670014	XACLE3_470014	XACLE20_130106	XACS581a_210018	XACS582_840014	XACS584_110088	XACJK48_570014	XACJK2_150106	XAC4311_150019	XAC71A_110137	XAC3824_110138	XAC439a_630016	XAC902_100137	XACJM35_240086	XAC2911_90136	XAC3607_270051	XAC3615_690014	XAB3213_260025
XAC0268	XAC1083_100134	XAC217_90137	XACLC80_100136	XACJK4_190019	XAC9322_80135	XACJJ10_130087	XAC40_50118	XAC3610_700016	XACG117_180028	XACB100_170120	XAC2852_120121	XAC3810_90136	XACW160_80134	XACE116_710015	XACLD7_790015	XACLH37_160017	XAC3562_70136	XAC3612_180011	XACLG97_600015	XACLG98_200051	XACG102_590015	XAC908_140072	XAC3608_130044	XACG115_160019	XAC3218_120043	XACB302_670015	XACLE3_470015	XACLE20_130107	XACS581a_210019	XACS582_840015	XACS584_110089	XACJK48_570015	XACJK2_150107	XAC4311_150020	XAC71A_110138	XAC3824_110139	XAC439a_630017	XAC902_100138	XACJM35_240087	XAC2911_90137	XAC3607_270052	XAC3615_690015	XAB3213_260026
XANAC_0326	XAC1083_100135	XAC217_90138	XACLC80_100137	XACJK4_190020	XAC9322_80136	XACJJ10_130088		XAC3610_700017 (Contig Edge)	XACG117_180029	XACB100_170121	XAC2852_120122	XAC3810_90137	XACW160_80135	XACE116_710016 (Contig Edge)	XACLD7_790016 (Contig Edge)	XACLH37_160018	XAC3562_70137	XAC3612_180012	XACLG97_600016 (Contig Edge)	XACLG98_200052 (Contig Edge)	XACG102_590016 (Contig Edge)	XAC908_140073	XAC3608_130045	XACG115_160020	XAC3218_120044	XACB302_670016 (Contig Edge)	XACLE3_470016 (Contig Edge)	XACLE20_130108	XACS581a_210020	XACS582_840016 (Contig Edge)	XACS584_110090	XACJK48_570016 (Contig Edge)	XACJK2_150108	XAC4311_150021	XAC71A_110139	XAC3824_110140	XAC439a_630018 (Contig Edge)	XAC902_100139	XACJM35_240088	XAC2911_90138	XAC3607_270053	XAC3615_690016 (Contig Edge)	XAB3213_260027
XAC0269	XAC1083_100136	XAC217_90139	XACLC80_100138	XACJK4_190021	XAC9322_80137	XACJJ10_130089	XAC40_50120	CONTIG JOIN	XACG117_180030	XACB100_170122	XAC2852_120123	XAC3810_90138	XACW160_80136	XACE116_720001 (Contig Edge)	XACLD7_800001 (Contig Edge)	XACLH37_160019	XAC3562_70138	XAC3612_180013	XACLG97_610001 (Contig Edge)	XACLG98_210001 (Contig Edge)	XACG102_600001 (Contig Edge)	XAC908_140074	XAC3608_130046	XACG115_160021	XAC3218_120045	XACB302_680001 (Contig Edge)	XACLE3_480001 (Contig Edge)	XACLE20_130109	XACS581a_210021	XACS582_850001 (Contig Edge)	XACS584_110091	XACJK48_580001 (Contig Edge)	XACJK2_150109	XAC4311_150022	XAC71A_110140	XAC3824_110141	XAC439a_640001 (Contig Edge)	XAC902_100140	XACJM35_240089	XAC2911_90139	XAC3607_270054	XAC3615_700001 (Contig Edge)	XAB3213_260028
XAC0270	XAC1083_100137	XAC217_90140	XACLC80_100139	XACJK4_190022	XAC9322_80138	XACJJ10_130090	XAC40_50121	CONTIG JOIN	XACG117_180031	XACB100_170123	XAC2852_120124	XAC3810_90139	XACW160_80137	XACE116_720002	XACLD7_800002	XACLH37_160020	XAC3562_70139	XAC3612_180014	XACLG97_610002	XACLG98_210002	XACG102_600002	XAC908_140075	XAC3608_130047	XACG115_160022	XAC3218_120046	XACB302_680002	XACLE3_480002	XACLE20_130110	XACS581a_210022	XACS582_850002	XACS584_110092	XACJK48_580002	XACJK2_150110	XAC4311_150023	XAC71A_110141	XAC3824_110142	XAC439a_640002	XAC902_100141	XACJM35_240090	XAC2911_90140	XAC3607_270055	XAC3615_700002	XAB3213_260029
XAC0271	XAC1083_100138	XAC217_90141	XACLC80_100140	XACJK4_190023	XAC9322_80139	XACJJ10_130091	XAC40_50122	XAC3610_720001 (Contig Edge)	XACG117_180032	XACB100_170124	XAC2852_120125	XAC3810_90140	XACW160_80138	XACE116_720003	XACLD7_800003	XACLH37_160021	XAC3562_70140	XAC3612_180015	XACLG97_610003	XACLG98_210003	XACG102_600003	XAC908_140076	XAC3608_130048	XACG115_160023	XAC3218_120047	XACB302_680003	XACLE3_480003	XACLE20_130111	XACS581a_210023	XACS582_850003	XACS584_110093	XACJK48_580003	XACJK2_150111	XAC4311_150024	XAC71A_110142	XAC3824_110143	XAC439a_640003	XAC902_100142	XACJM35_240091	XAC2911_90141	XAC3607_270056	XAC3615_700003	XAB3213_260030
XAC0272	XAC1083_100139	XAC217_90142	XACLC80_100141	XACJK4_190024	XAC9322_80140	XACJJ10_130092	XAC40_50123	XAC3610_720002	XACG117_180033	XACB100_170125	XAC2852_120126	XAC3810_90141	XACW160_80139	XACE116_720004	XACLD7_800004	XACLH37_160022	XAC3562_70141	XAC3612_180016	XACLG97_610004	XACLG98_210004	XACG102_600004	XAC908_140077	XAC3608_130049	XACG115_160024	XAC3218_120048	XACB302_680004	XACLE3_480004	XACLE20_130112	XACS581a_210024	XACS582_850004	XACS584_110094	XACJK48_580004	XACJK2_150112	XAC4311_150025	XAC71A_110143	XAC3824_110144	XAC439a_640004	XAC902_100143	XACJM35_240092	XAC2911_90142	XAC3607_270057	XAC3615_700004	XAB3213_260031
XAC0273	XAC1083_100140	XAC217_90143	XACLC80_100142	XACJK4_190025	XAC9322_80141	XACJJ10_130093	XAC40_50124	XAC3610_720003	XACG117_180034	XACB100_170126	XAC2852_120127	XAC3810_90142	XACW160_80140	XACE116_720005	XACLD7_800005	XACLH37_160023	XAC3562_70142	XAC3612_180017	XACLG97_610005	XACLG98_210005	XACG102_600005	XAC908_140078	XAC3608_130050	XACG115_160025	XAC3218_120049	XACB302_680005	XACLE3_480005	XACLE20_130113	XACS581a_210025	XACS582_850005	XACS584_110095	XACJK48_580005	XACJK2_150113	XAC4311_150026	XAC71A_110144	XAC3824_110145	XAC439a_640005	XAC902_100144	XACJM35_240093	XAC2911_90143	XAC3607_270058	XAC3615_700005	XAB3213_260032
XAC0274	XAC1083_100141	XAC217_90144	XACLC80_100143	XACJK4_190026	XAC9322_80142	XACJJ10_130094	XAC40_50125	XAC3610_730001 (Contig Edge)	XACG117_180035	XACB100_170127	XAC2852_120128	XAC3810_90143	XACW160_80141	XACE116_730001 (Contig Edge)	XACLD7_810001 (Contig Edge)	XACLH37_160024	XAC3562_70143	XAC3612_180018	XACLG97_620001 (Contig Edge)	XACLG98_210006	XACG102_610001 (Contig Edge)	XAC908_140079	XAC3608_130051	XACG115_160026	XAC3218_120050	XACB302_690001 (Contig Edge)	XACLE3_490001 (Contig Edge)	XACLE20_130114	XACS581a_210026 (Contig Edge)	XACS582_860001 (Contig Edge)	XACS584_110096	XACJK48_590001 (Contig Edge)	XACJK2_150114 (Contig Edge)	XAC4311_150027	XAC71A_110145	XAC3824_110146	XAC439a_650001 (Contig Edge)	XAC902_100145	XACJM35_240094 (Contig Edge)	XAC2911_90144	XAC3607_270059 (Contig Edge)	XAC3615_710001 (Contig Edge)	XAB3213_260033 (Contig Edge)
XAC0275	XAC1083_100142	XAC217_90145	XACLC80_100144	XACJK4_190027	XAC9322_80143	XACJJ10_130095	XAC40_50126	XAC3610_730002	XACG117_180036	XACB100_170128	XAC2852_120129	XAC3810_90144	XACW160_80142	XACE116_730002	XACLD7_820001 (Contig Edge)	XACLH37_160025	XAC3562_70144	XAC3612_180019	XACLG97_620002	XACLG98_210007	XACG102_610002	XAC908_140080	XAC3608_130052	XACG115_160027	XAC3218_120051	XACB302_690002	XACLE3_490002	XACLE20_130115	XACS581a_220001 (Contig Edge)	XACS582_860002	XACS584_110097	XACJK48_590002	XACJK2_160001 (Contig Edge)	XAC4311_150028	XAC71A_110146	XAC3824_110147	XAC439a_650002	XAC902_100146	XACJM35_250001 (Contig Edge)	XAC2911_90145	XAC3607_280001 (Contig Edge)	XAC3615_710002	XAB3213_270001 (Contig Edge)
XAC0276	XAC1083_100143	XAC217_90146	XACLC80_100145	XACJK4_190028	XAC9322_80144	XACJJ10_130096	XAC40_50127	XAC3610_740001 (Contig Edge)	XACG117_180037	XACB100_170129	XAC2852_120130	XAC3810_90145	XACW160_80143	XACE116_740001 (Contig Edge)	XACLD7_830001 (Contig Edge)	XACLH37_160026	XAC3562_70145	XAC3612_180020	XACLG97_630001 (Contig Edge)	XACLG98_210008	XACG102_620001 (Contig Edge)	XAC908_140081	XAC3608_130053	XACG115_160028	XAC3218_120052	XACB302_700001 (Contig Edge)	XACLE3_500001 (Contig Edge)	XACLE20_130116	XACS581a_220002	XACS582_880001 (Contig Edge)	XACS584_110098	XACJK48_600001 (Contig Edge)	XACJK2_160002	XAC4311_150029	XAC71A_110147	XAC3824_110148	XAC439a_660001 (Contig Edge)	XAC902_100147	XACJM35_250002	XAC2911_90146	XAC3607_280002	XAC3615_710003 (Contig Edge)	XAB3213_270002
XAC0277	XAC1083_100144	XAC217_90147	XACLC80_100146	XACJK4_190029	XAC9322_80145	XACJJ10_130097	XAC40_50128	CONTIG JOIN	XACG117_180038	XACB100_170130	XAC2852_120131	XAC3810_90146	XACW160_80144	CONTIG JOIN	CONTIG JOIN	XACLH37_160027	XAC3562_70146	XAC3612_180021	CONTIG JOIN	XACLG98_210009	CONTIG JOIN	XAC908_140082	XAC3608_130054	XACG115_160029	XAC3218_120053	XACB302_700002 (Contig Edge)	CONTIG JOIN	XACLE20_130117	XACS581a_220003	CONTIG JOIN	XACS584_110099	CONTIG JOIN	XACJK2_160003	XAC4311_150030	XAC71A_110148	XAC3824_110149	CONTIG JOIN	XAC902_100148	XACJM35_250003	XAC2911_90147	XAC3607_280003	CONTIG JOIN	XAB3213_270003
XAC0278	XAC1083_100145	XAC217_90148	XACLC80_100147	XACJK4_190030	XAC9322_80146	XACJJ10_130098	XAC40_50129	XAC3610_760001 (Contig Edge)	XACG117_180039	XACB100_170131	XAC2852_120132	XAC3810_90147	XACW160_80145	XACE116_760001 (Contig Edge)	XACLD7_860001 (Contig Edge)	XACLH37_160028	XAC3562_70147	XAC3612_180022	XACLG97_650001 (Contig Edge)	XACLG98_210010	XACG102_640001 (Contig Edge)	XAC908_140083	XAC3608_130055	XACG115_160030	XAC3218_120054	XACB302_710002	XACLE3_520001 (Contig Edge)	XACLE20_130118	XACS581a_220004	XACS582_900001 (Contig Edge)	XACS584_110100	XACJK48_620001 (Contig Edge)	XACJK2_160004	XAC4311_150031	XAC71A_110149	XAC3824_110150	XAC439a_670001 (Contig Edge)	XAC902_100149	XACJM35_250004	XAC2911_90148	XAC3607_280004	XAC3615_750001 (Contig Edge)	XAB3213_270004
XAC0279	XAC1083_100146	XAC217_90149	XACLC80_100148	XACJK4_190031	XAC9322_80147	XACJJ10_130099	XAC40_50130	CONTIG JOIN	XACG117_180040	XACB100_170132	XAC2852_120133	XAC3810_90148	XACW160_80146	XACE116_760002	XACLD7_860002	XACLH37_160029	XAC3562_70148	XAC3612_180023	XACLG97_650002	XACLG98_210011	XACG102_640002	XAC908_140084	XAC3608_130056	XACG115_160031	XAC3218_120055	XACB302_710003	XACLE3_520002	XACLE20_130119	XACS581a_220005	XACS582_900002	XACS584_110101	XACJK48_620002	XACJK2_160005	XAC4311_150032	XAC71A_110150	XAC3824_110151	XAC439a_670002	XAC902_100150	XACJM35_250005	XAC2911_90149	XAC3607_280005	XAC3615_750002	XAB3213_270005
XAC0280	XAC1083_100147	XAC217_90150	XACLC80_100149	XACJK4_190032	XAC9322_80148	XACJJ10_130100	XAC40_50131	XAC3610_780001 (Contig Edge)	XACG117_180041	XACB100_170133	XAC2852_120134	XAC3810_90149	XACW160_80147	XACE116_770001 (Contig Edge)	XACLD7_870001 (Contig Edge)	XACLH37_160030	XAC3562_70149	XAC3612_180024	XACLG97_660001 (Contig Edge)	XACLG98_210012	XACG102_650001 (Contig Edge)	XAC908_140085	XAC3608_130057	XACG115_160032	XAC3218_120056	XACB302_720001 (Contig Edge)	XACLE3_530001 (Contig Edge)	XACLE20_130120	XACS581a_220006	XACS582_910001 (Contig Edge)	XACS584_110102	XACJK48_630001 (Contig Edge)	XACJK2_160006	XAC4311_150033	XAC71A_110151	XAC3824_110152	XAC439a_680001 (Contig Edge)	XAC902_100151	XACJM35_250006	XAC2911_90150	XAC3607_280006	XAC3615_760001 (Contig Edge)	XAB3213_270006
XAC0281	XAC1083_100148	XAC217_90151	XACLC80_100150	XACJK4_190033	XAC9322_80149	XACJJ10_130101	XAC40_50132	XAC3610_780002	XACG117_180042	XACB100_170134	XAC2852_120135	XAC3810_90150	XACW160_80148	XACE116_770002	XACLD7_870002	XACLH37_160031	XAC3562_70150	XAC3612_180025	XACLG97_660002	XACLG98_210013	XACG102_650002	XAC908_140086	XAC3608_130058	XACG115_160033	XAC3218_120057	XACB302_720002	XACLE3_530002	XACLE20_130121	XACS581a_220007	XACS582_910002	XACS584_110103	XACJK48_630002	XACJK2_160007	XAC4311_150034	XAC71A_110152	XAC3824_110153	XAC439a_680002	XAC902_100152	XACJM35_250007	XAC2911_90151	XAC3607_280007	XAC3615_760002	XAB3213_270007
XAC0282	XAC1083_100149	XAC217_90152	XACLC80_100151	XACJK4_190034	XAC9322_80150	XACJJ10_130102	XAC40_50133	XAC3610_780003	XACG117_180043	XACB100_170135	XAC2852_120136	XAC3810_90151	XACW160_80149	XACE116_770003	XACLD7_870003	XACLH37_160032	XAC3562_70151	XAC3612_180026	XACLG97_660003	XACLG98_210014	XACG102_650003	XAC908_140087	XAC3608_130059	XACG115_160034	XAC3218_120058	XACB302_720003	XACLE3_530003	XACLE20_130122	XACS581a_220008	XACS582_910003	XACS584_110104	XACJK48_630003	XACJK2_160008	XAC4311_150035	XAC71A_110153	XAC3824_110154	XAC439a_680003	XAC902_100153	XACJM35_250008	XAC2911_90152	XAC3607_280008	XAC3615_760003	XAB3213_270008
XANAC_0341	XAC1083_100150	XAC217_90153	XACLC80_100152	XACJK4_190035	XAC9322_80151	XACJJ10_130103	XAC40_50134	XAC3610_780004	XACG117_180044	XACB100_170136	XAC2852_120137	XAC3810_90152	XACW160_80150	XACE116_770004	XACLD7_870004	XACLH37_160033	XAC3562_70152	XAC3612_180027	XACLG97_660004	XACLG98_210015	XACG102_650004	XAC908_140088	XAC3608_130060	XACG115_160035	XAC3218_120059	XACB302_720004	XACLE3_530004	XACLE20_130123	XACS581a_220009	XACS582_910004	XACS584_110105	XACJK48_630004	XACJK2_160009	XAC4311_150036	XAC71A_110154	XAC3824_110155	XAC439a_680004	XAC902_100154	XACJM35_250009	XAC2911_90153	XAC3607_280009	XAC3615_760004	XAB3213_270009
XAC0283	XAC1083_100151	XAC217_90154	XACLC80_100153	XACJK4_190036	XAC9322_80152	XACJJ10_130104	XAC40_50135	XAC3610_780005	XACG117_180045	XACB100_170137	XAC2852_120138	XAC3810_90153	XACW160_80151	XACE116_770005	XACLD7_870005	XACLH37_160034	XAC3562_70153	XAC3612_180028	XACLG97_660005	XACLG98_210016 (Contig Edge)	XACG102_650005	XAC908_140089	XAC3608_130061	XACG115_160036	XAC3218_120060	XACB302_720005	XACLE3_530005	XACLE20_130124	XACS581a_220010	XACS582_910005	XACS584_110106	XACJK48_630005	XACJK2_160010	XAC4311_150037	XAC71A_110155	XAC3824_110156	XAC439a_680005	XAC902_100155	XACJM35_250010	XAC2911_90154	XAC3607_280010	XAC3615_760005	XAB3213_270010
XAC0284	XAC1083_100152	XAC217_90155	XACLC80_100154	XACJK4_190037	XAC9322_80153	XACJJ10_130105	XAC40_50136	XAC3610_780006	XACG117_180046	XACB100_170138	XAC2852_120139	XAC3810_90154	XACW160_80152	XACE116_770006	XACLD7_870006	XACLH37_160035	XAC3562_70154	XAC3612_180029	XACLG97_660006	XACLG98_220002	XACG102_650006	XAC908_140090	XAC3608_130062	XACG115_160037	XAC3218_120061	XACB302_720006	XACLE3_530006	XACLE20_130125	XACS581a_220011	XACS582_910006	XACS584_110107	XACJK48_630006	XACJK2_160011	XAC4311_150038	XAC71A_110156	XAC3824_110157	XAC439a_680006	XAC902_100156	XACJM35_250011	XAC2911_90155	XAC3607_280011	XAC3615_760006	XAB3213_270011
XAC0285	XAC1083_100153	XAC217_90156	XACLC80_100155	XACJK4_190038	XAC9322_80154	XACJJ10_130106	XAC40_50137	XAC3610_780007	XACG117_180047	XACB100_170139	XAC2852_120140	XAC3810_90155	XACW160_80153	XACE116_770007	XACLD7_870007	XACLH37_160036	XAC3562_70155	XAC3612_180030	XACLG97_660007	XACLG98_220003	XACG102_650007	XAC908_140091	XAC3608_130063	XACG115_160038	XAC3218_120062	XACB302_720007	XACLE3_530007	XACLE20_130126	XACS581a_220012	XACS582_910007	XACS584_110108	XACJK48_630007	XACJK2_160012	XAC4311_150039	XAC71A_110157	XAC3824_110158	XAC439a_680007	XAC902_100157	XACJM35_250012	XAC2911_90156	XAC3607_280012	XAC3615_760007	XAB3213_270012
XAC0286	XAC1083_100154	XAC217_90157	XACLC80_100156	XACJK4_190039	XAC9322_80155	XACJJ10_130107	XAC40_50138	XAC3610_780008	XACG117_180048	XACB100_170140	XAC2852_120141	XAC3810_90156	XACW160_80154	XACE116_770008	XACLD7_870008	XACLH37_160037	XAC3562_70156	XAC3612_180031	XACLG97_660008	XACLG98_220004	XACG102_650008	XAC908_140092	XAC3608_130064	XACG115_160039	XAC3218_120063	XACB302_720008	XACLE3_530008	XACLE20_130127	XACS581a_220013	XACS582_910008	XACS584_110109	XACJK48_630008	XACJK2_160013	XAC4311_150040	XAC71A_110158	XAC3824_110159	XAC439a_680008	XAC902_100158	XACJM35_250013	XAC2911_90157	XAC3607_280013	XAC3615_760008	XAB3213_270013
XANAC_0346	XAC1083_100155	XAC217_90158	XACLC80_100157	XACJK4_190040	XAC9322_80156	XACJJ10_130108		XAC3610_780009	XACG117_180049	XACB100_170141	XAC2852_120142	XAC3810_90157	XACW160_80155	XACE116_770009	XACLD7_870009	XACLH37_160038	XAC3562_70157	XAC3612_180032	XACLG97_660009	XACLG98_220005	XACG102_650009	XAC908_140093	XAC3608_130065	XACG115_160040	XAC3218_120064	XACB302_720009	XACLE3_530009	XACLE20_130128	XACS581a_220014	XACS582_910009	XACS584_110110	XACJK48_630009	XACJK2_160014	XAC4311_150041	XAC71A_110159	XAC3824_110160	XAC439a_680009	XAC902_100159	XACJM35_250014	XAC2911_90158	XAC3607_280014	XAC3615_760009	XAB3213_270014
XAC0287	XAC1083_100156	XAC217_90159	XACLC80_100158	XACJK4_190041	XAC9322_80157	XACJJ10_130109 (Pseudogene/Split)	XAC40_50140	XAC3610_780010	XACG117_180050	XACB100_170142	XAC2852_120143	XAC3810_90158	XACW160_80156	XACE116_770010	XACLD7_870010	XACLH37_160039	XAC3562_70158	XAC3612_180033	XACLG97_660010	XACLG98_220006	XACG102_650010	XAC908_140094	XAC3608_130066	XACG115_160041	XAC3218_120065	XACB302_720010	XACLE3_530010	XACLE20_130129	XACS581a_220015	XACS582_910010	XACS584_110111	XACJK48_630010	XACJK2_160015	XAC4311_150042	XAC71A_110160	XAC3824_110161	XAC439a_680010	XAC902_100160	XACJM35_250015	XAC2911_90159	XAC3607_280015	XAC3615_760010	XAB3213_270015
XAC0288	XAC1083_100157	XAC217_90160	XACLC80_100159	XACJK4_190042	XAC9322_80158	XACJJ10_130111	XAC40_50141	XAC3610_780011	XACG117_180051	XACB100_170143	XAC2852_120144	XAC3810_90159	XACW160_80157	XACE116_770011	XACLD7_870011	XACLH37_160040	XAC3562_70159	XAC3612_180034	XACLG97_660011	XACLG98_220007	XACG102_650011	XAC908_140095	XAC3608_130067	XACG115_160042	XAC3218_120066	XACB302_720011	XACLE3_530011	XACLE20_130130	XACS581a_220016	XACS582_910011	XACS584_110112	XACJK48_630011	XACJK2_160016	XAC4311_150043	XAC71A_110161	XAC3824_110162	XAC439a_680011	XAC902_100161	XACJM35_250016	XAC2911_90160	XAC3607_280016	XAC3615_760011	XAB3213_270016
XAC0289	XAC1083_100158	XAC217_90161	XACLC80_100160	XACJK4_190043	XAC9322_80159	XACJJ10_130112	XAC40_50142	XAC3610_780012	XACG117_180052	XACB100_170144	XAC2852_120145	XAC3810_90160	XACW160_80158	XACE116_770012	XACLD7_870012	XACLH37_160041	XAC3562_70160	XAC3612_180035	XACLG97_660012	XACLG98_220008	XACG102_650012	XAC908_140096	XAC3608_130068	XACG115_160043	XAC3218_120067	XACB302_720012	XACLE3_530012	XACLE20_130131	XACS581a_220017	XACS582_910012	XACS584_110113	XACJK48_630012	XACJK2_160017	XAC4311_150044	XAC71A_110162	XAC3824_110163	XAC439a_680012	XAC902_100162	XACJM35_250017	XAC2911_90161	XAC3607_280017	XAC3615_760012	XAB3213_270017
XAC0290	XAC1083_100159	XAC217_90162	XACLC80_100161	XACJK4_190044	XAC9322_80160	XACJJ10_130113	XAC40_50143	XAC3610_780013	XACG117_180053	XACB100_170145	XAC2852_120146	XAC3810_90161	XACW160_80159	XACE116_770013	XACLD7_870013	XACLH37_160042	XAC3562_70161	XAC3612_180036	XACLG97_660013	XACLG98_220009	XACG102_650013	XAC908_140097	XAC3608_130069	XACG115_160044	XAC3218_120068	XACB302_720013	XACLE3_530013	XACLE20_130132	XACS581a_220018	XACS582_910013	XACS584_110114	XACJK48_630013	XACJK2_160018	XAC4311_150045	XAC71A_110163	XAC3824_110164	XAC439a_680013	XAC902_100163	XACJM35_250018	XAC2911_90162	XAC3607_280018	XAC3615_760013	XAB3213_270018
XAC0291	XAC1083_100160	XAC217_90163	XACLC80_100162	XACJK4_190045	XAC9322_80161	XACJJ10_130114	XAC40_50144	XAC3610_780014	XACG117_180054	XACB100_170146	XAC2852_120147	XAC3810_90162	XACW160_80160	XACE116_770014	XACLD7_870014	XACLH37_160043	XAC3562_70162	XAC3612_180037	XACLG97_660014	XACLG98_220010	XACG102_650014	XAC908_150001 (Contig Edge)	XAC3608_130070 (Pseudogene/Split)	XACG115_160045 (Pseudogene/Split)	XAC3218_120069 (Pseudogene/Split)	XACB302_720014 (Pseudogene/Split)	XACLE3_530014	XACLE20_130133	XACS581a_220019	XACS582_910014	XACS584_110115	XACJK48_630014	XACJK2_160019	XAC4311_150046	XAC71A_110164	XAC3824_110165	XAC439a_680014	XAC902_100164	XACJM35_250019	XAC2911_90163	XAC3607_280019	XAC3615_760014	XAB3213_270019
XANAC_0352	XAC1083_100161	XAC217_90164	XACLC80_100163	XACJK4_190046	XAC9322_80162	XACJJ10_130115	XAC40_50145	XAC3610_780015	XACG117_180055	XACB100_170147	XAC2852_120148	XAC3810_90163	XACW160_80161	XACE116_770015	XACLD7_870015	XACLH37_160044	XAC3562_70163	XAC3612_180038	XACLG97_660015	XACLG98_220011	XACG102_650015	XAC908_150002	XAC3608_130072	XACG115_160047	XAC3218_120071	XACB302_720016	XACLE3_530015	XACLE20_130134	XACS581a_220020	XACS582_910015	XACS584_110116	XACJK48_630015	XACJK2_160020	XAC4311_150047	XAC71A_110165	XAC3824_110166	XAC439a_680015	XAC902_100165	XACJM35_250020	XAC2911_90164	XAC3607_280020	XAC3615_760015	XAB3213_270020
XAC0292	XAC1083_100162	XAC217_90165	XACLC80_100164	XACJK4_190047 (Contig Edge)	XAC9322_80163	XACJJ10_130116	XAC40_50146	XAC3610_780016	XACG117_180056	XACB100_170148	XAC2852_120149	XAC3810_90164	XACW160_80162	XACE116_770016	XACLD7_870016 (Contig Edge)	XACLH37_160045	XAC3562_70164	XAC3612_180039	XACLG97_660016	XACLG98_220012	XACG102_650016	XAC908_150003	XAC3608_130073	XACG115_160048	XAC3218_120072	XACB302_720017	XACLE3_530016	XACLE20_130135	XACS581a_220021	XACS582_910016	XACS584_110117	XACJK48_630016	XACJK2_160021	XAC4311_150048	XAC71A_110166	XAC3824_110167	XAC439a_680016	XAC902_100166	XACJM35_250021	XAC2911_90165	XAC3607_280021	XAC3615_760016	XAB3213_270021
XAC0293	XAC1083_100163	XAC217_90166	XACLC80_100165	CONTIG JOIN	XAC9322_80164	XACJJ10_130117 (Contig Edge)	XAC40_50147 (Contig Edge)	XAC3610_800001 (Contig Edge)	XACG117_180057 (Contig Edge)	XACB100_170149 (Contig Edge)	XAC2852_120150	XAC3810_90165	XACW160_80163	XACE116_770017 (Contig Edge)	XACLD7_890001 (Contig Edge)	XACLH37_160046 (Contig Edge)	XAC3562_70165	XAC3612_180040 (Contig Edge)	XACLG97_660017 (Contig Edge)	XACLG98_220013	XACG102_660001 (Contig Edge)	XAC908_150004	XAC3608_130074	XACG115_160049 (Contig Edge)	XAC3218_120073	XACB302_730001 (Contig Edge)	XACLE3_530017 (Contig Edge)	XACLE20_130136	XACS581a_220022 (Contig Edge)	XACS582_930001 (Contig Edge)	XACS584_110118	XACJK48_640001 (Contig Edge)	XACJK2_160022	XAC4311_150049	XAC71A_110167	XAC3824_110168	XAC439a_680017 (Contig Edge)	XAC902_100167	XACJM35_250022 (Contig Edge)	XAC2911_90166	XAC3607_280022 (Contig Edge)	XAC3615_760017 (Contig Edge)	XAB3213_270022
XANAC_0355				CONTIG JOIN		CONTIG JOIN	CONTIG JOIN	CONTIG JOIN	CONTIG JOIN	CONTIG JOIN				CONTIG JOIN		CONTIG JOIN		CONTIG JOIN	CONTIG JOIN		XACG102_670002			CONTIG JOIN		XACB302_740002	CONTIG JOIN		CONTIG JOIN	CONTIG JOIN		XACJK48_640002 (Contig Edge)		XAC4311_160002			CONTIG JOIN		CONTIG JOIN		CONTIG JOIN	CONTIG JOIN	XAB3213_4090006 (Contig Edge)
XAC0294	XAC1083_100166	XAC217_90169	XACLC80_100168	XACJK4_210002 (Contig Edge)	XAC9322_80167	XACJJ10_140002 (Contig Edge)	XAC40_60002 (Contig Edge)	XAC3610_810002 (Contig Edge)	XACG117_190002 (Contig Edge)	XACB100_180002 (Contig Edge)	XAC2852_120153	XAC3810_90168	XACW160_80166	XACE116_790002 (Contig Edge)	XACLD7_890004 (Contig Edge)	XACLH37_170002 (Contig Edge)	XAC3562_70168	XAC3612_190004	XACLG97_8980002	XACLG98_220016	XACG102_670004	XAC908_150007	XAC3608_130077	XACG115_170002 (Contig Edge)	XAC3218_120076	XACB302_740004 (Contig Edge)	XACLE3_550002 (Contig Edge)	XACLE20_130139	XACS581a_230002 (Contig Edge)	XACS582_940002 (Contig Edge)	XACS584_110121	XACJK48_650001 (Contig Edge)	XACJK2_160025	XAC4311_160004	XAC71A_110170	XAC3824_110171	XAC439a_700002 (Contig Edge)	XAC902_100170	XACJM35_260002 (Contig Edge)	XAC2911_90169	XAC3607_290004	XAC3615_780002 (Contig Edge)	XAB3213_270026
XAC0295	XAC1083_100167	XAC217_90170	XACLC80_100169	XACJK4_210003	XAC9322_80168	XACJJ10_140003	XAC40_60003	XAC3610_820001 (Contig Edge)	XACG117_190003	XACB100_180003	XAC2852_120154	XAC3810_90169	XACW160_80167	XACE116_800001 (Contig Edge)	XACLD7_900001 (Contig Edge)	XACLH37_170003	XAC3562_70169	XAC3612_190005	XACLG97_680001 (Contig Edge)	XACLG98_220017	XACG102_670005 (Contig Edge)	XAC908_150008	XAC3608_130078	XACG115_170003	XAC3218_120077	XACB302_750001 (Contig Edge)	CONTIG JOIN	XACLE20_130140	XACS581a_230003	XACS582_950001 (Contig Edge)	XACS584_110122	CONTIG JOIN	XACJK2_160026	XAC4311_160005	XAC71A_110171	XAC3824_110172	XAC439a_710001 (Contig Edge)	XAC902_100171	XACJM35_260003	XAC2911_90170	XAC3607_290005	XAC3615_790001 (Contig Edge)	XAB3213_270027
XAC0296	XAC1083_100168	XAC217_90171	XACLC80_100170	XACJK4_210004	XAC9322_80169	XACJJ10_140004	XAC40_60004	XAC3610_820002	XACG117_190004	XACB100_180004	XAC2852_120155	XAC3810_90170	XACW160_80168	XACE116_800002	XACLD7_900002	XACLH37_170004	XAC3562_70170	XAC3612_190006	XACLG97_680002	XACLG98_220018	XACG102_680001 (Contig Edge)	XAC908_150009	XAC3608_130079	XACG115_170004	XAC3218_120078	XACB302_750002	XACLE3_560001 (Contig Edge)	XACLE20_130141	XACS581a_230004	XACS582_950002	XACS584_110123	XACJK48_660001 (Contig Edge)	XACJK2_160027	XAC4311_160006	XAC71A_110172	XAC3824_110173	XAC439a_710002	XAC902_100172	XACJM35_260004	XAC2911_90171	XAC3607_290006	XAC3615_790002	XAB3213_270029 (Pseudogene/Split)
XAC0297	XAC1083_100169	XAC217_90172	XACLC80_100171	XACJK4_210005	XAC9322_80170	XACJJ10_140005	XAC40_60005	XAC3610_820003	XACG117_190005	XACB100_180005	XAC2852_120156	XAC3810_90171	XACW160_80169	XACE116_800003	XACLD7_900003	XACLH37_170005	XAC3562_70171	XAC3612_190007	XACLG97_680003	XACLG98_220019	XACG102_680002	XAC908_150010	XAC3608_130080	XACG115_170005	XAC3218_120079	XACB302_750003	XACLE3_560002	XACLE20_130142	XACS581a_230005	XACS582_950003	XACS584_110124	XACJK48_660002	XACJK2_160028	XAC4311_160007	XAC71A_110173	XAC3824_110174	XAC439a_710003	XAC902_100173	XACJM35_260005	XAC2911_90172	XAC3607_290007	XAC3615_790003	XAB3213_270030
XAC0298	XAC1083_100170	XAC217_90173	XACLC80_100172	XACJK4_210006	XAC9322_80171	XACJJ10_140006	XAC40_60006	XAC3610_820004	XACG117_190006	XACB100_180006	XAC2852_120157	XAC3810_90172	XACW160_80170	XACE116_800004	XACLD7_900004	XACLH37_170006	XAC3562_70172	XAC3612_190008	XACLG97_680004	XACLG98_220020	XACG102_680003	XAC908_150011	XAC3608_130081	XACG115_170006	XAC3218_120080	XACB302_750004	XACLE3_560003	XACLE20_130143	XACS581a_230006	XACS582_950004 (Contig Edge)	XACS584_110125	XACJK48_660003	XACJK2_160029	XAC4311_160008	XAC71A_110174	XAC3824_110175	XAC439a_710004	XAC902_100174	XACJM35_260006	XAC2911_90173	XAC3607_290008	XAC3615_790004 (Contig Edge)	XAB3213_270031
XAC0299	XAC1083_100171	XAC217_90174	XACLC80_100173	XACJK4_210007	XAC9322_80172	XACJJ10_140007	XAC40_60007	XAC3610_820005	XACG117_190007	XACB100_180007	XAC2852_120158	XAC3810_90173	XACW160_80171	XACE116_800005	XACLD7_900005	XACLH37_170007	XAC3562_70173	XAC3612_190009	XACLG97_680005	XACLG98_220021	XACG102_680004	XAC908_150012	XAC3608_130082	XACG115_170007	XAC3218_120081	XACB302_750005	XACLE3_560004	XACLE20_130144	XACS581a_230007	CONTIG JOIN	XACS584_110126	XACJK48_660004	XACJK2_160030	XAC4311_160009	XAC71A_110175	XAC3824_110176	XAC439a_710005	XAC902_100175	XACJM35_260007	XAC2911_90174	XAC3607_290009	CONTIG JOIN	XAB3213_270032
XAC0300	XAC1083_100172	XAC217_90175	XACLC80_100174	XACJK4_210008	XAC9322_80173	XACJJ10_140008	XAC40_60008	XAC3610_820006	XACG117_190008	XACB100_180008	XAC2852_120159	XAC3810_90174	XACW160_80172	XACE116_800006	XACLD7_900006 (Contig Edge)	XACLH37_170008	XAC3562_70174	XAC3612_190010	XACLG97_680006	XACLG98_220022	XACG102_680005	XAC908_150013	XAC3608_130083	XACG115_170008	XAC3218_120082	XACB302_750006	XACLE3_560005	XACLE20_130145	XACS581a_230008	XACS582_960001 (Contig Edge)	XACS584_110127	XACJK48_660005	XACJK2_160031	XAC4311_160010	XAC71A_110176	XAC3824_110177	XAC439a_710006	XAC902_100176	XACJM35_260008	XAC2911_90175	XAC3607_290010	XAC3615_800001 (Contig Edge)	XAB3213_270033
XAC0301	XAC1083_100173	XAC217_90176	XACLC80_100175	XACJK4_210009	XAC9322_80174	XACJJ10_140009	XAC40_60009	XAC3610_820007	XACG117_190009	XACB100_180010 (Pseudogene/Split)	XAC2852_120161 (Pseudogene/Split)	XAC3810_90175	XACW160_80173	XACE116_800007	CONTIG JOIN	XACLH37_170009	XAC3562_70175	XAC3612_190011	XACLG97_680007	XACLG98_220023	XACG102_680006	XAC908_150014	XAC3608_130084	XACG115_170009	XAC3218_120083	XACB302_750007	XACLE3_560006	XACLE20_130146	XACS581a_230009	XACS582_960002	XACS584_110128	XACJK48_660006	XACJK2_160032	XAC4311_160011	XAC71A_110177	XAC3824_110178	XAC439a_710007	XAC902_100177	XACJM35_260009	XAC2911_90176	XAC3607_290011	XAC3615_800002	XAB3213_270034
XANAC_0365	XAC1083_100174	XAC217_90177	XACLC80_100176	XACJK4_210010	XAC9322_80175	XACJJ10_140010		XAC3610_820008	XACG117_190010	XACB100_180011	XAC2852_120162	XAC3810_90176	XACW160_80174	XACE116_800008	XACLD7_910001 (Contig Edge)	XACLH37_170010	XAC3562_70176	XAC3612_190012	XACLG97_680008	XACLG98_220024	XACG102_680007 (Contig Edge)	XAC908_150015	XAC3608_130085	XACG115_170010	XAC3218_120084	XACB302_750008	XACLE3_560007	XACLE20_130147	XACS581a_230010	XACS582_960003	XACS584_110129	XACJK48_660007	XACJK2_160033	XAC4311_160012	XAC71A_110178	XAC3824_110179	XAC439a_710008	XAC902_100178	XACJM35_260010	XAC2911_90177	XAC3607_290012	XAC3615_800003	XAB3213_270035
XAC0302	XAC1083_100175	XAC217_90178	XACLC80_100177	XACJK4_210011	XAC9322_80176	XACJJ10_140011	XAC40_60011	XAC3610_820009	XACG117_190011	XACB100_180012	XAC2852_120163	XAC3810_90177	XACW160_80175	XACE116_800009	XACLD7_910002	XACLH37_170011	XAC3562_70177	XAC3612_190013	XACLG97_690001 (Contig Edge)	XACLG98_220025	XACG102_690001 (Contig Edge)	XAC908_150016	XAC3608_130086	XACG115_170011	XAC3218_120085	XACB302_750009	XACLE3_560008	XACLE20_130148	XACS581a_230011	XACS582_960004	XACS584_110130	XACJK48_660008	XACJK2_160034	XAC4311_160013	XAC71A_110179	XAC3824_110180	XAC439a_710009	XAC902_100179	XACJM35_260011	XAC2911_90178	XAC3607_290013	XAC3615_800004 (Contig Edge)	XAB3213_280001 (Contig Edge)
XAC0303	XAC1083_100176	XAC217_90179	XACLC80_100178	XACJK4_210012	XAC9322_80177	XACJJ10_140012	XAC40_60012	XAC3610_820010	XACG117_190012	XACB100_180013	XAC2852_120164	XAC3810_90178	XACW160_80176	XACE116_800010	XACLD7_910003	XACLH37_170012	XAC3562_70178	XAC3612_190014	XACLG97_690002	XACLG98_220026	XACG102_690002	XAC908_150017	XAC3608_130087	XACG115_170012	XAC3218_120086	XACB302_750010	XACLE3_560009	XACLE20_130149	XACS581a_230012	XACS582_960005	XACS584_110131	XACJK48_660009	XACJK2_160035	XAC4311_160014	XAC71A_110180	XAC3824_110181	XAC439a_710010	XAC902_100180	XACJM35_260012	XAC2911_90179	XAC3607_290014	CONTIG JOIN	XAB3213_280002
XAC0304	XAC1083_100177	XAC217_90180	XACLC80_100179	XACJK4_210013 (Contig Edge)	XAC9322_80178	XACJJ10_140013 (Contig Edge)	XAC40_60013	XAC3610_820011	XACG117_190013 (Contig Edge)	XACB100_180014 (Contig Edge)	XAC2852_120165	XAC3810_90179	XACW160_80177	XACE116_800011 (Contig Edge)	XACLD7_910004	XACLH37_170013	XAC3562_70179	XAC3612_190015 (Contig Edge)	XACLG97_690003 (Contig Edge)	XACLG98_220027	XACG102_690003 (Contig Edge)	XAC908_150018	XAC3608_130088	XACG115_170013 (Contig Edge)	XAC3218_120087	XACB302_750011	XACLE3_560010 (Contig Edge)	XACLE20_130150	XACS581a_230013	XACS582_960006	XACS584_110132	XACJK48_660010 (Contig Edge)	XACJK2_160036	XAC4311_160015 (Contig Edge)	XAC71A_110181	XAC3824_110182	XAC439a_710011 (Contig Edge)	XAC902_100181	XACJM35_260013	XAC2911_90180	XAC3607_290015 (Contig Edge)	XAC3615_810001 (Contig Edge)	XAB3213_280003
XAC0305	XAC1083_100178	XAC217_90181	XACLC80_100180	CONTIG JOIN	XAC9322_80180	CONTIG JOIN	XAC40_60014	XAC3610_820012 (Contig Edge)	CONTIG JOIN	CONTIG JOIN	XAC2852_120167	XAC3810_90180	XACW160_80178	CONTIG JOIN	XACLD7_910005 (Contig Edge)	XACLH37_170014	XAC3562_70180	CONTIG JOIN	CONTIG JOIN	XACLG98_220028	CONTIG JOIN	XAC908_150020	XAC3608_130089	CONTIG JOIN	XAC3218_120089	XACB302_750013 (Contig Edge)	CONTIG JOIN	XACLE20_130151	CONTIG JOIN	XACS582_960007 (Contig Edge)	XACS584_110133	CONTIG JOIN	XACJK2_160037	CONTIG JOIN	XAC71A_110182	XAC3824_110183	CONTIG JOIN	XAC902_100182	XACJM35_260014 (Contig Edge)	XAC2911_90181	CONTIG JOIN	XAC3615_830001 (Contig Edge)	XAB3213_280004
XAC0306	XAC1083_100179	XAC217_90182	XACLC80_100181	XACJK4_220002 (Contig Edge)	XAC9322_80181	CONTIG JOIN	XAC40_60015	XAC3610_830002 (Contig Edge)	XACG117_200001 (Contig Edge)	XACB100_190001 (Contig Edge)	XAC2852_120168	XAC3810_90181	XACW160_80179	XACE116_810001 (Contig Edge)	XACLD7_920002 (Contig Edge)	XACLH37_170015	XAC3562_70181	CONTIG JOIN	XACLG97_700002 (Contig Edge)	XACLG98_220029	XACG102_700001 (Contig Edge)	XAC908_150021	XAC3608_130090	XACG115_180001 (Contig Edge)	XAC3218_120090	XACB302_760003 (Contig Edge)	XACLE3_570001 (Contig Edge)	XACLE20_130152 (Contig Edge)	XACS581a_240001 (Contig Edge)	XACS582_980001 (Contig Edge)	XACS584_110134	XACJK48_670001 (Contig Edge)	XACJK2_160038	XAC4311_170001 (Contig Edge)	XAC71A_110183	XAC3824_110184	XAC439a_720001 (Contig Edge)	XAC902_100183	XACJM35_270002	XAC2911_90182	XAC3607_300001 (Contig Edge)	XAC3615_830002 (Contig Edge)	XAB3213_280005 (Contig Edge)
XAC0307	XAC1083_100180	XAC217_90183	XACLC80_100182	XACJK4_230002	XAC9322_80182	XACJJ10_160001 (Contig Edge)	XAC40_60016	XAC3610_840003	XACG117_200002	XACB100_190002	XAC2852_120169	XAC3810_90182	XACW160_80180	XACE116_820003	XACLD7_930003	XACLH37_170016	XAC3562_70182	XAC3612_210001 (Contig Edge)	XACLG97_710002	XACLG98_220030	XACG102_710002	XAC908_150022	XAC3608_130091	XACG115_180002	XAC3218_120091	XACB302_770002	XACLE3_580003	XACLE20_140002	XACS581a_240002	XACS582_990003	XACS584_110135	XACJK48_680003	XACJK2_160039	XAC4311_170002	XAC71A_110184	XAC3824_110185	XAC439a_730002	XAC902_100184	XACJM35_270003	XAC2911_90183	XAC3607_310003	XAC3615_840002	XAB3213_290002 (Pseudogene/Split)
XAC0308	XAC1083_100181	XAC217_90184	XACLC80_100183	XACJK4_230003	XAC9322_80183	XACJJ10_160002	XAC40_60017	XAC3610_840004	XACG117_200003	XACB100_190003	XAC2852_120170	XAC3810_90183	XACW160_80181	XACE116_820004	XACLD7_930004	XACLH37_170017	XAC3562_70183	XAC3612_210002	XACLG97_710003	XACLG98_220031	XACG102_710003	XAC908_150023	XAC3608_130092	XACG115_180003	XAC3218_120092	XACB302_770003	XACLE3_580004	XACLE20_140003	XACS581a_240003	XACS582_990004	XACS584_110136	XACJK48_680004	XACJK2_160040	XAC4311_170003	XAC71A_110185	XAC3824_110186	XAC439a_730003	XAC902_100185	XACJM35_270004	XAC2911_90184	XAC3607_310004	XAC3615_840003	XAB3213_290004
XAC0309	XAC1083_100182	XAC217_90185	XACLC80_100184	XACJK4_230004	XAC9322_80184	XACJJ10_160003	XAC40_60018	XAC3610_840005	XACG117_200004	XACB100_190004	XAC2852_120171	XAC3810_90184	XACW160_80182	XACE116_820005	XACLD7_930005 (Contig Edge)	XACLH37_170018	XAC3562_70184	XAC3612_210003	XACLG97_710004	XACLG98_220032	XACG102_710004	XAC908_150024	XAC3608_130093	XACG115_180004	XAC3218_120093	XACB302_770004	XACLE3_580005	XACLE20_140004	XACS581a_240004	XACS582_990005	XACS584_110137	XACJK48_680005	XACJK2_160041	XAC4311_170004	XAC71A_110186	XAC3824_110187	XAC439a_730004	XAC902_100186	XACJM35_270005	XAC2911_90185	XAC3607_310005	XAC3615_840004	XAB3213_290005
XANAC_0375	XAC1083_100183		XACLC80_100185	XACJK4_230005	XAC9322_80185					XACB100_190005	XAC2852_120172	XAC3810_90185	XACW160_80183	XACE116_820006	CONTIG JOIN				XACLG97_710005			XAC908_150025		XACG115_180005	XAC3218_120094	XACB302_770005	XACLE3_580006	XACLE20_140005	XACS581a_240005	XACS582_990006	XACS584_110138	XACJK48_680006	XACJK2_160042	XAC4311_170005			XAC439a_730005	XAC902_100187	XACJM35_270006	XAC2911_90186		XAC3615_840005
XAC0310	XAC1083_100184	XAC217_90186	XACLC80_100186	XACJK4_230006 (Contig Edge)	XAC9322_80186	XACJJ10_160004 (Contig Edge)	XAC40_60020	XAC3610_840006 (Contig Edge)	XACG117_200005 (Contig Edge)	XACB100_190006 (Contig Edge)	XAC2852_120173	XAC3810_90186	XACW160_80184	XACE116_820007 (Contig Edge)	XACLD7_940001 (Contig Edge)	XACLH37_170019 (Contig Edge)	XAC3562_70185	XAC3612_210004	XACLG97_710006	XACLG98_220033	XACG102_710005	XAC908_150026	XAC3608_130094	XACG115_180006 (Contig Edge)	XAC3218_120095	XACB302_770006	XACLE3_580007 (Contig Edge)	XACLE20_140006	XACS581a_240006 (Contig Edge)	XACS582_990007	XACS584_110139	XACJK48_680007	XACJK2_160043	XAC4311_170006	XAC71A_110187	XAC3824_110188	XAC439a_730006	XAC902_100188	XACJM35_270007 (Contig Edge)	XAC2911_90187	XAC3607_310006 (Contig Edge)	XAC3615_840006	XAB3213_290006
XAC0311	XAC1083_100185	XAC217_90187	XACLC80_100187	CONTIG JOIN	XAC9322_80187	CONTIG JOIN	XAC40_60021	CONTIG JOIN	CONTIG JOIN	CONTIG JOIN	XAC2852_120174	XAC3810_90187	XACW160_80185	CONTIG JOIN	CONTIG JOIN	CONTIG JOIN	XAC3562_70186 (Contig Edge)	XAC3612_210005 (Contig Edge)	XACLG97_710007 (Contig Edge)	XACLG98_220034 (Contig Edge)	XACG102_710006 (Contig Edge)	XAC908_150027	XAC3608_130095	CONTIG JOIN	XAC3218_120096	XACB302_770007 (Contig Edge)	CONTIG JOIN	XACLE20_140007 (Contig Edge)	CONTIG JOIN	XACS582_990008 (Contig Edge)	XACS584_110140	XACJK48_680009 (Contig Edge)	XACJK2_160044	XAC4311_170007 (Contig Edge)	XAC71A_110188	XAC3824_110189	XAC439a_730007 (Contig Edge)	XAC902_100189	CONTIG JOIN	XAC2911_90188 (Contig Edge)	CONTIG JOIN	XAC3615_840007 (Contig Edge)	XAB3213_290007
XAC0312	XAC1083_100186	XAC217_90188	XACLC80_100188	XACJK4_240001 (Contig Edge)	XAC9322_80188	XACJJ10_170001 (Contig Edge)	XAC40_60022	XAC3610_850001 (Contig Edge)	XACG117_210001 (Contig Edge)	XACB100_200001 (Contig Edge)	XAC2852_120175	XAC3810_90188	XACW160_80186	XACE116_830001 (Contig Edge)	XACLD7_950001 (Contig Edge)	XACLH37_180001 (Contig Edge)	XAC3562_80002	XAC3612_220002	XACLG97_720002	XACLG98_230001 (Contig Edge)	XACG102_720002	XAC908_150028	XAC3608_130096	XACG115_190001 (Contig Edge)	XAC3218_120097	XACB302_780001 (Contig Edge)	XACLE3_590001 (Contig Edge)	XACLE20_150002	XACS581a_250001 (Contig Edge)	XACS582_1000001 (Contig Edge)	XACS584_110141	XACJK48_690002	XACJK2_160045 (Contig Edge)	XAC4311_180002	XAC71A_110189	XAC3824_110190	XAC439a_740002	XAC902_100190	XACJM35_280001 (Contig Edge)	XAC2911_100002	XAC3607_320001 (Contig Edge)	XAC3615_850001 (Contig Edge)	XAB3213_290008
XAC0313	XAC1083_100188	XAC217_90190	XACLC80_100190	XACJK4_240003	XAC9322_80190	XACJJ10_170003	XAC40_60024	XAC3610_850003 (Contig Edge)	XACG117_210003	XACB100_200003	XAC2852_120177	XAC3810_90190	XACW160_80188	XACE116_830003	XACLD7_950003 (Contig Edge)	XACLH37_180003	XAC3562_80004	XAC3612_220004	XACLG97_720004	XACLG98_230003	XACG102_720004	XAC908_150030	XAC3608_130098	XACG115_190003	XAC3218_120099	XACB302_780003 (Contig Edge)	XACLE3_590003	XACLE20_150004	XACS581a_250003	XACS582_1000003	XACS584_110143	XACJK48_690004	XACJK2_170001 (Contig Edge)	XAC4311_180004	XAC71A_110191	XAC3824_110192	XAC439a_740004	XAC902_100192	XACJM35_280003	XAC2911_100004	XAC3607_320003	XAC3615_850003	XAB3213_290009
XAC0314	XAC1083_100189	XAC217_90191	XACLC80_100191	XACJK4_240004	XAC9322_80191	XACJJ10_170004	XAC40_60025	CONTIG JOIN	XACG117_210004	XACB100_200004	XAC2852_120178	XAC3810_90191	XACW160_80189	XACE116_840001 (Contig Edge)	CONTIG JOIN	XACLH37_180004	XAC3562_80005	XAC3612_220005	XACLG97_730001 (Contig Edge)	XACLG98_230004	XACG102_730001 (Contig Edge)	XAC908_150031	XAC3608_130099	XACG115_190004	XAC3218_120100	CONTIG JOIN	XACLE3_600001 (Contig Edge)	XACLE20_150005	XACS581a_250004	XACS582_1010001 (Contig Edge)	XACS584_110144	XACJK48_700001 (Contig Edge)	XACJK2_170002	XAC4311_180005	XAC71A_110192	XAC3824_110193	XAC439a_750001 (Contig Edge)	XAC902_100193	XACJM35_280004	XAC2911_100005	XAC3607_320004	XAC3615_860001 (Contig Edge)	XAB3213_290010 (Pseudogene/Split)
XAC0315	XAC1083_100190	XAC217_90192	XACLC80_100192	XACJK4_240005	XAC9322_80192	XACJJ10_170005	XAC40_60026	XAC3610_860001 (Contig Edge)	XACG117_210005	XACB100_200005	XAC2852_120179	XAC3810_90192	XACW160_80190	XACE116_840002	XACLD7_960001 (Contig Edge)	XACLH37_180005	XAC3562_80006	XAC3612_220006	XACLG97_730002	XACLG98_230005	XACG102_730002	XAC908_150032	XAC3608_130100	XACG115_190005	XAC3218_120101	XACB302_790001 (Contig Edge)	XACLE3_600002	XACLE20_150006	XACS581a_250005	XACS582_1010002	XACS584_110145	XACJK48_700002	XACJK2_170003	XAC4311_180006	XAC71A_110193	XAC3824_110194	XAC439a_750002	XAC902_100194	XACJM35_280005	XAC2911_100006	XAC3607_320005	XAC3615_860002	XAB3213_290012
XAC0316	XAC1083_100191	XAC217_90193	XACLC80_100193	XACJK4_240006	XAC9322_80193	XACJJ10_170006	XAC40_60027	XAC3610_860002	XACG117_210006	XACB100_200006	XAC2852_120180	XAC3810_90193	XACW160_80191	XACE116_840003	XACLD7_970001 (Contig Edge)	XACLH37_180006	XAC3562_80007	XAC3612_220007	XACLG97_730003	XACLG98_230006	XACG102_730003	XAC908_150033	XAC3608_130101	XACG115_190006	XAC3218_120102	XACB302_800001 (Contig Edge)	XACLE3_600003	XACLE20_150007	XACS581a_250006	XACS582_1010003	XACS584_110146	XACJK48_700003	XACJK2_170004	XAC4311_180007	XAC71A_110194	XAC3824_110195	XAC439a_750003	XAC902_100195	XACJM35_280006	XAC2911_100007	XAC3607_320006	XAC3615_870001 (Contig Edge)	XAB3213_290013
XAC0317	XAC1083_100192	XAC217_90194	XACLC80_100194	XACJK4_240007	XAC9322_80194	XACJJ10_170007	XAC40_60028	XAC3610_860003	XACG117_210007	XACB100_200007	XAC2852_120181	XAC3810_90194	XACW160_80192	XACE116_840004	XACLD7_970002	XACLH37_180007	XAC3562_80008	XAC3612_220008	XACLG97_730004	XACLG98_230007	XACG102_730004	XAC908_150034	XAC3608_130102	XACG115_190007	XAC3218_120103	XACB302_800002	XACLE3_600004	XACLE20_150008	XACS581a_250007	XACS582_1010004	XACS584_110147	XACJK48_700004	XACJK2_170005	XAC4311_180008	XAC71A_110195	XAC3824_110196	XAC439a_750004	XAC902_100196	XACJM35_280007	XAC2911_100008	XAC3607_320007	XAC3615_870002	XAB3213_290014
XAC0318	XAC1083_100193	XAC217_90195	XACLC80_100195	XACJK4_240008	XAC9322_80195	XACJJ10_170008	XAC40_60029	XAC3610_860004	XACG117_210008	XACB100_200008	XAC2852_120182	XAC3810_90195	XACW160_80193	XACE116_840005	XACLD7_970003	XACLH37_180008	XAC3562_80009	XAC3612_220009	XACLG97_730005	XACLG98_230008	XACG102_730005	XAC908_150035	XAC3608_130103	XACG115_190008	XAC3218_120104	XACB302_800003	XACLE3_600005	XACLE20_150009	XACS581a_250008	XACS582_1010005	XACS584_110148	XACJK48_700005	XACJK2_170006	XAC4311_180009	XAC71A_110196	XAC3824_110197	XAC439a_750005	XAC902_100197	XACJM35_280008	XAC2911_100009	XAC3607_320008	XAC3615_870003	XAB3213_290015
XAC0319	XAC1083_100194	XAC217_90196	XACLC80_100196	XACJK4_240009	XAC9322_80196	XACJJ10_170009	XAC40_60030	XAC3610_860005	XACG117_210009	XACB100_200009	XAC2852_120183	XAC3810_90196	XACW160_80194	XACE116_840006	XACLD7_970004	XACLH37_180009	XAC3562_80010	XAC3612_220010	XACLG97_730006	XACLG98_230009	XACG102_730006	XAC908_160001 (Contig Edge)	XAC3608_130104	XACG115_190009	XAC3218_120105	XACB302_800004	XACLE3_600006	XACLE20_150010	XACS581a_250009	XACS582_1010006	XACS584_110149	XACJK48_700006	XACJK2_170007	XAC4311_180010	XAC71A_110197	XAC3824_110198	XAC439a_750006	XAC902_100198 (Pseudogene/Split)	XACJM35_280009 (Pseudogene/Split)	XAC2911_100010	XAC3607_320009	XAC3615_870004	XAB3213_290016
XAC0320	XAC1083_100195	XAC217_90197	XACLC80_100197	XACJK4_240010	XAC9322_80197	XACJJ10_170010	XAC40_60031	XAC3610_860006	XACG117_210010	XACB100_200010	XAC2852_120184	XAC3810_90197	XACW160_80195	XACE116_840007	XACLD7_970005	XACLH37_180010	XAC3562_80011	XAC3612_220011	XACLG97_730007	XACLG98_230010	XACG102_730007	XAC908_160002	XAC3608_130105	XACG115_190010	XAC3218_120106	XACB302_800005	XACLE3_600007	XACLE20_150011	XACS581a_250010	XACS582_1010007	XACS584_110150	XACJK48_700007	XACJK2_170008	XAC4311_180011	XAC71A_110198	XAC3824_110199	XAC439a_750007	XAC902_100200	XACJM35_280011	XAC2911_100011	XAC3607_320010	XAC3615_870005	XAB3213_290017
XAC0321	XAC1083_100196	XAC217_90198	XACLC80_100198	XACJK4_240011	XAC9322_80198	XACJJ10_170011	XAC40_60032	XAC3610_860007	XACG117_210011	XACB100_200011	XAC2852_120185	XAC3810_90198	XACW160_80196	XACE116_840008	XACLD7_970006 (Contig Edge)	XACLH37_180011	XAC3562_80012	XAC3612_220012	XACLG97_730008	XACLG98_230011	XACG102_730008	XAC908_160003	XAC3608_130106	XACG115_190011	XAC3218_120107	XACB302_800006 (Contig Edge)	XACLE3_600008	XACLE20_150012	XACS581a_250011	XACS582_1010008	XACS584_110151	XACJK48_700008	XACJK2_170009	XAC4311_180012	XAC71A_110199	XAC3824_110200	XAC439a_750008	XAC902_100201	XACJM35_280012	XAC2911_100012	XAC3607_320011	XAC3615_880001 (Contig Edge)	XAB3213_290018
XAC0322	XAC1083_100197	XAC217_90199	XACLC80_100199	XACJK4_240012	XAC9322_80199	XACJJ10_170012	XAC40_60033	XAC3610_860008 (Contig Edge)	XACG117_210012	XACB100_200012	XAC2852_120186	XAC3810_90199	XACW160_80197	XACE116_840009 (Contig Edge)	CONTIG JOIN	XACLH37_180012	XAC3562_80013	XAC3612_220013	XACLG97_730009	XACLG98_230012	XACG102_730009 (Contig Edge)	XAC908_160004	XAC3608_130107	XACG115_190012	XAC3218_120108	CONTIG JOIN	XACLE3_600009 (Contig Edge)	XACLE20_150013	XACS581a_250012	XACS582_1010009 (Contig Edge)	XACS584_110152	XACJK48_700009	XACJK2_170010	XAC4311_180013	XAC71A_110200	XAC3824_110201	XAC439a_750009 (Contig Edge)	XAC902_100202	XACJM35_280013	XAC2911_100013	XAC3607_320012	XAC3615_880002 (Contig Edge)	XAB3213_290019
XAC0323	XAC1083_100198	XAC217_90200	XACLC80_100200	XACJK4_240013	XAC9322_80200	XACJJ10_170013	XAC40_60034	XAC3610_870001 (Contig Edge)	XACG117_210013	XACB100_200013	XAC2852_120187	XAC3810_90200	XACW160_80198	XACE116_850001 (Contig Edge)	XACLD7_990001 (Contig Edge)	XACLH37_180013	XAC3562_80014	XAC3612_220014	XACLG97_730010	XACLG98_230013	XACG102_740001 (Contig Edge)	XAC908_160005	XAC3608_130108	XACG115_190013	XAC3218_120109	XACB302_820001 (Contig Edge)	XACLE3_610001 (Contig Edge)	XACLE20_150014	XACS581a_250013	XACS582_1020001 (Contig Edge)	XACS584_110153	XACJK48_700010	XACJK2_170011	XAC4311_180014	XAC71A_110201	XAC3824_110202	XAC439a_760001 (Contig Edge)	XAC902_100203	XACJM35_280014	XAC2911_100014	XAC3607_320013	XAC3615_890001 (Contig Edge)	XAB3213_290020
XAC0324	XAC1083_100199	XAC217_90201	XACLC80_100201	XACJK4_240014	XAC9322_80201	XACJJ10_170014	XAC40_60035	XAC3610_870002	XACG117_210014	XACB100_200014	XAC2852_120188	XAC3810_90201	XACW160_80199	XACE116_850002	XACLD7_990002	XACLH37_180014	XAC3562_80015	XAC3612_220015	XACLG97_730011	XACLG98_230014	XACG102_740002	XAC908_160006	XAC3608_130109	XACG115_190014	XAC3218_120110	XACB302_820002	XACLE3_610002	XACLE20_150015	XACS581a_250014	XACS582_1020002	XACS584_110154	XACJK48_700011	XACJK2_170012	XAC4311_180015	XAC71A_110202	XAC3824_110203	XAC439a_760002	XAC902_100204	XACJM35_280015	XAC2911_100015	XAC3607_320014	XAC3615_890002	XAB3213_290021
XAC0325	XAC1083_100200	XAC217_90202	XACLC80_100202	XACJK4_240015	XAC9322_80202	XACJJ10_170015	XAC40_60036	XAC3610_870003 (Contig Edge)	XACG117_210015	XACB100_200015	XAC2852_120189	XAC3810_90202	XACW160_80200	XACE116_850003	XACLD7_990003 (Contig Edge)	XACLH37_180015	XAC3562_80016	XAC3612_220016	XACLG97_730012	XACLG98_230015	XACG102_740003	XAC908_160007	XAC3608_130110	XACG115_190015	XAC3218_120111	XACB302_820003 (Contig Edge)	XACLE3_610003	XACLE20_150016	XACS581a_250015	XACS582_1020003	XACS584_110155	XACJK48_700012	XACJK2_170013	XAC4311_180016	XAC71A_110203	XAC3824_110204	XAC439a_760003	XAC902_100205	XACJM35_280016	XAC2911_100016	XAC3607_320015	XAC3615_890003	XAB3213_290022
XAC0326	XAC1083_100201	XAC217_90203	XACLC80_100203	XACJK4_240016	XAC9322_80203	XACJJ10_170016	XAC40_60037	CONTIG JOIN	XACG117_210016	XACB100_200016	XAC2852_120190	XAC3810_90203	XACW160_80201	XACE116_850004	CONTIG JOIN	XACLH37_180016	XAC3562_80017	XAC3612_220017	XACLG97_730013	XACLG98_230016	XACG102_740004	XAC908_160008	XAC3608_130111	XACG115_190016	XAC3218_120112	XACB302_840001 (Contig Edge)	XACLE3_610004	XACLE20_150017	XACS581a_250016	XACS582_1020004	XACS584_110156	XACJK48_700013	XACJK2_170014	XAC4311_180017	XAC71A_110204	XAC3824_110205	XAC439a_760004 (Contig Edge)	XAC902_100206	XACJM35_280017	XAC2911_100017	XAC3607_320016	XAC3615_890004	XAB3213_290023
XANAC_0395	XAC1083_100202	XAC217_90204	XACLC80_100204	XACJK4_240017	XAC9322_80204	XACJJ10_170017		XAC3610_880001 (Contig Edge)	XACG117_210017	XACB100_200017	XAC2852_120191	XAC3810_90204	XACW160_80202	XACE116_850005	XACLD7_1000001 (Contig Edge)	XACLH37_180017	XAC3562_80018	XAC3612_220018 (Contig Edge)	XACLG97_730014	XACLG98_230017	XACG102_740005	XAC908_160009	XAC3608_130112	XACG115_190017	XAC3218_120113	XACB302_840002	XACLE3_610005	XACLE20_150018	XACS581a_250017	XACS582_1020005	XACS584_110157	XACJK48_700014	XACJK2_170015	XAC4311_180018	XAC71A_110205	XAC3824_110206	XAC439a_770002	XAC902_100207	XACJM35_280018	XAC2911_100018	XAC3607_320017	XAC3615_890005	XAB3213_290024
XAC0327	XAC1083_100203	XAC217_90205	XACLC80_100205	XACJK4_240018	XAC9322_80205	XACJJ10_170018	XAC40_60039	XAC3610_880002	XACG117_210018	XACB100_200018	XAC2852_120192	XAC3810_90205	XACW160_80203	XACE116_850006	XACLD7_1000002	XACLH37_180018	XAC3562_80019	CONTIG JOIN	XACLG97_730015	XACLG98_230018	XACG102_740006	XAC908_160010	XAC3608_130113	XACG115_190018	XAC3218_120114	XACB302_840003	XACLE3_610006	XACLE20_150019	XACS581a_250018	XACS582_1020006	XACS584_110158	XACJK48_700015	XACJK2_170016	XAC4311_180019	XAC71A_110206	XAC3824_110207	XAC439a_770003	XAC902_100208	XACJM35_280019	XAC2911_100019	XAC3607_320018	XAC3615_890006	XAB3213_290025
XAC0328	XAC1083_100204	XAC217_90206	XACLC80_100206	XACJK4_240019	XAC9322_80206	XACJJ10_170019	XAC40_60040	XAC3610_880003	XACG117_210019	XACB100_200019	XAC2852_120193	XAC3810_90206	XACW160_80204	XACE116_850007	XACLD7_1000003	XACLH37_180019	XAC3562_80020	XAC3612_230001 (Contig Edge)	XACLG97_730016	XACLG98_230019	XACG102_740007	XAC908_160011	XAC3608_130114	XACG115_190019	XAC3218_120115	XACB302_840004	XACLE3_610007	XACLE20_150020	XACS581a_250019	XACS582_1020007	XACS584_110159	XACJK48_700016	XACJK2_170017	XAC4311_180020	XAC71A_110207 (Contig Edge)	XAC3824_110208	XAC439a_770004	XAC902_100209	XACJM35_280020	XAC2911_100020	XAC3607_320019	XAC3615_890007	XAB3213_290026 (Pseudogene/Split)
XAC0329	XAC1083_100205	XAC217_90207	XACLC80_100207	XACJK4_240020	XAC9322_80207	XACJJ10_170020	XAC40_60041	XAC3610_880004	XACG117_210020 (Contig Edge)	XACB100_200020 (Contig Edge)	XAC2852_120194	XAC3810_90207	XACW160_80205	XACE116_850008	XACLD7_1000004	XACLH37_180020	XAC3562_80021	XAC3612_230002	XACLG97_730017	XACLG98_230020	XACG102_740008 (Contig Edge)	XAC908_160012	XAC3608_130115	XACG115_190020	XAC3218_120116	XACB302_840005	XACLE3_610008	XACLE20_150021	XACS581a_250020 (Contig Edge)	XACS582_1020008	XACS584_110160	XACJK48_700017	XACJK2_170019 (Pseudogene/Split)	XAC4311_180021	XAC71A_120002	XAC3824_110209	XAC439a_770005	XAC902_100210	XACJM35_280021	XAC2911_100021	XAC3607_320020	XAC3615_890008	XAB3213_290029
XAC0330	XAC1083_100206	XAC217_90208	XACLC80_100208	XACJK4_240021	XAC9322_80208	XACJJ10_170021	XAC40_60042	XAC3610_890001 (Contig Edge)	CONTIG JOIN	CONTIG JOIN	XAC2852_120195	XAC3810_90208	XACW160_80206	XACE116_860001 (Contig Edge)	XACLD7_1010001 (Contig Edge)	XACLH37_180021	XAC3562_80022	XAC3612_230003	XACLG97_740001 (Contig Edge)	XACLG98_240001 (Contig Edge)	CONTIG JOIN	XAC908_160013	XAC3608_130116	XACG115_190021	XAC3218_120117	XACB302_850001 (Contig Edge)	XACLE3_620001 (Contig Edge)	XACLE20_150022	CONTIG JOIN	XACS582_1020009 (Contig Edge)	XACS584_110161	XACJK48_710001 (Contig Edge)	XACJK2_170020	XAC4311_180022	XAC71A_120003	XAC3824_110210	XAC439a_780001 (Contig Edge)	XAC902_100211	XACJM35_280022	XAC2911_100022	XAC3607_330001 (Contig Edge)	XAC3615_900001 (Contig Edge)	XAB3213_300002 (Pseudogene/Split)
XANAC_0400	XAC1083_100207	XAC217_90209	XACLC80_100209	XACJK4_240022	XAC9322_80209	XACJJ10_170022		XAC3610_890002	XACG117_220001 (Contig Edge)	XACB100_210001 (Contig Edge)	XAC2852_120196	XAC3810_90209		XACE116_860002	XACLD7_1010002	XACLH37_180022	XAC3562_80023	XAC3612_230004	XACLG97_740002	XACLG98_240002	XACG102_750001 (Contig Edge)	XAC908_160014	XAC3608_130117	XACG115_190022	XAC3218_120118	XACB302_850002	XACLE3_620002	XACLE20_150023	XACS581a_260001 (Contig Edge)	CONTIG JOIN	XACS584_110162	XACJK48_710002	XACJK2_170021	XAC4311_180023	XAC71A_120004	XAC3824_110211	XAC439a_780002	XAC902_100212	XACJM35_280023	XAC2911_100023	XAC3607_330002	XAC3615_900002	XAB3213_300003
XAC0331	XAC1083_100208	XAC217_90210	XACLC80_100210	XACJK4_240023	XAC9322_80210	XACJJ10_170023	XAC40_60044	XAC3610_890003	XACG117_220002	XACB100_210002	XAC2852_120197	XAC3810_90210	XACW160_80207	XACE116_860003	XACLD7_1010003 (Contig Edge)	XACLH37_180023	XAC3562_80024	XAC3612_230005	XACLG97_740003	XACLG98_240003	CONTIG JOIN	XAC908_160015	XAC3608_130118	XACG115_190023	XAC3218_120119	XACB302_850003	XACLE3_620003	XACLE20_150024	XACS581a_260002	XACS582_1030001 (Contig Edge)	XACS584_110163	XACJK48_710003	XACJK2_170022	XAC4311_180024	XAC71A_120005	XAC3824_110212	XAC439a_780003	XAC902_100213	XACJM35_280024	XAC2911_100024	XAC3607_330003	XAC3615_900003	XAB3213_300004
XAC0332	XAC1083_100209	XAC217_90211	XACLC80_100211	XACJK4_240024	XAC9322_80211	XACJJ10_170024	XAC40_60045	XAC3610_890004	XACG117_220003	XACB100_210003	XAC2852_120198	XAC3810_90211	XACW160_80208	XACE116_860004 (Contig Edge)	CONTIG JOIN	XACLH37_180024	XAC3562_80025	XAC3612_230006	XACLG97_740004 (Contig Edge)	XACLG98_240004	XACG102_760001 (Contig Edge)	XAC908_160016	XAC3608_130119	XACG115_190024	XAC3218_120120	XACB302_850004 (Contig Edge)	XACLE3_620004 (Contig Edge)	XACLE20_150025	XACS581a_260003	XACS582_1030002	XACS584_110164	XACJK48_710004 (Contig Edge)	XACJK2_170023	XAC4311_180025	XAC71A_120006	XAC3824_110213	XAC439a_780004	XAC902_100214	XACJM35_280025	XAC2911_100025	XAC3607_330004	XAC3615_900004	XAB3213_300005
XAC0333	XAC1083_100210	XAC217_90212	XACLC80_100212	XACJK4_240025	XAC9322_80212	XACJJ10_170025	XAC40_60046	XAC3610_900001 (Contig Edge)	XACG117_220004	XACB100_210004	XAC2852_120199	XAC3810_90212	XACW160_80209	CONTIG JOIN	CONTIG JOIN	XACLH37_180025	XAC3562_80026	XAC3612_230007	CONTIG JOIN	XACLG98_240005	CONTIG JOIN	XAC908_160017	XAC3608_130120	XACG115_190025	XAC3218_120121	CONTIG JOIN	CONTIG JOIN	XACLE20_150026	XACS581a_260004	XACS582_1040001 (Contig Edge)	XACS584_110165	CONTIG JOIN	XACJK2_170024	XAC4311_180026	XAC71A_120007	XAC3824_110214	XAC439a_790001 (Contig Edge)	XAC902_100215	XACJM35_280026	XAC2911_100026	XAC3607_330005	XAC3615_910001 (Contig Edge)	XAB3213_300006
XAC0334	XAC1083_100212	XAC217_90213	XACLC80_100214	XACJK4_240027	XAC9322_80213	XACJJ10_170027	XAC40_60048	XAC3610_900003	XACG117_220005	XACB100_210006	XAC2852_120200	XAC3810_90213	XACW160_80211	XACE116_870002	XACLD7_1020002	XACLH37_180027	XAC3562_80028	XAC3612_230008	XACLG97_750002	XACLG98_240007	XACG102_770002	XAC908_160019	XAC3608_130122	XACG115_190027	XAC3218_120122	XACB302_860001 (Contig Edge)	XACLE3_630001 (Contig Edge)	XACLE20_150028	XACS581a_260006	XACS582_1040003	XACS584_110167	XACJK48_720002	XACJK2_170026	XAC4311_180027	XAC71A_120008	XAC3824_110215	XAC439a_790003	XAC902_100217	XACJM35_280028	XAC2911_100027	XAC3607_330007	XAC3615_910002	XAB3213_300008
XAC0335	XAC1083_100213	XAC217_90214	XACLC80_100215	XACJK4_240028	XAC9322_80214	XACJJ10_170028	XAC40_60049	XAC3610_900004	XACG117_220006	XACB100_210007	XAC2852_120201	XAC3810_90214	XACW160_80212	XACE116_870003	XACLD7_1020003	XACLH37_180028	XAC3562_80029	XAC3612_230009	XACLG97_750003	XACLG98_240008	XACG102_770003	XAC908_160020	XAC3608_130123	XACG115_190028	XAC3218_120123	XACB302_860002	XACLE3_630002	XACLE20_150029	XACS581a_260007	XACS582_1040004	XACS584_110168	XACJK48_720003	XACJK2_170027	XAC4311_180028	XAC71A_120009	XAC3824_110216	XAC439a_790004	XAC902_100218	XACJM35_280029	XAC2911_100028	XAC3607_330008	XAC3615_910003	XAB3213_300009
XAC0336	XAC1083_100214	XAC217_90215	XACLC80_100216	XACJK4_240029	XAC9322_80215	XACJJ10_170029	XAC40_60050	XAC3610_900005	XACG117_220007	XACB100_210008	XAC2852_120202	XAC3810_90215	XACW160_80213	XACE116_870004	XACLD7_1020004	XACLH37_180029	XAC3562_80030	XAC3612_230010 (Contig Edge)	XACLG97_750004	XACLG98_240009	XACG102_770004	XAC908_160021	XAC3608_130124	XACG115_190029	XAC3218_120124	XACB302_860003	XACLE3_630003	XACLE20_150030	XACS581a_260008	XACS582_1040005	XACS584_110169	XACJK48_720004	XACJK2_170028	XAC4311_180029	XAC71A_120010	XAC3824_110217	XAC439a_790005	XAC902_100219	XACJM35_280030	XAC2911_100029	XAC3607_330009 (Contig Edge)	XAC3615_910004	XAB3213_300010
XAC0337	XAC1083_100215	XAC217_90216	XACLC80_100217	XACJK4_240030	XAC9322_80216	XACJJ10_170030	XAC40_60051	XAC3610_910001 (Contig Edge)	XACG117_220008	XACB100_210009	XAC2852_120203	XAC3810_90216	XACW160_80214	XACE116_880001 (Contig Edge)	XACLD7_1030001 (Contig Edge)	XACLH37_180030	XAC3562_80031	CONTIG JOIN	XACLG97_760001 (Contig Edge)	XACLG98_240010	XACG102_780001 (Contig Edge)	XAC908_160022	XAC3608_130125	XACG115_190030	XAC3218_120125	XACB302_860004 (Contig Edge)	XACLE3_630004	XACLE20_150031	XACS581a_260009	XACS582_1050001 (Contig Edge)	XACS584_110170	XACJK48_720005	XACJK2_170029	XAC4311_180030	XAC71A_120011	XAC3824_110218	XAC439a_800001 (Contig Edge)	XAC902_100220	XACJM35_280031	XAC2911_100030	CONTIG JOIN	XAC3615_920001 (Contig Edge)	XAB3213_300011
XAC0338	XAC1083_100216	XAC217_90217	XACLC80_100218	XACJK4_240031	XAC9322_80217	XACJJ10_170031	XAC40_60052	XAC3610_910002	XACG117_220009	XACB100_210010	XAC2852_120204	XAC3810_90217	XACW160_80215	XACE116_880002	XACLD7_1030002	XACLH37_180031	XAC3562_80032	XAC3612_240001 (Contig Edge)	CONTIG JOIN	XACLG98_240011	XACG102_780002	XAC908_160023	XAC3608_130126	XACG115_190031	XAC3218_120126	CONTIG JOIN	XACLE3_630005	XACLE20_150032	XACS581a_260010	XACS582_1050002	XACS584_110171	XACJK48_720006	XACJK2_170030	XAC4311_180031	XAC71A_120012	XAC3824_110219	XAC439a_800002	XAC902_100221	XACJM35_280032	XAC2911_100031	XAC3607_340001 (Contig Edge)	CONTIG JOIN	XAB3213_300012
XAC0339	XAC1083_100217	XAC217_90218	XACLC80_100219	XACJK4_240032	XAC9322_80218	XACJJ10_170033	XAC40_60053	XAC3610_910003	XACG117_220010	XACB100_210011	XAC2852_120206	XAC3810_90218	XACW160_80216	XACE116_880003	XACLD7_1030003	XACLH37_180033	XAC3562_80033	XAC3612_240003	XACLG97_770001 (Contig Edge)	XACLG98_240012	XACG102_780004	XAC908_160024	XAC3608_130127	XACG115_190032	XAC3218_120127	XACB302_870002	XACLE3_630007	XACLE20_150033	XACS581a_260012	XACS582_1050003	XACS584_110172	XACJK48_720007	XACJK2_170032	XAC4311_180032	XAC71A_120013	XAC3824_110220	XAC439a_800004	XAC902_100223	XACJM35_280033	XAC2911_100032	XAC3607_340003	XAC3615_930002	XAB3213_300013
XAC0340	XAC1083_100218	XAC217_90219	XACLC80_100220	XACJK4_240033	XAC9322_80219	XACJJ10_170034	XAC40_60054	XAC3610_910004	XACG117_220011	XACB100_210012	XAC2852_120207	XAC3810_90219	XACW160_80217	XACE116_880004	XACLD7_1030004	XACLH37_180034	XAC3562_80034	XAC3612_240004	XACLG97_770002	XACLG98_240013	XACG102_780005	XAC908_160025	XAC3608_130128	XACG115_190033	XAC3218_120128	XACB302_870003	XACLE3_630008	XACLE20_150034	XACS581a_260013	XACS582_1050004	XACS584_110173	XACJK48_720008	XACJK2_170033	XAC4311_180033	XAC71A_120014	XAC3824_110221	XAC439a_800005	XAC902_100224	XACJM35_280034	XAC2911_100033	XAC3607_340004	XAC3615_930003	XAB3213_300014
XANAC_0412	XAC1083_100219	XAC217_90220	XACLC80_100221	XACJK4_240034	XAC9322_80220	XACJJ10_170035	XAC40_60055	XAC3610_910005	XACG117_220012	XACB100_210013	XAC2852_120208	XAC3810_90220	XACW160_80218	XACE116_880005	XACLD7_1030005	XACLH37_180035	XAC3562_80035	XAC3612_240005	XACLG97_770003	XACLG98_240014	XACG102_780006	XAC908_160026 (Contig Edge)	XAC3608_130129	XACG115_190034	XAC3218_120129	XACB302_870004	XACLE3_630009	XACLE20_150035	XACS581a_260014	XACS582_1050005	XACS584_110174	XACJK48_720009	XACJK2_170034	XAC4311_180034	XAC71A_120015	XAC3824_110222	XAC439a_800006	XAC902_100225	XACJM35_280035	XAC2911_100034	XAC3607_340005	XAC3615_930004
XANAC_0414		XAC217_90222			XAC9322_80222				XACG117_220014		XAC2852_120210	XAC3810_90222						XAC3612_240007				CONTIG JOIN			XAC3218_120131	XACB302_870006	XACLE3_630011							XAC4311_180036	XAC71A_120017	XAC3824_110224				XAC2911_100036
XAC0341	XAC1083_100221	XAC217_90223	XACLC80_100223	XACJK4_240036	XAC9322_80223	XACJJ10_170037	XAC40_60057	XAC3610_910007	XACG117_220015	XACB100_210015	XAC2852_120211	XAC3810_90223	XACW160_80220	XACE116_880007	XACLD7_1030007	XACLH37_180037	XAC3562_80037	XAC3612_240008	XACLG97_770005	XACLG98_240016	XACG102_780008	XAC908_170002	XAC3608_130131	XACG115_190036	XAC3218_120132	XACB302_870007	XACLE3_630012	XACLE20_150037	XACS581a_260016	XACS582_1050007	XACS584_110176	XACJK48_720011	XACJK2_170036	XAC4311_180037	XAC71A_120018	XAC3824_110225	XAC439a_800008	XAC902_100227	XACJM35_280037	XAC2911_100037	XAC3607_340007	XAC3615_930006
XANAC_0416	XAC1083_100222 (Contig Edge)	XAC217_90224 (Contig Edge)	XACLC80_100224 (Contig Edge)	XACJK4_240037 (Contig Edge)	XAC9322_80224 (Contig Edge)	XACJJ10_170038 (Contig Edge)	XAC40_60058	XAC3610_910008 (Contig Edge)	XACG117_220016 (Contig Edge)	XACB100_210016 (Contig Edge)	XAC2852_120212 (Contig Edge)	XAC3810_90224 (Contig Edge)	XACW160_80221 (Contig Edge)	XACE116_880008 (Contig Edge)	XACLD7_1030008 (Contig Edge)	XACLH37_180038 (Contig Edge)	XAC3562_80038 (Contig Edge)	XAC3612_240009 (Contig Edge)	XACLG97_770006 (Contig Edge)	XACLG98_240017 (Contig Edge)	XACG102_780009 (Contig Edge)	XAC908_170003 (Contig Edge)	XAC3608_130132 (Contig Edge)	XACG115_190037 (Contig Edge)	XAC3218_120133 (Contig Edge)	XACB302_870008 (Contig Edge)	XACLE3_630013 (Contig Edge)	XACLE20_150038 (Contig Edge)	XACS581a_260017 (Contig Edge)	XACS582_1050008 (Contig Edge)	XACS584_110177 (Contig Edge)	XACJK48_720012 (Contig Edge)	XACJK2_170037	XAC4311_180038 (Contig Edge)	XAC71A_120019 (Contig Edge)	XAC3824_110226 (Contig Edge)	XAC439a_800009 (Contig Edge)	XAC902_100228 (Contig Edge)	XACJM35_280038 (Contig Edge)	XAC2911_100038 (Contig Edge)	XAC3607_340008 (Contig Edge)	XAC3615_930007 (Contig Edge)
XAC0342 (IS/phage-related)	CONTIG JOIN (IS/phage-related)	CONTIG JOIN (IS/phage-related)	CONTIG JOIN (IS/phage-related)	CONTIG JOIN (IS/phage-related)	CONTIG JOIN (IS/phage-related)	CONTIG JOIN (IS/phage-related)	CONTIG JOIN (IS/phage-related)	CONTIG JOIN (IS/phage-related)	CONTIG JOIN (IS/phage-related)	CONTIG JOIN (IS/phage-related)	CONTIG JOIN (IS/phage-related)	CONTIG JOIN (IS/phage-related)	CONTIG JOIN (IS/phage-related)	CONTIG JOIN (IS/phage-related)	CONTIG JOIN (IS/phage-related)	CONTIG JOIN (IS/phage-related)	CONTIG JOIN (IS/phage-related)	CONTIG JOIN (IS/phage-related)	CONTIG JOIN (IS/phage-related)	CONTIG JOIN (IS/phage-related)	CONTIG JOIN (IS/phage-related)	CONTIG JOIN (IS/phage-related)	CONTIG JOIN (IS/phage-related)	CONTIG JOIN (IS/phage-related)	CONTIG JOIN (IS/phage-related)	CONTIG JOIN (IS/phage-related)	CONTIG JOIN (IS/phage-related)	CONTIG JOIN (IS/phage-related)	CONTIG JOIN (IS/phage-related)	CONTIG JOIN (IS/phage-related)	CONTIG JOIN (IS/phage-related)	CONTIG JOIN (IS/phage-related)	(IS/phage-related)	CONTIG JOIN (IS/phage-related)	CONTIG JOIN (IS/phage-related)	CONTIG JOIN (IS/phage-related)	CONTIG JOIN (IS/phage-related)	CONTIG JOIN (IS/phage-related)	CONTIG JOIN (IS/phage-related)	CONTIG JOIN (IS/phage-related)	CONTIG JOIN (IS/phage-related)	CONTIG JOIN (IS/phage-related)	(IS/phage-related)
XAC0343 (IS/phage-related)	CONTIG JOIN (IS/phage-related)	CONTIG JOIN (IS/phage-related)	CONTIG JOIN (IS/phage-related)	CONTIG JOIN (IS/phage-related)	CONTIG JOIN (IS/phage-related)	CONTIG JOIN (IS/phage-related)	CONTIG JOIN (IS/phage-related)	CONTIG JOIN (IS/phage-related)	CONTIG JOIN (IS/phage-related)	CONTIG JOIN (IS/phage-related)	CONTIG JOIN (IS/phage-related)	CONTIG JOIN (IS/phage-related)	CONTIG JOIN (IS/phage-related)	CONTIG JOIN (IS/phage-related)	CONTIG JOIN (IS/phage-related)	CONTIG JOIN (IS/phage-related)	CONTIG JOIN (IS/phage-related)	CONTIG JOIN (IS/phage-related)	CONTIG JOIN (IS/phage-related)	CONTIG JOIN (IS/phage-related)	CONTIG JOIN (IS/phage-related)	CONTIG JOIN (IS/phage-related)	CONTIG JOIN (IS/phage-related)	CONTIG JOIN (IS/phage-related)	CONTIG JOIN (IS/phage-related)	CONTIG JOIN (IS/phage-related)	CONTIG JOIN (IS/phage-related)	CONTIG JOIN (IS/phage-related)	CONTIG JOIN (IS/phage-related)	CONTIG JOIN (IS/phage-related)	CONTIG JOIN (IS/phage-related)	CONTIG JOIN (IS/phage-related)	(IS/phage-related)	CONTIG JOIN (IS/phage-related)	CONTIG JOIN (IS/phage-related)	CONTIG JOIN (IS/phage-related)	CONTIG JOIN (IS/phage-related)	CONTIG JOIN (IS/phage-related)	CONTIG JOIN (IS/phage-related)	CONTIG JOIN (IS/phage-related)	CONTIG JOIN (IS/phage-related)	CONTIG JOIN (IS/phage-related)	(IS/phage-related)
XAC0344 (IS/phage-related)	XAC1083_110001 (Contig Edge) (IS/phage-related)	XAC217_100001 (Contig Edge) (IS/phage-related)	XACLC80_110001 (Contig Edge) (IS/phage-related)	XACJK4_250001 (Contig Edge) (IS/phage-related)	XAC9322_90001 (Contig Edge) (IS/phage-related)	XACJJ10_180001 (Contig Edge) (IS/phage-related)	XAC40_70020 (IS/phage-related)	XAC3610_920001 (Contig Edge) (IS/phage-related)	XACG117_230001 (Contig Edge) (IS/phage-related)	XACB100_220001 (Contig Edge) (IS/phage-related)	XAC2852_130001 (Contig Edge) (IS/phage-related)	XAC3810_100001 (Contig Edge) (IS/phage-related)	XACW160_90001 (Contig Edge) (IS/phage-related)	XACE116_890001 (Contig Edge) (IS/phage-related)	XACLD7_1040001 (Contig Edge) (IS/phage-related)	XACLH37_190001 (Contig Edge) (IS/phage-related)	XAC3562_90001 (Contig Edge) (IS/phage-related)	XAC3612_250001 (Contig Edge) (IS/phage-related)	XACLG97_780001 (Contig Edge) (IS/phage-related)	XACLG98_250001 (Contig Edge) (IS/phage-related)	XACG102_790001 (Contig Edge) (IS/phage-related)	XAC908_180001 (Contig Edge) (IS/phage-related)	XAC3608_140001 (Contig Edge) (IS/phage-related)	XACG115_200001 (Contig Edge) (IS/phage-related)	XAC3218_130001 (Contig Edge) (IS/phage-related)	XACB302_880001 (Contig Edge) (IS/phage-related)	XACLE3_640001 (Contig Edge) (IS/phage-related)	XACLE20_160001 (Contig Edge) (IS/phage-related)	XACS581a_270001 (Contig Edge) (IS/phage-related)	XACS582_1060001 (Contig Edge) (IS/phage-related)	XACS584_120001 (Contig Edge) (IS/phage-related)	XACJK48_730001 (Contig Edge) (IS/phage-related)	XACJK2_170041 (IS/phage-related)	XAC4311_190001 (Contig Edge) (IS/phage-related)	XAC71A_130001 (Contig Edge) (IS/phage-related)	XAC3824_120001 (Contig Edge) (IS/phage-related)	XAC439a_810001 (Contig Edge) (IS/phage-related)	XAC902_110001 (Contig Edge) (IS/phage-related)	XACJM35_290001 (Contig Edge) (IS/phage-related)	XAC2911_110001 (Contig Edge) (IS/phage-related)	XAC3607_350001 (Contig Edge) (IS/phage-related)	XAC3615_940001 (Contig Edge) (IS/phage-related)	XAB3213_300019 (IS/phage-related)
XAC0345	XAC1083_110002	XAC217_100002	XACLC80_110002	XACJK4_250002	XAC9322_90002	XACJJ10_180002	XAC40_70021	XAC3610_920002	XACG117_230002	XACB100_220002	XAC2852_130002	XAC3810_100002	XACW160_90002	XACE116_890002	XACLD7_1050001 (Contig Edge)	XACLH37_190002	XAC3562_90002	XAC3612_250002	XACLG97_790001 (Contig Edge)	XACLG98_250002	XACG102_790002 (Contig Edge)	XAC908_180002	XAC3608_140002	XACG115_200002	XAC3218_130002	XACB302_890001 (Contig Edge)	XACLE3_640002 (Contig Edge)	XACLE20_160002	XACS581a_270002	XACS582_1070001 (Contig Edge)	XACS584_120002	XACJK48_730002	XACJK2_170042	XAC4311_190002	XAC71A_130002	XAC3824_120002	XAC439a_810002	XAC902_110002	XACJM35_290002	XAC2911_110002	XAC3607_350002	XAC3615_940002	XAB3213_300020
XAC0346	XAC1083_110003	XAC217_100003	XACLC80_110003	XACJK4_250003	XAC9322_90003	XACJJ10_180003	XAC40_70022	XAC3610_930001 (Contig Edge)	XACG117_230003	XACB100_220003	XAC2852_130003	XAC3810_100003	XACW160_90003	CONTIG JOIN	XACLD7_1060001 (Contig Edge)	XACLH37_190003	XAC3562_90003	XAC3612_250003	XACLG97_800001 (Contig Edge)	XACLG98_250003	CONTIG JOIN	XAC908_180003	XAC3608_140003	XACG115_200003	XAC3218_130003	XACB302_900001 (Contig Edge)	CONTIG JOIN	XACLE20_160003	XACS581a_270003	CONTIG JOIN	XACS584_120003	XACJK48_740001 (Contig Edge)	XACJK2_170043	XAC4311_190003	XAC71A_130003	XAC3824_120003	XAC439a_820001 (Contig Edge)	XAC902_110003	XACJM35_290003	XAC2911_110003	XAC3607_350003	XAC3615_950001 (Contig Edge)	XAB3213_300022
XAC0347	XAC1083_110004	XAC217_100004	XACLC80_110004	XACJK4_250004	XAC9322_90004	XACJJ10_180004	XAC40_70023	XAC3610_930002	XACG117_230004	XACB100_220004	XAC2852_130004	XAC3810_100004	XACW160_90004	CONTIG JOIN	XACLD7_1060002	XACLH37_190004	XAC3562_90004	XAC3612_250004	XACLG97_800002		XACG102_800001 (Contig Edge)	XAC908_180004	XAC3608_140004		XAC3218_130004	XACB302_900002	CONTIG JOIN	XACLE20_160004	XACS581a_270004	XACS582_1080001 (Contig Edge)	XACS584_120004		XACJK2_170044	XAC4311_190004	XAC71A_130004	XAC3824_120004	XAC439a_820002	XAC902_110004		XAC2911_110004	XAC3607_350004	XAC3615_960001 (Contig Edge)	XAB3213_300023
XAC0348	XAC1083_110005	XAC217_100005	XACLC80_110005	XACJK4_250005	XAC9322_90005	XACJJ10_180005	XAC40_70024	XAC3610_930003	XACG117_230005	XACB100_220005	XAC2852_130005	XAC3810_100005	XACW160_90005	XACE116_910001 (Contig Edge)	XACLD7_1060003	XACLH37_190005	XAC3562_90005	XAC3612_250005	XACLG97_800003	XACLG98_250004	XACG102_800002	XAC908_180005	XAC3608_140005	XACG115_200004	XAC3218_130005	XACB302_900003	XACLE3_650001 (Contig Edge)	XACLE20_160005	XACS581a_270005	XACS582_1080002	XACS584_120005	XACJK48_740002	XACJK2_170045	XAC4311_190005	XAC71A_130005	XAC3824_120005	XAC439a_820003	XAC902_110005	XACJM35_290004	XAC2911_110005	XAC3607_350005	XAC3615_960002	XAB3213_300024
XAC0349	XAC1083_110006	XAC217_100006	XACLC80_110006	XACJK4_250006	XAC9322_90006	XACJJ10_180006	XAC40_70025	XAC3610_930004	XACG117_230006	XACB100_220006	XAC2852_130006	XAC3810_100006	XACW160_90006	XACE116_910002	XACLD7_1060004	XACLH37_190006	XAC3562_90006	XAC3612_250006	XACLG97_800004	XACLG98_250005	XACG102_800003	XAC908_180006	XAC3608_140006	XACG115_200005	XAC3218_130006	XACB302_900004	XACLE3_650002	XACLE20_160006	XACS581a_270006	XACS582_1080003	XACS584_120006	XACJK48_740003	XACJK2_170046	XAC4311_190006	XAC71A_130006	XAC3824_120006	XAC439a_820004	XAC902_110006	XACJM35_290005	XAC2911_110006	XAC3607_350006	XAC3615_960003	XAB3213_300025
XAC0350	XAC1083_110007	XAC217_100007	XACLC80_110007	XACJK4_250007	XAC9322_90007	XACJJ10_180007	XAC40_70026	XAC3610_930005	XACG117_230007	XACB100_220007	XAC2852_130007	XAC3810_100007	XACW160_90007	XACE116_910003	XACLD7_1060005	XACLH37_190007	XAC3562_90007	XAC3612_250007	XACLG97_800005	XACLG98_250006	XACG102_800004	XAC908_180007	XAC3608_140007	XACG115_200006	XAC3218_130007	XACB302_900005	XACLE3_650003	XACLE20_160007	XACS581a_270007	XACS582_1080004	XACS584_120007	XACJK48_740004	XACJK2_170047	XAC4311_190007	XAC71A_130007	XAC3824_120007	XAC439a_820005	XAC902_110007	XACJM35_290006	XAC2911_110007	XAC3607_350007	XAC3615_960004	XAB3213_300026
XANAC_0426	XAC1083_110008	XAC217_100008	XACLC80_110008	XACJK4_250008	XAC9322_90008	XACJJ10_180008		XAC3610_930006	XACG117_230008	XACB100_220008	XAC2852_130008	XAC3810_100008	XACW160_90008	XACE116_910004	XACLD7_1060006	XACLH37_190008	XAC3562_90008	XAC3612_250008	XACLG97_800006	XACLG98_250007	XACG102_800005	XAC908_180008	XAC3608_140008	XACG115_200007	XAC3218_130008	XACB302_900006	XACLE3_650004	XACLE20_160008	XACS581a_270008	XACS582_1080005	XACS584_120008	XACJK48_740005	XACJK2_170048	XAC4311_190008	XAC71A_130008	XAC3824_120008	XAC439a_820006	XAC902_110008	XACJM35_290007	XAC2911_110008	XAC3607_350008	XAC3615_960005	XAB3213_300027
XAC0351	XAC1083_110010	XAC217_100010	XACLC80_110010	XACJK4_250010	XAC9322_90010	XACJJ10_180010	XAC40_70029	XAC3610_930008	XACG117_230010	XACB100_220010	XAC2852_130010	XAC3810_100010	XACW160_90010	XACE116_910006	XACLD7_1060007 (Contig Edge)	XACLH37_190010	XAC3562_90010	XAC3612_250010	XACLG97_800008	XACLG98_250009	XACG102_800007	XAC908_180010	XAC3608_140010	XACG115_200009	XAC3218_130010	XACB302_900008	XACLE3_650006	XACLE20_160010	XACS581a_270010	XACS582_1080006 (Contig Edge)	XACS584_120010	XACJK48_740007	XACJK2_170050	XAC4311_190010	XAC71A_130010	XAC3824_120010	XAC439a_820007 (Contig Edge)	XAC902_110010	XACJM35_290009	XAC2911_110010	XAC3607_350010	XAC3615_960007	XAB3213_300029
XAC0352	XAC1083_110011	XAC217_100011	XACLC80_110011	XACJK4_250011	XAC9322_90011	XACJJ10_180011	XAC40_70030	XAC3610_930009 (Contig Edge)	XACG117_230011	XACB100_220011	XAC2852_130011	XAC3810_100011	XACW160_90011	XACE116_910007	XACLD7_1070001 (Contig Edge)	XACLH37_190011	XAC3562_90011	XAC3612_250011	XACLG97_800009	XACLG98_250010	XACG102_800008	XAC908_180011	XAC3608_140011	XACG115_200010	XAC3218_130011	XACB302_900009	XACLE3_650007	XACLE20_160011	XACS581a_270011	XACS582_1090001 (Contig Edge)	XACS584_120011	XACJK48_740008	XACJK2_170051	XAC4311_190011	XAC71A_130011	XAC3824_120011	XAC439a_830001 (Contig Edge)	XAC902_110011	XACJM35_290010	XAC2911_110011	XAC3607_350011	XAC3615_960008	XAB3213_300030
XAC0353	XAC1083_110012	XAC217_100012	XACLC80_110012	XACJK4_250012	XAC9322_90012	XACJJ10_180012	XAC40_70031	CONTIG JOIN	XACG117_230012	XACB100_220012	XAC2852_130012	XAC3810_100012	XACW160_90012	XACE116_910008 (Contig Edge)	XACLD7_1070002 (Contig Edge)	XACLH37_190012	XAC3562_90012	XAC3612_250012	XACLG97_800010 (Contig Edge)	XACLG98_250011	XACG102_800009	XAC908_180012	XAC3608_140012	XACG115_200011	XAC3218_130012	XACB302_900010	XACLE3_650008	XACLE20_160012	XACS581a_270012	XACS582_1090002 (Contig Edge)	XACS584_120012	XACJK48_740009	XACJK2_170052	XAC4311_190012	XAC71A_130012	XAC3824_120012	XAC439a_830002	XAC902_110012	XACJM35_290011	XAC2911_110012	XAC3607_350012	XAC3615_960009 (Contig Edge)	XAB3213_300031
XAC0354	XAC1083_110013	XAC217_100013	XACLC80_110013	XACJK4_250013	XAC9322_90013	XACJJ10_180013	XAC40_70032	XAC3610_950001 (Contig Edge)	XACG117_230013	XACB100_220013	XAC2852_130013	XAC3810_100013	XACW160_90013	XACE116_920001 (Contig Edge)	XACLD7_1080001 (Contig Edge)	XACLH37_190013	XAC3562_90013	XAC3612_250013	XACLG97_810001 (Contig Edge)	XACLG98_250012	XACG102_800010	XAC908_180013	XAC3608_140013	XACG115_200012	XAC3218_130013	XACB302_900011 (Contig Edge)	XACLE3_650009	XACLE20_160013	XACS581a_270013	CONTIG JOIN	XACS584_120013	XACJK48_740010	XACJK2_170053 (Contig Edge)	XAC4311_190013	XAC71A_130013	XAC3824_120013	XAC439a_830003	XAC902_110013	XACJM35_290012	XAC2911_110013	XAC3607_350013	XAC3615_970001 (Contig Edge)	XAB3213_300032
XAC0355	XAC1083_110014	XAC217_100014	XACLC80_110014	XACJK4_250014	XAC9322_90014	XACJJ10_180014	XAC40_70033	XAC3610_950002	XACG117_230014	XACB100_220014	XAC2852_130014	XAC3810_100014	XACW160_90014	XACE116_920002	XACLD7_1080002	XACLH37_190014	XAC3562_90014	XAC3612_250014	XACLG97_810002	XACLG98_250013	XACG102_800011	XAC908_180014	XAC3608_140014	XACG115_200013	XAC3218_130014	XACB302_910002	XACLE3_650010	XACLE20_160014	XACS581a_270014	XACS582_1100001 (Contig Edge)	XACS584_120014	XACJK48_740011	XACJK2_180001 (Contig Edge)	XAC4311_190014	XAC71A_130014	XAC3824_120014	XAC439a_830004	XAC902_110014	XACJM35_290013	XAC2911_110014	XAC3607_350014	XAC3615_970002	XAB3213_300039
XAC0356	XAC1083_110015	XAC217_100015	XACLC80_110015	XACJK4_250015	XAC9322_90015	XACJJ10_180015	XAC40_70034	XAC3610_950003	XACG117_230015	XACB100_220015	XAC2852_130015	XAC3810_100015	XACW160_90015	XACE116_920003	XACLD7_1080003	XACLH37_190015	XAC3562_90015	XAC3612_250015	XACLG97_810003	XACLG98_250014	XACG102_800012	XAC908_180015	XAC3608_140015	XACG115_200014	XAC3218_130015	XACB302_910003	XACLE3_650011	XACLE20_160015	XACS581a_270015	XACS582_1100002	XACS584_120015	XACJK48_740012	XACJK2_180002	XAC4311_190015	XAC71A_130015	XAC3824_120015	XAC439a_830005	XAC902_110015	XACJM35_290014	XAC2911_110015	XAC3607_350015	XAC3615_970003	XAB3213_300040
XANAC_0433	XAC1083_110016	XAC217_100016	XACLC80_110016	XACJK4_250016	XAC9322_90016	XACJJ10_180016	XAC40_70035	XAC3610_950004	XACG117_230016	XACB100_220016	XAC2852_130016	XAC3810_100016	XACW160_90016	XACE116_920004	XACLD7_1080004	XACLH37_190016	XAC3562_90016	XAC3612_250016	XACLG97_810004	XACLG98_250015	XACG102_800013	XAC908_180016	XAC3608_140016	XACG115_200015	XAC3218_130016	XACB302_910004	XACLE3_650012	XACLE20_160016	XACS581a_270016	XACS582_1100003	XACS584_120016	XACJK48_740013	XACJK2_180003	XAC4311_190016	XAC71A_130016	XAC3824_120016	XAC439a_830006	XAC902_110016	XACJM35_290015	XAC2911_110016	XAC3607_350016	XAC3615_970004	XAB3213_300041
XAC0357	XAC1083_110018	XAC217_100018	XACLC80_110018	XACJK4_250018	XAC9322_90018	XACJJ10_180018	XAC40_70037	XAC3610_950006	XACG117_230018	XACB100_220018	XAC2852_130018	XAC3810_100018	XACW160_90018	XACE116_920006	XACLD7_1080006	XACLH37_190018	XAC3562_90018	XAC3612_250018	XACLG97_810006	XACLG98_250017	XACG102_800015	XAC908_180018	XAC3608_140018	XACG115_200017	XAC3218_130018	XACB302_910006	XACLE3_650014	XACLE20_160018	XACS581a_270018	XACS582_1100005	XACS584_120018	XACJK48_740015	XACJK2_180005	XAC4311_190018	XAC71A_130018	XAC3824_120018	XAC439a_830008	XAC902_110018	XACJM35_290017	XAC2911_110018	XAC3607_350018	XAC3615_970006	XAB3213_300043
XAC0358	XAC1083_110019	XAC217_100019	XACLC80_110019	XACJK4_250019	XAC9322_90019	XACJJ10_180019	XAC40_70038	XAC3610_950007	XACG117_230019	XACB100_220019	XAC2852_130019	XAC3810_100019	XACW160_90019	XACE116_920007 (Contig Edge)	XACLD7_1080007	XACLH37_190019	XAC3562_90019	XAC3612_250019	XACLG97_810007	XACLG98_250018	XACG102_800016	XAC908_180019	XAC3608_140019	XACG115_200018	XAC3218_130019	XACB302_910007	XACLE3_650015	XACLE20_160019	XACS581a_270019	XACS582_1100006	XACS584_120019	XACJK48_740016	XACJK2_180006	XAC4311_190019	XAC71A_130019	XAC3824_120019	XAC439a_830009	XAC902_110019	XACJM35_290018	XAC2911_110019	XAC3607_350019	XAC3615_970007 (Contig Edge)	XAB3213_300044
XAC0359	XAC1083_110020	XAC217_100020	XACLC80_110020	XACJK4_250020	XAC9322_90020	XACJJ10_180020	XAC40_70039	XAC3610_950008	XACG117_230020	XACB100_220020	XAC2852_130020	XAC3810_100020	XACW160_90020	CONTIG JOIN	XACLD7_1080008	XACLH37_190020	XAC3562_90020	XAC3612_250020	XACLG97_810008	XACLG98_250019	XACG102_800017	XAC908_180020	XAC3608_140020	XACG115_200019	XAC3218_130020	XACB302_910008	XACLE3_650016	XACLE20_160020	XACS581a_270020	XACS582_1100007	XACS584_120020	XACJK48_740017	XACJK2_180007	XAC4311_190020	XAC71A_130020	XAC3824_120020	XAC439a_830010	XAC902_110020	XACJM35_290019	XAC2911_110020 (Pseudogene/Split)	XAC3607_350020	XAC3615_980001 (Contig Edge)	XAB3213_300045
XAC0360	XAC1083_110021	XAC217_100021	XACLC80_110021	XACJK4_250021	XAC9322_90021	XACJJ10_180021	XAC40_70040	XAC3610_950009	XACG117_230021	XACB100_220021	XAC2852_130021	XAC3810_100021	XACW160_90021	XACE116_930001 (Contig Edge)	XACLD7_1080009	XACLH37_190021	XAC3562_90021	XAC3612_250021	XACLG97_810009	XACLG98_250020	XACG102_800018	XAC908_180021	XAC3608_140021	XACG115_200020	XAC3218_130021	XACB302_910009	XACLE3_650017	XACLE20_160021	XACS581a_270021	XACS582_1100008	XACS584_120021	XACJK48_740018	XACJK2_180008	XAC4311_190021	XAC71A_130021	XAC3824_120021	XAC439a_830011	XAC902_110021	XACJM35_290020	XAC2911_110022	XAC3607_350021	XAC3615_980002	XAB3213_300046
XAC0361	XAC1083_110022	XAC217_100022	XACLC80_110022	XACJK4_250022	XAC9322_90022	XACJJ10_180022	XAC40_70041	XAC3610_950010	XACG117_230022	XACB100_220022	XAC2852_130022	XAC3810_100022	XACW160_90022	XACE116_930002	XACLD7_1080010	XACLH37_190022	XAC3562_90022	XAC3612_250022	XACLG97_810010	XACLG98_250021	XACG102_800019	XAC908_180022	XAC3608_140022	XACG115_200021	XAC3218_130022	XACB302_910010	XACLE3_650018	XACLE20_160022	XACS581a_270022	XACS582_1100009	XACS584_120022	XACJK48_740019	XACJK2_180009	XAC4311_190022	XAC71A_130022	XAC3824_120022	XAC439a_830012	XAC902_110022	XACJM35_290021	XAC2911_110023	XAC3607_350022	XAC3615_980003	XAB3213_300047
XAC0362	XAC1083_110023	XAC217_100023	XACLC80_110023	XACJK4_250023	XAC9322_90023	XACJJ10_180023	XAC40_70042	XAC3610_950011	XACG117_230023	XACB100_220023	XAC2852_130023	XAC3810_100023	XACW160_90023	XACE116_930003	XACLD7_1080011	XACLH37_190023	XAC3562_90023	XAC3612_250023	XACLG97_810011 (Contig Edge)	XACLG98_250022	XACG102_800020	XAC908_180023	XAC3608_140023	XACG115_200022	XAC3218_130023	XACB302_910011 (Contig Edge)	XACLE3_650019	XACLE20_160023	XACS581a_270023	XACS582_1100010	XACS584_120023	XACJK48_740020	XACJK2_180010	XAC4311_190023	XAC71A_130023	XAC3824_120023	XAC439a_830013 (Contig Edge)	XAC902_110023	XACJM35_290022	XAC2911_110024	XAC3607_350023	XAC3615_980004	XAB3213_300048
XAC0363	XAC1083_110024	XAC217_100024	XACLC80_110024	XACJK4_250024	XAC9322_90024	XACJJ10_180024	XAC40_70043	XAC3610_950012 (Contig Edge)	XACG117_230024	XACB100_220024	XAC2852_130024	XAC3810_100024	XACW160_90024	XACE116_930004	XACLD7_1080012 (Contig Edge)	XACLH37_190024	XAC3562_90024	XAC3612_250024	CONTIG JOIN	XACLG98_250023	XACG102_800021	XAC908_180024	XAC3608_140024	XACG115_200023	XAC3218_130024	CONTIG JOIN	XACLE3_650020	XACLE20_160024	XACS581a_270024	XACS582_1100011	XACS584_120024	XACJK48_740021	XACJK2_180011	XAC4311_190024	XAC71A_130024	XAC3824_120024	CONTIG JOIN	XAC902_110024	XACJM35_290023	XAC2911_110025	XAC3607_350024	XAC3615_980005	XAB3213_300049
XAC0364	XAC1083_110025	XAC217_100025	XACLC80_110025	XACJK4_250025	XAC9322_90025	XACJJ10_180025	XAC40_70044	XAC3610_960002 (Contig Edge)	XACG117_230025	XACB100_220026	XAC2852_130025	XAC3810_100025	XACW160_90025	XACE116_930005	XACLD7_1090002	XACLH37_190025	XAC3562_90025	XAC3612_250025	XACLG97_820001 (Contig Edge)	XACLG98_250024	XACG102_800022 (Contig Edge)	XAC908_180025	XAC3608_140025	XACG115_200024	XAC3218_130025	XACB302_920001 (Contig Edge)	XACLE3_650021	XACLE20_160025	XACS581a_270025	XACS582_1100012 (Contig Edge)	XACS584_120025	XACJK48_740022 (Contig Edge)	XACJK2_180012	XAC4311_190025	XAC71A_130025	XAC3824_120025	XAC439a_840001 (Contig Edge)	XAC902_110025	XACJM35_290024	XAC2911_110026	XAC3607_350025	XAC3615_980006 (Contig Edge)	XAB3213_300050
XAC0365	XAC1083_110026 (Pseudogene/Split)	XAC217_100026 (Pseudogene/Split)	XACLC80_110026 (Pseudogene/Split)	XACJK4_250026 (Pseudogene/Split)	XAC9322_90026 (Pseudogene/Split)	XACJJ10_180026 (Pseudogene/Split)	XAC40_70045 (Pseudogene/Split)	XAC3610_970001 (Contig Edge)	XACG117_230026 (Pseudogene/Split)	XACB100_220027 (Pseudogene/Split)	XAC2852_130026 (Pseudogene/Split)	XAC3810_100026 (Pseudogene/Split)	XACW160_90026 (Pseudogene/Split)	XACE116_930006 (Contig Edge)	XACLD7_1100001 (Contig Edge)	XACLH37_190026 (Pseudogene/Split)	XAC3562_90026 (Pseudogene/Split)	XAC3612_250026 (Pseudogene/Split)	XACLG97_830001 (Contig Edge)	XACLG98_250025 (Pseudogene/Split)	XACG102_810001 (Contig Edge)		XAC3608_140026 (Pseudogene/Split)	XACG115_200025 (Pseudogene/Split)	XAC3218_130026 (Pseudogene/Split)	XACB302_930001 (Contig Edge)	XACLE3_650022 (Contig Edge)	XACLE20_160026 (Pseudogene/Split)	XACS581a_270026 (Pseudogene/Split)	XACS582_1110001 (Contig Edge)	XACS584_120026 (Pseudogene/Split)	XACJK48_750001 (Contig Edge)	XACJK2_180013 (Pseudogene/Split)	XAC4311_190026 (Pseudogene/Split)	XAC71A_130026 (Pseudogene/Split)	XAC3824_120026 (Pseudogene/Split)	XAC439a_850001 (Contig Edge) (Pseudogene/Split)	XAC902_110026 (Pseudogene/Split)	XACJM35_290025 (Pseudogene/Split)	XAC2911_110027 (Pseudogene/Split)	XAC3607_350026 (Pseudogene/Split)	XAC3615_990001 (Contig Edge) (Pseudogene/Split)	XAB3213_300051 (Pseudogene/Split)
XAC0366	XAC1083_110027 (Pseudogene/Split)	XAC217_100027 (Pseudogene/Split)	XACLC80_110027 (Pseudogene/Split)	XACJK4_250027 (Pseudogene/Split)	XAC9322_90027 (Pseudogene/Split)	XACJJ10_180027 (Pseudogene/Split)	XAC40_70046 (Pseudogene/Split)	CONTIG JOIN	XACG117_230027 (Pseudogene/Split)	XACB100_220028 (Pseudogene/Split)	XAC2852_130027 (Pseudogene/Split)	XAC3810_100027 (Pseudogene/Split)	XACW160_90027 (Pseudogene/Split)	CONTIG JOIN	CONTIG JOIN	XACLH37_190027 (Pseudogene/Split)	XAC3562_90027 (Pseudogene/Split)	XAC3612_250027 (Pseudogene/Split)	CONTIG JOIN	XACLG98_250026 (Pseudogene/Split)	CONTIG JOIN	XAC908_180026	XAC3608_140027 (Pseudogene/Split)	XACG115_200026 (Pseudogene/Split)	XAC3218_130027 (Pseudogene/Split)	CONTIG JOIN	CONTIG JOIN	XACLE20_160027 (Pseudogene/Split)	XACS581a_270027 (Pseudogene/Split)	CONTIG JOIN	XACS584_120027 (Pseudogene/Split)	CONTIG JOIN	XACJK2_180014 (Pseudogene/Split)	XAC4311_190027 (Pseudogene/Split)	XAC71A_130027 (Pseudogene/Split)	XAC3824_120027 (Pseudogene/Split)	XAC439a_850002 (Contig Edge) (Pseudogene/Split)	XAC902_110027 (Pseudogene/Split)	XACJM35_290026 (Pseudogene/Split)	XAC2911_110028 (Pseudogene/Split)	XAC3607_350027 (Pseudogene/Split)	XAC3615_1000001 (Contig Edge)	XAB3213_300052 (Pseudogene/Split)
XAC0367	XAC1083_110028	XAC217_100028	XACLC80_110028	XACJK4_250028	XAC9322_90028	XACJJ10_180028	XAC40_70047	CONTIG JOIN	XACG117_230028	XACB100_220029	XAC2852_130028	XAC3810_100028	XACW160_90028	XACE116_940001 (Contig Edge)	XACLD7_1110001 (Contig Edge)	XACLH37_190028	XAC3562_90028	XAC3612_250028	XACLG97_840001 (Contig Edge)	XACLG98_250027	XACG102_820001 (Contig Edge)	XAC908_180027	XAC3608_140028	XACG115_200027	XAC3218_130028	XACB302_940001 (Contig Edge)	XACLE3_660001 (Contig Edge)	XACLE20_160028	XACS581a_270028	XACS582_1120001 (Contig Edge)	XACS584_120028	XACJK48_760001 (Contig Edge)	XACJK2_180015	XAC4311_190028	XAC71A_130028	XAC3824_120028	XAC439a_860002 (Contig Edge)	XAC902_110028	XACJM35_290027	XAC2911_110029	XAC3607_350028	XAC3615_1000002	XAB3213_300053
XAC0368	XAC1083_110029	XAC217_100029	XACLC80_110029	XACJK4_250029	XAC9322_90029	XACJJ10_180029	XAC40_70048	XAC3610_1000001 (Contig Edge)	XACG117_230029	XACB100_220030	XAC2852_130029	XAC3810_100029	XACW160_90029	XACE116_940002	XACLD7_1110002 (Contig Edge)	XACLH37_190029	XAC3562_90029	XAC3612_250029	XACLG97_840002	XACLG98_250028	XACG102_820002	XAC908_180028	XAC3608_140029	XACG115_200028	XAC3218_130029	XACB302_940002	XACLE3_660002	XACLE20_160029	XACS581a_270029	CONTIG JOIN	XACS584_120029	XACJK48_760002	XACJK2_180016	XAC4311_190029	XAC71A_130029	XAC3824_120029	CONTIG JOIN	XAC902_110029	XACJM35_290028	XAC2911_110030	XAC3607_350029	XAC3615_1000003	XAB3213_300054
XAC0369	XAC1083_110030	XAC217_100030	XACLC80_110030	XACJK4_250030	XAC9322_90030	XACJJ10_180030	XAC40_70049	XAC3610_1000002 (Contig Edge)	XACG117_230030	XACB100_220031	XAC2852_130030	XAC3810_100030	XACW160_90030	XACE116_940003	CONTIG JOIN	XACLH37_190030	XAC3562_90030	XAC3612_250030	XACLG97_840003 (Contig Edge)	XACLG98_250029	XACG102_820003 (Contig Edge)	XAC908_180029	XAC3608_140030	XACG115_200029	XAC3218_130030	XACB302_940003 (Contig Edge)	XACLE3_660003 (Contig Edge)	XACLE20_160030	XACS581a_270030	XACS582_1130001 (Contig Edge)	XACS584_120030	XACJK48_760003	XACJK2_180017	XAC4311_190030	XAC71A_130030	XAC3824_120030	CONTIG JOIN	XAC902_110030	XACJM35_290029	XAC2911_110031	XAC3607_350030	XAC3615_1000004	XAB3213_300055
XAC0370	XAC1083_110031	XAC217_100031	XACLC80_110031	XACJK4_250031	XAC9322_90031	XACJJ10_180031	XAC40_70050	XAC3610_1020001 (Contig Edge)	XACG117_230031	XACB100_220032	XAC2852_130031	XAC3810_100031	XACW160_90031	XACE116_940004 (Contig Edge)	CONTIG JOIN	XACLH37_190031	XAC3562_90031	XAC3612_250031	CONTIG JOIN	XACLG98_250030	XACG102_830002 (Contig Edge)	XAC908_180030	XAC3608_140031	XACG115_200030	XAC3218_130031	XACB302_950002 (Contig Edge)	CONTIG JOIN	XACLE20_160031	XACS581a_270031	XACS582_1140002 (Contig Edge)	XACS584_120031	XACJK48_760004 (Contig Edge)	XACJK2_180018	XAC4311_190031	XAC71A_130031	XAC3824_120031	CONTIG JOIN	XAC902_110031	XACJM35_290030	XAC2911_110032	XAC3607_350031	XAC3615_1000005 (Contig Edge)	XAB3213_300056
XAC0371	XAC1083_110032	XAC217_100032	XACLC80_110032	XACJK4_250032	XAC9322_90032	XACJJ10_180032	XAC40_70051	XAC3610_1030002	XACG117_230032	XACB100_220033	XAC2852_130032	XAC3810_100032	XACW160_90032	XACE116_950002	XACLD7_1130001 (Contig Edge)	XACLH37_190032	XAC3562_90032	XAC3612_250032	XACLG97_860001 (Contig Edge)	XACLG98_250031	XACG102_840002	XAC908_180031	XAC3608_140032	XACG115_200031	XAC3218_130032	XACB302_960002	XACLE3_670001 (Contig Edge)	XACLE20_160032	XACS581a_270032	XACS582_1150002	XACS584_120032	XACJK48_770001 (Contig Edge)	XACJK2_180019	XAC4311_190032	XAC71A_130032	XAC3824_120032	XAC439a_890001 (Contig Edge)	XAC902_110032	XACJM35_290031	XAC2911_110033	XAC3607_350032	XAC3615_1010002	XAB3213_300057
XAC0372	XAC1083_110033	XAC217_100033	XACLC80_110033	XACJK4_250033	XAC9322_90033	XACJJ10_180033	XAC40_70052	XAC3610_1030003 (Contig Edge)	XACG117_230033	XACB100_220034	XAC2852_130033	XAC3810_100033	XACW160_90033	XACE116_950003	XACLD7_1130002 (Contig Edge)	XACLH37_190033	XAC3562_90033	XAC3612_250033	XACLG97_860002 (Contig Edge)	XACLG98_250032	XACG102_840003	XAC908_180032	XAC3608_140033	XACG115_200032	XAC3218_130033	XACB302_960003 (Contig Edge)	XACLE3_670002	XACLE20_160033	XACS581a_270033	XACS582_1150003	XACS584_120033	XACJK48_770002	XACJK2_180020	XAC4311_190033	XAC71A_130033	XAC3824_120033	XAC439a_890002	XAC902_110033	XACJM35_290032	XAC2911_110034	XAC3607_350033 (Contig Edge)	XAC3615_1010003 (Contig Edge)	XAB3213_300059
XAC0373	XAC1083_110034	XAC217_100034	XACLC80_110034	XACJK4_250034	XAC9322_90034	XACJJ10_180034	XAC40_70053	CONTIG JOIN	XACG117_230034	XACB100_220035	XAC2852_130034	XAC3810_100034	XACW160_90034	XACE116_950004 (Contig Edge)	CONTIG JOIN	XACLH37_190034	XAC3562_90034	XAC3612_250034	CONTIG JOIN	XACLG98_250033	XACG102_840004 (Contig Edge)	XAC908_180033	XAC3608_140034	XACG115_200033	XAC3218_130034	CONTIG JOIN	XACLE3_670003 (Contig Edge)	XACLE20_160034	XACS581a_270034	XACS582_1150004 (Contig Edge)	XACS584_120034	XACJK48_770003 (Contig Edge)	XACJK2_180021	XAC4311_190034	XAC71A_130034	XAC3824_120034	XAC439a_890003 (Contig Edge)	XAC902_110034	XACJM35_290033	XAC2911_110035	CONTIG JOIN	CONTIG JOIN	XAB3213_300060
XAC0374	XAC1083_110036	XAC217_100036	XACLC80_110036	XACJK4_250036	XAC9322_90036	XACJJ10_180036	XAC40_70055	XAC3610_1040002 (Contig Edge)	XACG117_230036	XACB100_220037	XAC2852_130036	XAC3810_100036	XACW160_90036	XACE116_960002 (Contig Edge)	XACLD7_1140002 (Contig Edge)	XACLH37_190036	XAC3562_90036	XAC3612_250036	XACLG97_870002 (Contig Edge)	XACLG98_250035	XACG102_850002 (Contig Edge)	XAC908_180035	XAC3608_140036	XACG115_200035	XAC3218_130036	XACB302_970002 (Contig Edge)	XACLE3_680002 (Contig Edge)	XACLE20_160036	XACS581a_270036	XACS582_1160002 (Contig Edge)	XACS584_120036	XACJK48_780002 (Contig Edge)	XACJK2_180023	XAC4311_190036	XAC71A_130036	XAC3824_120036	XAC439a_900003	XAC902_110036	XACJM35_290035	XAC2911_110037	XAC3607_360002 (Contig Edge)	XAC3615_1020002 (Contig Edge)	XAB3213_300062
XANAC_0452	XAC1083_110037	XAC217_100037	XACLC80_110037	XACJK4_250037	XAC9322_90037	XACJJ10_180037		XAC3610_1040003	XACG117_230037	XACB100_220038	XAC2852_130037	XAC3810_100037	XACW160_90037	XACE116_960003	XACLD7_1140003	XACLH37_190037	XAC3562_90037	XAC3612_250037	XACLG97_870003	XACLG98_250036	XACG102_850003	XAC908_180036	XAC3608_140037	XACG115_200036	XAC3218_130037	XACB302_970003	XACLE3_680003	XACLE20_160037	XACS581a_270037	XACS582_1160003	XACS584_120037	XACJK48_780003	XACJK2_180024	XAC4311_190037	XAC71A_130037	XAC3824_120037	XAC439a_900004	XAC902_110037	XACJM35_290036	XAC2911_110038	XAC3607_360003	XAC3615_1020003
XAC0375	XAC1083_110038	XAC217_100038	XACLC80_110038	XACJK4_250038	XAC9322_90038	XACJJ10_180038	XAC40_70057	XAC3610_1040004 (Contig Edge)	XACG117_230038	XACB100_220039	XAC2852_130038	XAC3810_100038	XACW160_90038	XACE116_960004 (Contig Edge)	XACLD7_1140004 (Contig Edge)	XACLH37_190038	XAC3562_90038	XAC3612_250038	XACLG97_870004 (Contig Edge)	XACLG98_250037	XACG102_850004 (Contig Edge)	XAC908_180037	XAC3608_140038	XACG115_200037	XAC3218_130038	XACB302_970004 (Contig Edge)	XACLE3_680004 (Contig Edge)	XACLE20_160038	XACS581a_270038	XACS582_1160004 (Contig Edge)	XACS584_120038	XACJK48_780004 (Contig Edge)	XACJK2_180025	XAC4311_190038	XAC71A_130038	XAC3824_120038	XAC439a_900005 (Contig Edge)	XAC902_110038	XACJM35_290037	XAC2911_110039	XAC3607_360004	XAC3615_1020004 (Contig Edge)	XAB3213_300063
XAC0376	XAC1083_110039	XAC217_100039	XACLC80_110039	XACJK4_250039	XAC9322_90039	XACJJ10_180039	XAC40_70058	XAC3610_1050001 (Contig Edge)	XACG117_230039	XACB100_220040	XAC2852_130039	XAC3810_100039	XACW160_90039	XACE116_970001 (Contig Edge)	XACLD7_1160001 (Contig Edge)	XACLH37_190039	XAC3562_90039	XAC3612_250039	XACLG97_880001 (Contig Edge)	XACLG98_250038	XACG102_860001 (Contig Edge)	XAC908_180038	XAC3608_140039	XACG115_200038	XAC3218_130039	XACB302_990001 (Contig Edge)	XACLE3_690001 (Contig Edge)	XACLE20_160039	XACS581a_270039	XACS582_1170001 (Contig Edge)	XACS584_120039	XACJK48_790001 (Contig Edge)	XACJK2_180026	XAC4311_190039	XAC71A_130039	XAC3824_120039	XAC439a_910001 (Contig Edge)	XAC902_110039	XACJM35_290038	XAC2911_110040	XAC3607_360005	XAC3615_1030001 (Contig Edge)	XAB3213_300064
XAC0377	XAC1083_110040	XAC217_100040	XACLC80_110040	XACJK4_250040	XAC9322_90040	XACJJ10_180040	XAC40_70059	XAC3610_1050002	XACG117_230040	XACB100_220041	XAC2852_130040	XAC3810_100040	XACW160_90040	XACE116_970002	XACLD7_1160002	XACLH37_190040	XAC3562_90040	XAC3612_250040	XACLG97_880002	XACLG98_250039	XACG102_860002	XAC908_180039	XAC3608_140040	XACG115_200039	XAC3218_130040	XACB302_990002	XACLE3_690002	XACLE20_160040	XACS581a_270040	XACS582_1170002	XACS584_120040	XACJK48_790002	XACJK2_180027	XAC4311_190040	XAC71A_130040	XAC3824_120040	XAC439a_910002	XAC902_110040	XACJM35_290039	XAC2911_110041	XAC3607_360006	XAC3615_1030002	XAB3213_300065
XAC0378	XAC1083_110042	XAC217_100042	XACLC80_110042	XACJK4_250042	XAC9322_90042	XACJJ10_180042	XAC40_70061	XAC3610_1050004	XACG117_230041	XACB100_220042	XAC2852_130041	XAC3810_100041	XACW160_90041	XACE116_970003	XACLD7_1160003 (Contig Edge)	XACLH37_190041	XAC3562_90041	XAC3612_250041	XACLG97_880003	XACLG98_250040	XACG102_860003	XAC908_180040	XAC3608_140041	XACG115_200040	XAC3218_130041	XACB302_990003	XACLE3_690003	XACLE20_160041	XACS581a_270041	XACS582_1170003	XACS584_120041	XACJK48_790003	XACJK2_180028	XAC4311_190041	XAC71A_130041	XAC3824_120041	XAC439a_910003	XAC902_110041	XACJM35_290040	XAC2911_110042	XAC3607_360007	XAC3615_1030003	XAB3213_310001 (Contig Edge)
XAC0379	XAC1083_110043	XAC217_100043	XACLC80_110043	XACJK4_250043	XAC9322_90043	XACJJ10_180043	XAC40_70062	XAC3610_1050005	XACG117_230042	XACB100_220043	XAC2852_130042	XAC3810_100042	XACW160_90042	XACE116_970004 (Contig Edge)	CONTIG JOIN	XACLH37_190042	XAC3562_90042	XAC3612_250042	XACLG97_880004	XACLG98_250041	XACG102_860004	XAC908_180041	XAC3608_140042	XACG115_200041	XAC3218_130042	XACB302_990004	XACLE3_690004	XACLE20_160042	XACS581a_270042	XACS582_1170004 (Contig Edge)	XACS584_120042	XACJK48_790004	XACJK2_180029	XAC4311_190042	XAC71A_130042	XAC3824_120042	XAC439a_910004	XAC902_110042	XACJM35_290041	XAC2911_110043	XAC3607_360008	XAC3615_1030004	XAB3213_310002
XAC0380	XAC1083_110044	XAC217_100044	XACLC80_110044	XACJK4_250044	XAC9322_90044	XACJJ10_180044	XAC40_70063	XAC3610_1050006	XACG117_230043	XACB100_220044	XAC2852_130043	XAC3810_100043	XACW160_90043	XACE116_980001 (Contig Edge)	XACLD7_1170001 (Contig Edge)	XACLH37_190043	XAC3562_90043	XAC3612_250043	XACLG97_880005	XACLG98_250042	XACG102_860005	XAC908_180042	XAC3608_140043	XACG115_200042	XAC3218_130043	XACB302_990005	XACLE3_690005	XACLE20_160043	XACS581a_270043	CONTIG JOIN	XACS584_120043	XACJK48_790005	XACJK2_180030	XAC4311_190043	XAC71A_130043	XAC3824_120043	XAC439a_910005	XAC902_110043	XACJM35_290042	XAC2911_110044	XAC3607_360009	XAC3615_1030005	XAB3213_310003
XAC0381	XAC1083_110045	XAC217_100045	XACLC80_110045	XACJK4_250045	XAC9322_90045	XACJJ10_180045	XAC40_70064	XAC3610_1050007	XACG117_230044	XACB100_220045	XAC2852_130044	XAC3810_100044	XACW160_90044	XACE116_980002	XACLD7_1170002	XACLH37_190044	XAC3562_90044	XAC3612_250044	XACLG97_880006	XACLG98_250043	XACG102_860006	XAC908_180043	XAC3608_140044	XACG115_200043	XAC3218_130044	XACB302_990006	XACLE3_690006	XACLE20_160044	XACS581a_270044	XACS582_1180001 (Contig Edge)	XACS584_120044	XACJK48_790006	XACJK2_180031	XAC4311_190044	XAC71A_130044	XAC3824_120044	XAC439a_910006	XAC902_110044	XACJM35_290043	XAC2911_110045	XAC3607_360010	XAC3615_1030006	XAB3213_310004
XAC0382	XAC1083_110046	XAC217_100046	XACLC80_110046	XACJK4_250046	XAC9322_90046	XACJJ10_180046	XAC40_70065	XAC3610_1050008	XACG117_230045	XACB100_220046	XAC2852_130045	XAC3810_100045	XACW160_90045	XACE116_980003	XACLD7_1170003	XACLH37_190045	XAC3562_90045	XAC3612_250045	XACLG97_880007	XACLG98_250044	XACG102_860007	XAC908_180044	XAC3608_140045	XACG115_200044	XAC3218_130045	XACB302_990007	XACLE3_690007	XACLE20_160045	XACS581a_270045	XACS582_1180002	XACS584_120045	XACJK48_790007	XACJK2_180032	XAC4311_190045	XAC71A_130045	XAC3824_120045	XAC439a_910007	XAC902_110045	XACJM35_290044	XAC2911_110046	XAC3607_360011	XAC3615_1030007	XAB3213_310005
XAC0383	XAC1083_110047	XAC217_100047	XACLC80_110047	XACJK4_250047	XAC9322_90047	XACJJ10_180047	XAC40_70066	XAC3610_1050009	XACG117_230046	XACB100_220047	XAC2852_130046	XAC3810_100046	XACW160_90046	XACE116_980004	XACLD7_1170004	XACLH37_190046	XAC3562_90046	XAC3612_250046	XACLG97_880008	XACLG98_250045	XACG102_860008	XAC908_180045	XAC3608_140046	XACG115_200045	XAC3218_130046	XACB302_990008	XACLE3_690008	XACLE20_160046	XACS581a_270046	XACS582_1180003	XACS584_120046	XACJK48_790008	XACJK2_180033	XAC4311_190046	XAC71A_130046	XAC3824_120046	XAC439a_910008	XAC902_110046	XACJM35_290045	XAC2911_110047	XAC3607_360012	XAC3615_1030008	XAB3213_310007
XAC0384	XAC1083_110048	XAC217_100048	XACLC80_110048	XACJK4_250048 (Contig Edge)	XAC9322_90048	XACJJ10_180048	XAC40_70067	XAC3610_1050010 (Contig Edge)	XACG117_230047	XACB100_220048 (Contig Edge)	XAC2852_130047	XAC3810_100047	XACW160_90047	XACE116_980005 (Contig Edge)	XACLD7_1170005	XACLH37_190047 (Contig Edge)	XAC3562_90047	XAC3612_250047	XACLG97_880009 (Contig Edge)	XACLG98_250046	XACG102_860009	XAC908_180046	XAC3608_140047	XACG115_200046 (Contig Edge)	XAC3218_130047	XACB302_990009 (Contig Edge)	XACLE3_690009	XACLE20_160047	XACS581a_270047 (Contig Edge)	XACS582_1180004	XACS584_120047	XACJK48_790009 (Contig Edge)	XACJK2_180034	XAC4311_190047	XAC71A_130047	XAC3824_120047	XAC439a_910009	XAC902_110047	XACJM35_290046 (Contig Edge)	XAC2911_110048	XAC3607_360013	XAC3615_1030009 (Contig Edge)	XAB3213_310008
XAC0385	XAC1083_110049	XAC217_100049	XACLC80_110049	CONTIG JOIN	XAC9322_90049	XACJJ10_180049	XAC40_70068	CONTIG JOIN	XACG117_230048	CONTIG JOIN	XAC2852_130048	XAC3810_100048	XACW160_90048	CONTIG JOIN	XACLD7_1170006 (Contig Edge)	CONTIG JOIN	XAC3562_90048	XAC3612_250048	CONTIG JOIN	XACLG98_250047 (Contig Edge)	XACG102_860010 (Contig Edge)	XAC908_180047	XAC3608_140048	CONTIG JOIN	XAC3218_130048	CONTIG JOIN	XACLE3_690010 (Contig Edge)	XACLE20_160048	CONTIG JOIN	XACS582_1180005 (Contig Edge)	XACS584_120048	CONTIG JOIN	XACJK2_180035	XAC4311_190048 (Contig Edge)	XAC71A_130048	XAC3824_120048	XAC439a_910010 (Contig Edge)	XAC902_110048	CONTIG JOIN	XAC2911_110049	XAC3607_360014	CONTIG JOIN	XAB3213_310009
XAC0386	XAC1083_110050	XAC217_100050	XACLC80_110050	XACJK4_260001 (Contig Edge)	XAC9322_90050	XACJJ10_180050	XAC40_70069	XAC3610_1060001 (Contig Edge)	XACG117_230049	XACB100_230001 (Contig Edge)	XAC2852_130049	XAC3810_100049	XACW160_90049	XACE116_990001 (Contig Edge)	XACLD7_1180002 (Contig Edge)	XACLH37_200001 (Contig Edge)	XAC3562_90049	XAC3612_250049	XACLG97_890001 (Contig Edge)	XACLG98_260002	XACG102_870002 (Contig Edge)	XAC908_180048	XAC3608_140049	XACG115_210001 (Contig Edge)	XAC3218_130049	XACB302_1000001 (Contig Edge)	XACLE3_700002	XACLE20_160049	XACS581a_280001 (Contig Edge)	XACS582_1190002 (Contig Edge)	XACS584_120049	XACJK48_800001 (Contig Edge)	XACJK2_180036	XAC4311_200002	XAC71A_130049	XAC3824_120049	XAC439a_920002 (Contig Edge)	XAC902_110049	XACJM35_300001 (Contig Edge)	XAC2911_110050	XAC3607_360015	XAC3615_1040001 (Contig Edge)	XAB3213_310010
XAC0387	XAC1083_110051	XAC217_100051	XACLC80_110051	XACJK4_260002	XAC9322_90051	XACJJ10_180051	XAC40_70070	XAC3610_1070001 (Contig Edge)	XACG117_230050	XACB100_230002	XAC2852_130050	XAC3810_100050	XACW160_90050	XACE116_1000001 (Contig Edge)	XACLD7_1190001 (Contig Edge)	XACLH37_200002	XAC3562_90050	XAC3612_250050	XACLG97_900001 (Contig Edge)	XACLG98_260003	XACG102_880001 (Contig Edge)	XAC908_180049	XAC3608_140050	XACG115_210002	XAC3218_130050	XACB302_1000002	XACLE3_700003	XACLE20_160050	XACS581a_280002	XACS582_1200001 (Contig Edge)	XACS584_120050	XACJK48_800002	XACJK2_180037	XAC4311_200003	XAC71A_130050	XAC3824_120050	CONTIG JOIN	XAC902_110050	XACJM35_300002	XAC2911_110051	XAC3607_360016	XAC3615_1050001 (Contig Edge)	XAB3213_310011
XAC0388	XAC1083_110052	XAC217_100052	XACLC80_110052	XACJK4_260003	XAC9322_90052	XACJJ10_180052	XAC40_70071	XAC3610_1070002	XACG117_230051	XACB100_230003	XAC2852_130051	XAC3810_100051	XACW160_90051	XACE116_1000002	XACLD7_1200001 (Contig Edge)	XACLH37_200003	XAC3562_90051	XAC3612_250051	XACLG97_900002	XACLG98_260004	XACG102_880002	XAC908_180050	XAC3608_140051	XACG115_210003	XAC3218_130051	XACB302_1000003	XACLE3_700004	XACLE20_160051	XACS581a_280003	XACS582_1200002	XACS584_120051	XACJK48_800003	XACJK2_180038	XAC4311_200004	XAC71A_130051	XAC3824_120051	XAC439a_940001 (Contig Edge)	XAC902_110051	XACJM35_300003	XAC2911_110052	XAC3607_360017	XAC3615_1060001 (Contig Edge)	XAB3213_310012
XAC0389	XAC1083_110053	XAC217_100053	XACLC80_110053	XACJK4_260004	XAC9322_90053	XACJJ10_180053 (Contig Edge)	XAC40_70072	XAC3610_1080001 (Contig Edge)	XACG117_230052	XACB100_230004	XAC2852_130052	XAC3810_100052	XACW160_90052	XACE116_1000003	XACLD7_1200002 (Contig Edge)	XACLH37_200004	XAC3562_90052	XAC3612_250052	XACLG97_900003	XACLG98_260005 (Contig Edge)	XACG102_880003	XAC908_180051	XAC3608_140052	XACG115_210004	XAC3218_130052	XACB302_1000004	XACLE3_700005	XACLE20_160052	XACS581a_280004	XACS582_1200003	XACS584_120052	XACJK48_800004	XACJK2_180039	XAC4311_200005	XAC71A_130052	XAC3824_120052	XAC439a_940002	XAC902_110052	XACJM35_300004	XAC2911_110053	XAC3607_360018	XAC3615_1060002	XAB3213_310013
XAC0390	XAC1083_110054	XAC217_100054	XACLC80_110054	XACJK4_260005 (Contig Edge)	XAC9322_90054	CONTIG JOIN	XAC40_70073	XAC3610_1080002 (Contig Edge)	XACG117_230053 (Contig Edge)	XACB100_230005	XAC2852_130053	XAC3810_100053	XACW160_90053	XACE116_1000004 (Contig Edge)	CONTIG JOIN	XACLH37_200005	XAC3562_90053	XAC3612_250053 (Contig Edge)	XACLG97_900004 (Contig Edge)	CONTIG JOIN	XACG102_880004 (Contig Edge)	XAC908_180052	XAC3608_140053	XACG115_210005	XAC3218_130053	XACB302_1000005 (Contig Edge)	XACLE3_700006 (Contig Edge)	XACLE20_160053	XACS581a_280005	XACS582_1200004 (Contig Edge)	XACS584_120053	XACJK48_800005 (Contig Edge)	XACJK2_180040	XAC4311_200006	XAC71A_130053	XAC3824_120053	XAC439a_940003 (Contig Edge)	XAC902_110053	XACJM35_300005	XAC2911_110054	XAC3607_360019 (Contig Edge)	XAC3615_1060003 (Contig Edge)	XAB3213_310014
XAC0392				CONTIG JOIN		CONTIG JOIN		CONTIG JOIN	CONTIG JOIN					CONTIG JOIN	CONTIG JOIN			CONTIG JOIN	CONTIG JOIN	CONTIG JOIN	CONTIG JOIN					CONTIG JOIN	CONTIG JOIN			CONTIG JOIN		CONTIG JOIN					CONTIG JOIN				CONTIG JOIN	CONTIG JOIN
XANAC_0470	XAC1083_110055	XAC217_100055	XACLC80_110055	XACJK4_270002	XAC9322_90055	XACJJ10_190001 (Contig Edge)		XAC3610_1090001 (Contig Edge)	XACG117_240002	XACB100_230006	XAC2852_130054	XAC3810_100054	XACW160_90054	XACE116_1010002	XACLD7_1220001 (Contig Edge)	XACLH37_200006	XAC3562_90054	XAC3612_260001 (Contig Edge)	XACLG97_910002 (Contig Edge)	XACLG98_270001 (Contig Edge)	XACG102_890002	XAC908_180053	XAC3608_140054	XACG115_210006	XAC3218_130054	XACB302_1010002	XACLE3_710002	XACLE20_160054	XACS581a_280006	XACS582_1210002 (Contig Edge)	XACS584_120054	XACJK48_810002	XACJK2_180041	XAC4311_200007 (Contig Edge)	XAC71A_130054	XAC3824_120054	XAC439a_950001 (Contig Edge)	XAC902_110054	XACJM35_300006	XAC2911_110055	XAC3607_370002	XAC3615_1070001 (Contig Edge)	XAB3213_310015
XAC0391								CONTIG JOIN						CONTIG JOIN	CONTIG JOIN				CONTIG JOIN		CONTIG JOIN					CONTIG JOIN	CONTIG JOIN			CONTIG JOIN		CONTIG JOIN		CONTIG JOIN			CONTIG JOIN					CONTIG JOIN	CONTIG JOIN
XAC0393	XAC1083_110057	XAC217_100057	XACLC80_110057	XACJK4_270004	XAC9322_90057	XACJJ10_190003	XAC40_70076	XAC3610_1100001 (Contig Edge)	XACG117_240004	XACB100_230008	XAC2852_130056	XAC3810_100056	XACW160_90056	XACE116_1020001 (Contig Edge)	XACLD7_1230001 (Contig Edge)	XACLH37_200008	XAC3562_90056	XAC3612_260003	XACLG97_920001 (Contig Edge)	XACLG98_270003	XACG102_900001 (Contig Edge)	XAC908_180055	XAC3608_140056	XACG115_210008	XAC3218_130056	XACB302_1020001 (Contig Edge)	XACLE3_720001 (Contig Edge)	XACLE20_160056	XACS581a_280008	CONTIG JOIN	XACS584_120056	XACJK48_820001 (Contig Edge)	XACJK2_180043	XAC4311_210001 (Contig Edge)	XAC71A_130056	XAC3824_120056	XAC439a_960001 (Contig Edge)	XAC902_110056	XACJM35_300008	XAC2911_110057	XAC3607_370004	XAC3615_1080001 (Contig Edge)	XAB3213_320001 (Contig Edge)
XANAC_0472	XAC1083_110058	XAC217_100058	XACLC80_110058	XACJK4_270005	XAC9322_90058	XACJJ10_190004		XAC3610_1100002	XACG117_240005	XACB100_230009	XAC2852_130057	XAC3810_100057	XACW160_90057	XACE116_1020002	XACLD7_1230002	XACLH37_200009	XAC3562_90057	XAC3612_260004	XACLG97_920002	XACLG98_270004	XACG102_900002	XAC908_180056	XAC3608_140057	XACG115_210009	XAC3218_130057	XACB302_1020002	XACLE3_720002	XACLE20_160057	XACS581a_280009	XACS582_1230001 (Contig Edge)	XACS584_120057	XACJK48_820002	XACJK2_180044	XAC4311_210002	XAC71A_130057	XAC3824_120057	XAC439a_960002	XAC902_110057	XACJM35_300009	XAC2911_110058	XAC3607_370005	XAC3615_1080002	XAB3213_320002
XAC0394	XAC1083_110059	XAC217_100059	XACLC80_110059	XACJK4_270006	XAC9322_90059	XACJJ10_190005	XAC40_70078	XAC3610_1100003	XACG117_240006	XACB100_230010	XAC2852_130058	XAC3810_100058	XACW160_90058	XACE116_1020003	XACLD7_1230003	XACLH37_200010	XAC3562_90058	XAC3612_260005	XACLG97_920003 (Contig Edge)	XACLG98_270005	XACG102_900003	XAC908_180057	XAC3608_140058	XACG115_210010	XAC3218_130058	XACB302_1020003	XACLE3_720003	XACLE20_160058	XACS581a_280010	XACS582_1230002	XACS584_120058	XACJK48_820003	XACJK2_180045	XAC4311_210003	XAC71A_130058	XAC3824_120058	XAC439a_960003	XAC902_110058	XACJM35_300010	XAC2911_110059	XAC3607_370006	XAC3615_1080003	XAB3213_320003
XANAC_0474						XACJJ10_190006				XACB100_230011		XAC3810_100059							CONTIG JOIN	XACLG98_270006				XACG115_210011			XACLE3_720004					XACJK48_820004
XANAC_0475	XAC1083_110060	XAC217_100060	XACLC80_110061	XACJK4_270007	XAC9322_90060	XACJJ10_190007	XAC40_70079	XAC3610_1100005	XACG117_240007	XACB100_230012	XAC2852_130059	XAC3810_100061	XACW160_90059	XACE116_1020004	XACLD7_1230005	XACLH37_200011	XAC3562_90060	XAC3612_260007	XACLG97_930001 (Contig Edge)	XACLG98_270008	XACG102_900004	XAC908_180058	XAC3608_140060	XACG115_210013	XAC3218_130059	XACB302_1020004	XACLE3_720006	XACLE20_160059	XACS581a_280011	XACS582_1230003	XACS584_120059	XACJK48_820006	XACJK2_180046	XAC4311_210004	XAC71A_130059	XAC3824_120059	XAC439a_960004	XAC902_110060	XACJM35_300012	XAC2911_110061	XAC3607_370007	XAC3615_1080004
XANAC_0476	XAC1083_110061	XAC217_100061	XACLC80_110062	XACJK4_270008	XAC9322_90061	XACJJ10_190008	XAC40_70080	XAC3610_1100006	XACG117_240008	XACB100_230013	XAC2852_130060	XAC3810_100062	XACW160_90060	XACE116_1020005	XACLD7_1230006	XACLH37_200012	XAC3562_90061	XAC3612_260008	XACLG97_930002	XACLG98_280001 (Contig Edge)	XACG102_900005	XAC908_180059	XAC3608_140061	XACG115_210014	XAC3218_130060	XACB302_1020005	XACLE3_720007	XACLE20_160060	XACS581a_280012	XACS582_1230004	XACS584_120060	XACJK48_820007	XACJK2_180047	XAC4311_210005	XAC71A_130060	XAC3824_120060	XAC439a_960005	XAC902_110061	XACJM35_300013	XAC2911_110062	XAC3607_370008	XAC3615_1080005	XAB3213_320005 (Pseudogene/Split)
XAC0395
XANAC_0477	XAC1083_110062	XAC217_100062	XACLC80_110063	XACJK4_270009	XAC9322_90062	XACJJ10_190009	XAC40_70081	XAC3610_1100007	XACG117_240009	XACB100_230014	XAC2852_130061	XAC3810_100063	XACW160_90061	XACE116_1020006	XACLD7_1230007	XACLH37_200013	XAC3562_90062	XAC3612_260009	XACLG97_930003	XACLG98_280002	XACG102_900006	XAC908_180060	XAC3608_140062	XACG115_210015	XAC3218_130061	XACB302_1020006	XACLE3_720008	XACLE20_160061	XACS581a_280013	XACS582_1230005	XACS584_120061	XACJK48_820008	XACJK2_180048	XAC4311_210006	XAC71A_130061	XAC3824_120061	XAC439a_960006	XAC902_110062	XACJM35_300014	XAC2911_110063	XAC3607_370009	XAC3615_1080006	XAB3213_320006
XANAC_0478
XAC0396	XAC1083_110063	XAC217_100063	XACLC80_110064	XACJK4_270010 (Contig Edge)	XAC9322_90063	XACJJ10_190010 (Contig Edge)	XAC40_70082	XAC3610_1100008 (Contig Edge)	XACG117_240010 (Contig Edge)	XACB100_230015 (Contig Edge)	XAC2852_130062	XAC3810_100064	XACW160_90062	XACE116_1020007 (Contig Edge)	XACLD7_1230008 (Contig Edge)	XACLH37_200014 (Contig Edge)	XAC3562_90063	XAC3612_260010 (Contig Edge)	XACLG97_930004 (Contig Edge)	XACLG98_280003 (Contig Edge)	XACG102_900007 (Contig Edge)	XAC908_180061	XAC3608_140063 (Contig Edge)	XACG115_210016 (Contig Edge)	XAC3218_130062	XACB302_1020007 (Contig Edge)	XACLE3_720009 (Contig Edge)	XACLE20_160062 (Contig Edge)	XACS581a_280014	XACS582_1230006 (Contig Edge)	XACS584_120062	XACJK48_820009 (Contig Edge)	XACJK2_180049	XAC4311_210007 (Contig Edge)	XAC71A_130062	XAC3824_120062	XAC439a_960007 (Contig Edge)	XAC902_110063	XACJM35_300015 (Contig Edge)	XAC2911_110064	XAC3607_370010 (Contig Edge)	XAC3615_1080007 (Contig Edge)	XAB3213_320008 (Contig Edge)
XAC0397	XAC1083_110064	XAC217_100064	XACLC80_110065	XACJK4_280001 (Contig Edge)	XAC9322_90064	XACJJ10_200001 (Contig Edge)	XAC40_70083	XAC3610_1110001 (Contig Edge)	XACG117_250001 (Contig Edge)	XACB100_240001 (Contig Edge)	XAC2852_130063	XAC3810_100065	XACW160_90063	XACE116_1030001 (Contig Edge)	XACLD7_1240001 (Contig Edge)	XACLH37_210001 (Contig Edge)	XAC3562_90064	XAC3612_270001 (Contig Edge)	XACLG97_940001 (Contig Edge)	XACLG98_290001 (Contig Edge)	XACG102_910001 (Contig Edge)	XAC908_180062	XAC3608_150001 (Contig Edge)	XACG115_220001 (Contig Edge)	XAC3218_130063	XACB302_1030001 (Contig Edge)	XACLE3_730001 (Contig Edge)	XACLE20_170001 (Contig Edge)	XACS581a_280015	XACS582_1240001 (Contig Edge)	XACS584_120063	XACJK48_830001 (Contig Edge)	XACJK2_180050	XAC4311_220001 (Contig Edge)	XAC71A_130063	XAC3824_120063	XAC439a_970001 (Contig Edge)	XAC902_110064	XACJM35_310001 (Contig Edge)	XAC2911_110065	XAC3607_380001 (Contig Edge)	XAC3615_1090001 (Contig Edge)	XAB3213_330001 (Contig Edge)
XAC0398	XAC1083_110065	XAC217_100065	XACLC80_110066	XACJK4_280002	XAC9322_90065	XACJJ10_200002	XAC40_70084	XAC3610_1110002	XACG117_250002	XACB100_240002	XAC2852_130064	XAC3810_100066	XACW160_90064	XACE116_1030002	XACLD7_1240002	XACLH37_210002	XAC3562_90065	XAC3612_270002	XACLG97_940002	XACLG98_290002	XACG102_910002	XAC908_180063	XAC3608_150002	XACG115_220002	XAC3218_130064	XACB302_1030002	XACLE3_730002	XACLE20_170002	XACS581a_280016	XACS582_1240002	XACS584_120064	XACJK48_830002	XACJK2_180051	XAC4311_220002	XAC71A_130064	XAC3824_120064	XAC439a_970002	XAC902_110065	XACJM35_310002	XAC2911_110066	XAC3607_380002	XAC3615_1090002	XAB3213_330002
XAC0399	XAC1083_110066	XAC217_100066	XACLC80_110067	XACJK4_280003	XAC9322_90066	XACJJ10_200003	XAC40_70085	XAC3610_1110003	XACG117_250003	XACB100_240003	XAC2852_130065	XAC3810_100067	XACW160_90065	XACE116_1030003	XACLD7_1240003	XACLH37_210003	XAC3562_90066	XAC3612_270003	XACLG97_940003	XACLG98_290003	XACG102_910003	XAC908_180064	XAC3608_150003	XACG115_220003	XAC3218_130065	XACB302_1030003	XACLE3_730003	XACLE20_170003	XACS581a_280017	XACS582_1240003	XACS584_120065	XACJK48_830003	XACJK2_180052	XAC4311_220003	XAC71A_130065	XAC3824_120065	XAC439a_970003	XAC902_110066	XACJM35_310003	XAC2911_110067	XAC3607_380003	XAC3615_1090003	XAB3213_330003
XAC0400	XAC1083_110067	XAC217_100067	XACLC80_110068	XACJK4_280004	XAC9322_90067	XACJJ10_200004	XAC40_70086	XAC3610_1110004	XACG117_250004	XACB100_240004	XAC2852_130066	XAC3810_100068	XACW160_90066	XACE116_1030004	XACLD7_1240004	XACLH37_210004	XAC3562_90067	XAC3612_270004	XACLG97_940004	XACLG98_290004	XACG102_910004	XAC908_180065	XAC3608_150004	XACG115_220004	XAC3218_130066	XACB302_1030004	XACLE3_730004	XACLE20_170004	XACS581a_280018	XACS582_1240004	XACS584_120066	XACJK48_830004	XACJK2_180053	XAC4311_220004	XAC71A_130066	XAC3824_120066	XAC439a_970004	XAC902_110067	XACJM35_310004	XAC2911_110068	XAC3607_380004	XAC3615_1090004	XAB3213_330004
XAC0401	XAC1083_110068	XAC217_100068	XACLC80_110069	XACJK4_280005	XAC9322_90068	XACJJ10_200005	XAC40_70087	XAC3610_1110005	XACG117_250005	XACB100_240005	XAC2852_130067	XAC3810_100069	XACW160_90067	XACE116_1030005	XACLD7_1240005	XACLH37_210005	XAC3562_90068	XAC3612_270005	XACLG97_940005	XACLG98_290005	XACG102_910005	XAC908_180066	XAC3608_150005	XACG115_220005	XAC3218_130067	XACB302_1030005	XACLE3_730005	XACLE20_170005	XACS581a_280019	XACS582_1240005	XACS584_120067	XACJK48_830005	XACJK2_180054	XAC4311_220005	XAC71A_130067	XAC3824_120067	XAC439a_970005	XAC902_110068	XACJM35_310005	XAC2911_110069	XAC3607_380005	XAC3615_1090005	XAB3213_330005
XAC0402	XAC1083_110069	XAC217_100069	XACLC80_110070	XACJK4_280006	XAC9322_90069	XACJJ10_200006	XAC40_70088	XAC3610_1110006	XACG117_250006	XACB100_240006	XAC2852_130068	XAC3810_100070	XACW160_90068	XACE116_1030006	XACLD7_1240006	XACLH37_210006	XAC3562_90069	XAC3612_270006	XACLG97_940006	XACLG98_290006	XACG102_910006	XAC908_180067	XAC3608_150006	XACG115_220006	XAC3218_130068	XACB302_1030006	XACLE3_730006	XACLE20_170006	XACS581a_280020	XACS582_1240006	XACS584_120068	XACJK48_830006	XACJK2_180055	XAC4311_220006	XAC71A_130068	XAC3824_120068	XAC439a_970006	XAC902_110069	XACJM35_310006	XAC2911_110070	XAC3607_380006	XAC3615_1090006	XAB3213_330006
XAC0403	XAC1083_110070	XAC217_100070	XACLC80_110071	XACJK4_280007	XAC9322_90070	XACJJ10_200007	XAC40_70089	XAC3610_1110007	XACG117_250007	XACB100_240007	XAC2852_130069	XAC3810_100071	XACW160_90069	XACE116_1030007	XACLD7_1240007	XACLH37_210007	XAC3562_90070	XAC3612_270007	XACLG97_940007	XACLG98_290007	XACG102_910007	XAC908_180068	XAC3608_150007	XACG115_220007	XAC3218_130069	XACB302_1030007	XACLE3_730007	XACLE20_170007	XACS581a_280021	XACS582_1240007	XACS584_120069	XACJK48_830007	XACJK2_180056	XAC4311_220007	XAC71A_130069	XAC3824_120069	XAC439a_970007	XAC902_110070	XACJM35_310007	XAC2911_110071	XAC3607_380007 (Contig Edge)	XAC3615_1090007	XAB3213_330007
XAC0404	XAC1083_110071	XAC217_100071	XACLC80_110072	XACJK4_280008	XAC9322_90071	XACJJ10_200008	XAC40_70090	XAC3610_1110008	XACG117_250008	XACB100_240008	XAC2852_130070	XAC3810_100072	XACW160_90070	XACE116_1030008	XACLD7_1240008	XACLH37_210008	XAC3562_90071	XAC3612_270008	XACLG97_940008	XACLG98_290008	XACG102_910008	XAC908_180069	XAC3608_150008	XACG115_220008	XAC3218_130070	XACB302_1030008	XACLE3_730008	XACLE20_170008	XACS581a_280022	XACS582_1240008	XACS584_120070	XACJK48_830008	XACJK2_180057	XAC4311_220008	XAC71A_130070	XAC3824_120070	XAC439a_970008	XAC902_110071	XACJM35_310008	XAC2911_110072	CONTIG JOIN	XAC3615_1090008	XAB3213_330008
XANAC_0488	XAC1083_110072		XACLC80_110073			XACJJ10_200009		CONTIG JOIN		XACB100_240009	XAC2852_130071			XACE116_1030009	CONTIG JOIN			XAC3612_270009	CONTIG JOIN		CONTIG JOIN					CONTIG JOIN	CONTIG JOIN	XACLE20_170009		CONTIG JOIN	XACS584_120071	CONTIG JOIN	XACJK2_180058				CONTIG JOIN		XACJM35_310009		CONTIG JOIN	CONTIG JOIN	XAB3213_330009
XAC0405	XAC1083_110073	XAC217_100072	XACLC80_110074	XACJK4_280009	XAC9322_90072	XACJJ10_200010	XAC40_70091	XAC3610_1120001 (Contig Edge)	XACG117_250009	XACB100_240010	XAC2852_130072	XAC3810_100073	XACW160_90071	XACE116_1040001 (Contig Edge)	XACLD7_1250001 (Contig Edge)	XACLH37_210009	XAC3562_90072	XAC3612_270010	XACLG97_950001 (Contig Edge)	XACLG98_290009	XACG102_920001 (Contig Edge)	XAC908_180070	XAC3608_150009	XACG115_220009	XAC3218_130071	XACB302_1040001 (Contig Edge)	XACLE3_740001 (Contig Edge)	XACLE20_170010	XACS581a_280023	XACS582_1250001 (Contig Edge)	XACS584_120072	XACJK48_840001 (Contig Edge)	XACJK2_180059	XAC4311_220009	XAC71A_130071	XAC3824_120071	XAC439a_980001 (Contig Edge)	XAC902_110072	XACJM35_310010	XAC2911_110073	XAC3607_390001 (Contig Edge)	XAC3615_1100001 (Contig Edge)	XAB3213_330010
XAC0406	XAC1083_110074	XAC217_100073	XACLC80_110075	XACJK4_280010	XAC9322_90073	XACJJ10_200011	XAC40_70092	XAC3610_1120002 (Contig Edge)	XACG117_250010	XACB100_240011	XAC2852_130073	XAC3810_100074	XACW160_90072	XACE116_1040002	XACLD7_1250002	XACLH37_210010	XAC3562_90073	XAC3612_270011	XACLG97_950002	XACLG98_290010	XACG102_920002	XAC908_180071	XAC3608_150010	XACG115_220010	XAC3218_130072	XACB302_1040002	XACLE3_740002	XACLE20_170011	XACS581a_280024	XACS582_1250002	XACS584_120073	XACJK48_840002	XACJK2_180060	XAC4311_220010	XAC71A_130072	XAC3824_120072	XAC439a_980002	XAC902_110073	XACJM35_310011	XAC2911_110074	XAC3607_390002	XAC3615_1110001 (Contig Edge)	XAB3213_330011
XANAC_0491	XAC1083_110075	XAC217_100074	XACLC80_110076	XACJK4_280011	XAC9322_90074	XACJJ10_200012		CONTIG JOIN	XACG117_250011	XACB100_240012	XAC2852_130074	XAC3810_100075		XACE116_1040003	XACLD7_1250003	XACLH37_210011	XAC3562_90074	XAC3612_270012	XACLG97_950003	XACLG98_290011	XACG102_920003	XAC908_180072		XACG115_220011	XAC3218_130073	XACB302_1040003	XACLE3_740003 (Contig Edge)	XACLE20_170012	XACS581a_280025	XACS582_1250003	XACS584_120074	XACJK48_840003	XACJK2_180061	XAC4311_220011	XAC71A_130073	XAC3824_120073	XAC439a_980003	XAC902_110074	XACJM35_310012	XAC2911_110075	XAC3607_390003	XAC3615_1110002	XAB3213_330012
XAC0407	XAC1083_110076	XAC217_100075	XACLC80_110077	XACJK4_280012	XAC9322_90075	XACJJ10_200013	XAC40_70094	XAC3610_1130002	XACG117_250012	XACB100_240013	XAC2852_130075	XAC3810_100076	XACW160_90073	XACE116_1040004	XACLD7_1250004	XACLH37_210012	XAC3562_90075	XAC3612_270013	XACLG97_950004	XACLG98_290012	XACG102_920004	XAC908_180073	XAC3608_150011	XACG115_220012	XAC3218_130074	XACB302_1040004	CONTIG JOIN	XACLE20_170013	XACS581a_280026	XACS582_1250004	XACS584_120075	XACJK48_840004	XACJK2_180062	XAC4311_220012	XAC71A_130074	XAC3824_120074	XAC439a_980004	XAC902_110075	XACJM35_310013	XAC2911_110076	XAC3607_390004	XAC3615_1110003	XAB3213_330014
XAC0408	XAC1083_110077	XAC217_100076	XACLC80_110078	XACJK4_280013	XAC9322_90076	XACJJ10_200014	XAC40_70095	XAC3610_1130003	XACG117_250013	XACB100_240014	XAC2852_130076	XAC3810_100077	XACW160_90074	XACE116_1040005	XACLD7_1250005	XACLH37_210013	XAC3562_90076	XAC3612_270014	XACLG97_950005	XACLG98_290013	XACG102_920005	XAC908_180074	XAC3608_150012	XACG115_220013	XAC3218_130075	XACB302_1040005	XACLE3_750001 (Contig Edge)	XACLE20_170014	XACS581a_280027	XACS582_1250005	XACS584_120076	XACJK48_840005	XACJK2_180063	XAC4311_220013	XAC71A_130075	XAC3824_120075	XAC439a_980005	XAC902_110076	XACJM35_310014	XAC2911_110077	XAC3607_390005	XAC3615_1110004	XAB3213_330015
XAC0409	XAC1083_110078	XAC217_100077	XACLC80_110079	XACJK4_280014	XAC9322_90077	XACJJ10_200015	XAC40_70096	XAC3610_1130004	XACG117_250014	XACB100_240015	XAC2852_130077	XAC3810_100078	XACW160_90075	XACE116_1040006	XACLD7_1250006	XACLH37_210014	XAC3562_90077	XAC3612_270015	XACLG97_950006	XACLG98_290014	XACG102_920006	XAC908_180075	XAC3608_150013	XACG115_220014	XAC3218_130076	XACB302_1040006	XACLE3_750002	XACLE20_170015	XACS581a_280028	XACS582_1250006	XACS584_120077	XACJK48_840006	XACJK2_180064	XAC4311_220014	XAC71A_130076	XAC3824_120076	XAC439a_980006	XAC902_110077	XACJM35_310015	XAC2911_110078	XAC3607_390006	XAC3615_1110005	XAB3213_330016
XAC0410	XAC1083_110079	XAC217_100078	XACLC80_110080	XACJK4_280015	XAC9322_90078	XACJJ10_200016	XAC40_70097	XAC3610_1130005	XACG117_250015	XACB100_240016	XAC2852_130078	XAC3810_100079	XACW160_90076	XACE116_1040007	XACLD7_1250007	XACLH37_210015	XAC3562_90078	XAC3612_270016	XACLG97_950007	XACLG98_290015	XACG102_920007	XAC908_180076	XAC3608_150014	XACG115_220015	XAC3218_130077	XACB302_1040007	XACLE3_750003	XACLE20_170016	XACS581a_280029	XACS582_1250007	XACS584_120078	XACJK48_840007	XACJK2_180065	XAC4311_220015	XAC71A_130077	XAC3824_120077	XAC439a_980007	XAC902_110078	XACJM35_310016	XAC2911_110079	XAC3607_390007	XAC3615_1110006	XAB3213_330017
XAC0411	XAC1083_110080	XAC217_100079	XACLC80_110081	XACJK4_280016	XAC9322_90079	XACJJ10_200017	XAC40_70098	XAC3610_1130006	XACG117_250016	XACB100_240017	XAC2852_130079	XAC3810_100080	XACW160_90077	XACE116_1040008	XACLD7_1250008	XACLH37_210016	XAC3562_90079	XAC3612_270017	XACLG97_950008	XACLG98_290016	XACG102_920008	XAC908_180077	XAC3608_150015	XACG115_220016	XAC3218_130078	XACB302_1040008	XACLE3_750004	XACLE20_170017	XACS581a_280030	XACS582_1250008	XACS584_120079	XACJK48_840008	XACJK2_180066	XAC4311_220016	XAC71A_130078	XAC3824_120078	XAC439a_980008	XAC902_110079	XACJM35_310017	XAC2911_110080	XAC3607_390008	XAC3615_1110007	XAB3213_330018
XAC0412	XAC1083_110081	XAC217_100080	XACLC80_110082	XACJK4_280017	XAC9322_90080	XACJJ10_200018	XAC40_70099	XAC3610_1130007	XACG117_250017	XACB100_240018	XAC2852_130080	XAC3810_100081	XACW160_90078	XACE116_1040009	XACLD7_1250009	XACLH37_210017	XAC3562_90080	XAC3612_270018	XACLG97_950009	XACLG98_290017	XACG102_920009	XAC908_180078	XAC3608_150016	XACG115_220017	XAC3218_130079	XACB302_1040009	XACLE3_750005	XACLE20_170018	XACS581a_280031	XACS582_1250009	XACS584_120080	XACJK48_840009	XACJK2_180067	XAC4311_220017	XAC71A_130079	XAC3824_120079	XAC439a_980009	XAC902_110080	XACJM35_310018	XAC2911_110081	XAC3607_390009	XAC3615_1110008	XAB3213_330019
XAC0413	XAC1083_110082	XAC217_100081	XACLC80_110083	XACJK4_280018	XAC9322_90081	XACJJ10_200019	XAC40_70100	XAC3610_1130008	XACG117_250018	XACB100_240019	XAC2852_130081	XAC3810_100082	XACW160_90079	XACE116_1040010	XACLD7_1250010	XACLH37_210018	XAC3562_90081	XAC3612_270019	XACLG97_950010	XACLG98_290018	XACG102_920010	XAC908_180079	XAC3608_150017	XACG115_220018	XAC3218_130080	XACB302_1040010	XACLE3_750006	XACLE20_170019	XACS581a_280032	XACS582_1250010	XACS584_120081	XACJK48_840010	XACJK2_180068	XAC4311_220018	XAC71A_130080	XAC3824_120080	XAC439a_980010	XAC902_110081	XACJM35_310019	XAC2911_110082	XAC3607_390010	XAC3615_1110009	XAB3213_330020
XAC0414	XAC1083_110083	XAC217_100082	XACLC80_110084	XACJK4_280019	XAC9322_90082	XACJJ10_200020	XAC40_70101	XAC3610_1130009	XACG117_250019	XACB100_240020	XAC2852_130082	XAC3810_100083	XACW160_90080	XACE116_1040011	XACLD7_1250011	XACLH37_210019	XAC3562_90082	XAC3612_270020	XACLG97_950011	XACLG98_290019	XACG102_920011	XAC908_180080	XAC3608_150018	XACG115_220019	XAC3218_130081	XACB302_1040011	XACLE3_750007	XACLE20_170020	XACS581a_280033	XACS582_1250011	XACS584_120082	XACJK48_840011	XACJK2_180069	XAC4311_220019	XAC71A_130081	XAC3824_120081	XAC439a_980011	XAC902_110082	XACJM35_310020	XAC2911_110083	XAC3607_390011	XAC3615_1110010	XAB3213_330021
XAC0415	XAC1083_110084	XAC217_100083	XACLC80_110085	XACJK4_280020	XAC9322_90083	XACJJ10_200021	XAC40_70102	XAC3610_1140001 (Contig Edge)	XACG117_250020	XACB100_240021	XAC2852_130083	XAC3810_100084	XACW160_90081	XACE116_1040012	XACLD7_1250012	XACLH37_210020	XAC3562_90083	XAC3612_270021	XACLG97_950012	XACLG98_290020	XACG102_920012	XAC908_180081	XAC3608_150019	XACG115_220020	XAC3218_130082	XACB302_1040012	XACLE3_750008	XACLE20_170021	XACS581a_280034	XACS582_1250012	XACS584_120083	XACJK48_840012	XACJK2_180070	XAC4311_220020	XAC71A_130082	XAC3824_120082	XAC439a_980012 (Contig Edge)	XAC902_110083	XACJM35_310021	XAC2911_110084	XAC3607_390012	XAC3615_1110011	XAB3213_330022
XAC0416	XAC1083_110086	XAC217_100085	XACLC80_110087	XACJK4_280022	XAC9322_90085	XACJJ10_200023	XAC40_70104	XAC3610_1140003	XACG117_250022	XACB100_240023	XAC2852_130085	XAC3810_100086	XACW160_90083	XACE116_1040014	XACLD7_1250014	XACLH37_210022	XAC3562_90085	XAC3612_270023	XACLG97_950014	XACLG98_290022	XACG102_920014	XAC908_180083	XAC3608_150021	XACG115_220022	XAC3218_130084	XACB302_1040014	XACLE3_750010	XACLE20_170023	XACS581a_280036	XACS582_1250014	XACS584_120085	XACJK48_840014	XACJK2_180072	XAC4311_220022	XAC71A_130084	XAC3824_120084	XAC439a_990003	XAC902_110085	XACJM35_310023	XAC2911_110086	XAC3607_390014	XAC3615_1110013
XANAC_0503	XAC1083_110085	XAC217_100084	XACLC80_110086	XACJK4_280021	XAC9322_90084	XACJJ10_200022		XAC3610_1140002	XACG117_250021	XACB100_240022	XAC2852_130084	XAC3810_100085	XACW160_90082	XACE116_1040013	XACLD7_1250013	XACLH37_210021	XAC3562_90084	XAC3612_270022	XACLG97_950013	XACLG98_290021	XACG102_920013	XAC908_180082	XAC3608_150020	XACG115_220021	XAC3218_130083	XACB302_1040013	XACLE3_750009	XACLE20_170022	XACS581a_280035	XACS582_1250013	XACS584_120084	XACJK48_840013	XACJK2_180071	XAC4311_220021	XAC71A_130083	XAC3824_120083	XAC439a_990002	XAC902_110084	XACJM35_310022	XAC2911_110085	XAC3607_390013	XAC3615_1110012	XAB3213_330023
XAC0417	XAC1083_110087	XAC217_100086	XACLC80_110088	XACJK4_280023 (Contig Edge)	XAC9322_90086	XACJJ10_200024	XAC40_70105	XAC3610_1140004	XACG117_250023 (Contig Edge)	XACB100_240024	XAC2852_130086	XAC3810_100087	XACW160_90084	XACE116_1040015 (Contig Edge)	XACLD7_1250015	XACLH37_210023 (Contig Edge)	XAC3562_90086	XAC3612_270024	XACLG97_950015	XACLG98_290023 (Contig Edge)	XACG102_920015 (Contig Edge)	XAC908_180084	XAC3608_150022	XACG115_220023 (Contig Edge)	XAC3218_130085	XACB302_1040015 (Contig Edge)	XACLE3_750011 (Contig Edge)	XACLE20_170024	XACS581a_280037 (Contig Edge)	XACS582_1250015 (Contig Edge)	XACS584_120086	XACJK48_840015 (Contig Edge)	XACJK2_180073	XAC4311_220023	XAC71A_130085	XAC3824_120085	XAC439a_990004 (Contig Edge)	XAC902_110086	XACJM35_310024 (Contig Edge)	XAC2911_110087	XAC3607_390015 (Contig Edge)	XAC3615_1110014 (Contig Edge)	XAB3213_330024
XAC0418	XAC1083_110088	XAC217_100087	XACLC80_110089	XACJK4_290001 (Contig Edge)	XAC9322_90087	XACJJ10_200025	XAC40_70107	XAC3610_1150001 (Contig Edge)	XACG117_260001 (Contig Edge)	XACB100_240025	XAC2852_130087	XAC3810_100088	XACW160_90086	XACE116_1050001 (Contig Edge)	XACLD7_1260001 (Contig Edge)	XACLH37_220001 (Contig Edge)	XAC3562_90088	XAC3612_270025	XACLG97_960001 (Contig Edge)	XACLG98_300001 (Contig Edge)	XACG102_930001 (Contig Edge)	XAC908_180085	XAC3608_150023	XACG115_230001 (Contig Edge)	XAC3218_130086	XACB302_1050001 (Contig Edge)	XACLE3_760001 (Contig Edge)	XACLE20_170025	XACS581a_290001 (Contig Edge)	XACS582_1260001 (Contig Edge)	XACS584_120087	XACJK48_850001 (Contig Edge)	XACJK2_180074	XAC4311_220024	XAC71A_130086	XAC3824_120086	XAC439a_1000001 (Contig Edge)	XAC902_110088	XACJM35_320001 (Contig Edge)	XAC2911_110089	XAC3607_400001 (Contig Edge)	XAC3615_1120001 (Contig Edge)	XAB3213_330025
XAC0419	XAC1083_110089	XAC217_100089	XACLC80_110090	XACJK4_290003	XAC9322_90089	XACJJ10_200027	XAC40_70109	XAC3610_1150003	XACG117_260003	XACB100_240027	XAC2852_130088	XAC3810_100090	XACW160_90088	XACE116_1050003	XACLD7_1260003	XACLH37_220003	XAC3562_90090	XAC3612_270027	XACLG97_960003	XACLG98_300002	XACG102_930003	XAC908_180087	XAC3608_150025	XACG115_230003	XAC3218_130087	XACB302_1050002	XACLE3_760003	XACLE20_170026	XACS581a_290003	XACS582_1260003	XACS584_120088	XACJK48_850003	XACJK2_180075	XAC4311_220026	XAC71A_130088	XAC3824_120088	XAC439a_1000003	XAC902_110090	XACJM35_320003	XAC2911_110091	XAC3607_400003	XAC3615_1120003	XAB3213_330027
XAC0420	XAC1083_110090	XAC217_100090	XACLC80_110091	XACJK4_290004	XAC9322_90090	XACJJ10_200028	XAC40_70110	XAC3610_1150004	XACG117_260004	XACB100_240028	XAC2852_130089	XAC3810_100091	XACW160_90089	XACE116_1050004	XACLD7_1260004	XACLH37_220004	XAC3562_90091	XAC3612_270028	XACLG97_960004	XACLG98_300003	XACG102_930004	XAC908_180088	XAC3608_150026	XACG115_230004	XAC3218_130088	XACB302_1050003	XACLE3_760004	XACLE20_170027	XACS581a_290004	XACS582_1260004	XACS584_120089	XACJK48_850004	XACJK2_180076	XAC4311_220027	XAC71A_130089	XAC3824_120089	XAC439a_1000004	XAC902_110091	XACJM35_320004	XAC2911_110092	XAC3607_400004	XAC3615_1120004	XAB3213_330028 (Contig Edge)
XAC0421	XAC1083_110091	XAC217_100091	XACLC80_110092	XACJK4_290005	XAC9322_90091	XACJJ10_200029	XAC40_70111	XAC3610_1150005	XACG117_260005	XACB100_240029	XAC2852_130090	XAC3810_100092	XACW160_90090	XACE116_1050005	XACLD7_1260005	XACLH37_220005	XAC3562_90092	XAC3612_270029	XACLG97_960005	XACLG98_300004	XACG102_930005	XAC908_180089	XAC3608_150027	XACG115_230005	XAC3218_130089	XACB302_1050004	XACLE3_760005	XACLE20_170028	XACS581a_290005	XACS582_1260005	XACS584_120090	XACJK48_850005	XACJK2_180077	XAC4311_220028	XAC71A_130090	XAC3824_120090	XAC439a_1000005	XAC902_110092	XACJM35_320005	XAC2911_110093	XAC3607_400005	XAC3615_1120005	CONTIG JOIN
XAC0422	XAC1083_110092	XAC217_100092	XACLC80_110093	XACJK4_290006	XAC9322_90092	XACJJ10_200030	XAC40_70112	XAC3610_1150006	XACG117_260006	XACB100_240030	XAC2852_130091	XAC3810_100093	XACW160_90091	XACE116_1050006	XACLD7_1260006	XACLH37_220006	XAC3562_90093	XAC3612_270030	XACLG97_960006	XACLG98_300005	XACG102_930006	XAC908_180090	XAC3608_150028 (Pseudogene/Split)	XACG115_230006 (Pseudogene/Split)	XAC3218_130090 (Pseudogene/Split)	XACB302_1050005 (Pseudogene/Split)	XACLE3_760006	XACLE20_170029	XACS581a_290006	XACS582_1260006	XACS584_120091	XACJK48_850006	XACJK2_180078	XAC4311_220029	XAC71A_130091	XAC3824_120091	XAC439a_1000006	XAC902_110093	XACJM35_320006	XAC2911_110094	XAC3607_400006	XAC3615_1120006	XAB3213_340001 (Contig Edge)
XAC0423	XAC1083_110093	XAC217_100093	XACLC80_110094	XACJK4_290007 (Contig Edge)	XAC9322_90093	XACJJ10_200031	XAC40_70113	XAC3610_1150007	XACG117_260007	XACB100_240031	XAC2852_130092	XAC3810_100094	XACW160_90092	XACE116_1050007	XACLD7_1260007	XACLH37_220007	XAC3562_90094	XAC3612_270031	XACLG97_960007	XACLG98_300006	XACG102_930007	XAC908_180091	XAC3608_150030	XACG115_230008	XAC3218_130092	XACB302_1050007 (Contig Edge)	XACLE3_760007 (Contig Edge)	XACLE20_170030	XACS581a_290007	XACS582_1260007 (Contig Edge)	XACS584_120092	XACJK48_850007	XACJK2_180079	XAC4311_220030	XAC71A_130092	XAC3824_120092	XAC439a_1000007	XAC902_110094	XACJM35_320007	XAC2911_110095	XAC3607_400007	XAC3615_1120007	XAB3213_340003
XAC0424	XAC1083_110094	XAC217_100094	XACLC80_110095	CONTIG JOIN	XAC9322_90094	XACJJ10_200032	XAC40_70114	XAC3610_1150008 (Contig Edge)	XACG117_260008	XACB100_240032	XAC2852_130093	XAC3810_100095	XACW160_90093	XACE116_1050008 (Contig Edge)	XACLD7_1260008 (Contig Edge)	XACLH37_220008 (Contig Edge)	XAC3562_90095	XAC3612_270032	XACLG97_960008 (Contig Edge)	XACLG98_300007 (Contig Edge)	XACG102_930008 (Contig Edge)	XAC908_180092	XAC3608_150031	XACG115_230009	XAC3218_130093	CONTIG JOIN	CONTIG JOIN	XACLE20_170031	XACS581a_290008	CONTIG JOIN	XACS584_120093	XACJK48_850008 (Contig Edge)	XACJK2_180080	XAC4311_220031	XAC71A_130093	XAC3824_120093	XAC439a_1000008 (Contig Edge)	XAC902_110095	XACJM35_320008	XAC2911_110096	XAC3607_400008	XAC3615_1120008 (Contig Edge)	XAB3213_340004
XANAC_0513				CONTIG JOIN				CONTIG JOIN						CONTIG JOIN	CONTIG JOIN	CONTIG JOIN			CONTIG JOIN	CONTIG JOIN	CONTIG JOIN					CONTIG JOIN	CONTIG JOIN			CONTIG JOIN		CONTIG JOIN					CONTIG JOIN					CONTIG JOIN
XAC0425	XAC1083_110096	XAC217_100096	XACLC80_110097	XACJK4_300002	XAC9322_90096	XACJJ10_200034	XAC40_70116	CONTIG JOIN	XACG117_260010	XACB100_240034	XAC2852_130095	XAC3810_100097	XACW160_90095	CONTIG JOIN	CONTIG JOIN	XACLH37_230003	XAC3562_90097	XAC3612_270034	XACLG97_970002 (Contig Edge)	XACLG98_310003	CONTIG JOIN	XAC908_180094	XAC3608_150033	XACG115_230011	XAC3218_130095	CONTIG JOIN	XACLE3_770002	XACLE20_170033	XACS581a_290010	XACS582_1270002 (Contig Edge)	XACS584_120095	XACJK48_860003	XACJK2_180082	XAC4311_220033	XAC71A_130095	XAC3824_120095	XAC439a_1010002	XAC902_110097	XACJM35_320010	XAC2911_110098	XAC3607_400010	CONTIG JOIN	XAB3213_340006
XAC0426	XAC1083_110097	XAC217_100097	XACLC80_110098	XACJK4_300003	XAC9322_90097	XACJJ10_200035	XAC40_70117	CONTIG JOIN	XACG117_260011	XACB100_240035	XAC2852_130096	XAC3810_100098	XACW160_90096	CONTIG JOIN	CONTIG JOIN	XACLH37_230004	XAC3562_90098	XAC3612_270035	CONTIG JOIN	XACLG98_310004	CONTIG JOIN	XAC908_180095	XAC3608_150034	XACG115_230012	XAC3218_130096	CONTIG JOIN	XACLE3_770003	XACLE20_170034	XACS581a_290011	CONTIG JOIN	XACS584_120096	XACJK48_860004	XACJK2_180083	XAC4311_220034	XAC71A_130096	XAC3824_120096	XAC439a_1010003 (Contig Edge)	XAC902_110098	XACJM35_320011	XAC2911_110099	XAC3607_400011	CONTIG JOIN	XAB3213_340007
XAC0427	XAC1083_110098	XAC217_100098	XACLC80_110099	XACJK4_300004	XAC9322_90098	XACJJ10_200036	XAC40_70118	XAC3610_1180001 (Contig Edge)	XACG117_260012	XACB100_240036	XAC2852_130097	XAC3810_100099	XACW160_90097	XACE116_1090001 (Contig Edge)	XACLD7_1290001 (Contig Edge)	XACLH37_230005	XAC3562_90099	XAC3612_270036	XACLG97_990001 (Contig Edge)	XACLG98_310005	XACG102_970001 (Contig Edge)	XAC908_180096	XAC3608_150035	XACG115_230013	XAC3218_130097	XACB302_1080001 (Contig Edge)	XACLE3_770004	XACLE20_170035	XACS581a_290012	XACS582_1280001 (Contig Edge)	XACS584_120097	XACJK48_860005	XACJK2_180084	XAC4311_220035	XAC71A_130097	XAC3824_120097	XAC439a_1020001 (Contig Edge)	XAC902_110099	XACJM35_320012	XAC2911_110100	XAC3607_400012	XAC3615_1150001 (Contig Edge)	XAB3213_340008
XAC0428	XAC1083_110099	XAC217_100099	XACLC80_110100	XACJK4_300005	XAC9322_90099	XACJJ10_200037	XAC40_70119	XAC3610_1180002	XACG117_260013	XACB100_240037	XAC2852_130098	XAC3810_100100	XACW160_90098	XACE116_1090002	XACLD7_1290002 (Contig Edge)	XACLH37_230006	XAC3562_90100	XAC3612_270037	XACLG97_990002	XACLG98_310006	XACG102_970002	XAC908_180097	XAC3608_150036	XACG115_230014	XAC3218_130098	XACB302_1080002	XACLE3_770005	XACLE20_170036	XACS581a_290013	XACS582_1290001 (Contig Edge)	XACS584_120098	XACJK48_860006	XACJK2_180085	XAC4311_220036	XAC71A_130098	XAC3824_120098	XAC439a_1020002	XAC902_110100	XACJM35_320013	XAC2911_110101	XAC3607_400013	XAC3615_1150002 (Contig Edge)	XAB3213_340009
XAC0429	XAC1083_110100	XAC217_100100	XACLC80_110101	XACJK4_300006	XAC9322_90100	XACJJ10_200038	XAC40_70120	XAC3610_1180003	XACG117_260014	XACB100_240038	XAC2852_130099	XAC3810_100101	XACW160_90099	XACE116_1090003	XACLD7_1300002	XACLH37_230007	XAC3562_90101	XAC3612_270038	XACLG97_990003	XACLG98_310007	XACG102_970003	XAC908_180098	XAC3608_150037	XACG115_230015	XAC3218_130099	XACB302_1080003	XACLE3_770006	XACLE20_170037	XACS581a_290014	XACS582_1290002	XACS584_120099	XACJK48_860007	XACJK2_180086	XAC4311_220037	XAC71A_130099	XAC3824_120099	XAC439a_1020003	XAC902_110101	XACJM35_320014	XAC2911_110102	XAC3607_400014	CONTIG JOIN	XAB3213_340010
XAC0430	XAC1083_110101	XAC217_100101	XACLC80_110102	XACJK4_300007	XAC9322_90101	XACJJ10_200039	XAC40_70121	XAC3610_1180004	XACG117_260015	XACB100_240039	XAC2852_130100	XAC3810_100102	XACW160_90100	XACE116_1090004	XACLD7_1300003	XACLH37_230008	XAC3562_90102	XAC3612_270039	XACLG97_990004	XACLG98_310008	XACG102_970004	XAC908_180099	XAC3608_150038	XACG115_230016	XAC3218_130100	XACB302_1080004	XACLE3_770007	XACLE20_170038	XACS581a_290015	XACS582_1290003	XACS584_120100	XACJK48_860008	XACJK2_180087	XAC4311_220038	XAC71A_130100	XAC3824_120100	XAC439a_1020004	XAC902_110102	XACJM35_320015	XAC2911_110103	XAC3607_400015	XAC3615_1170001 (Contig Edge)	XAB3213_340011
XAC0431	XAC1083_110102	XAC217_100102	XACLC80_110103	XACJK4_300008	XAC9322_90102	XACJJ10_200040	XAC40_70122	XAC3610_1180005	XACG117_260016	XACB100_240040	XAC2852_130101	XAC3810_100103	XACW160_90101	XACE116_1090005	XACLD7_1300004	XACLH37_230009	XAC3562_90103	XAC3612_270040	XACLG97_990005	XACLG98_310009	XACG102_970005	XAC908_180100	XAC3608_150039	XACG115_230017	XAC3218_130101	XACB302_1080005	XACLE3_770008	XACLE20_170039	XACS581a_290016	XACS582_1290004	XACS584_120101	XACJK48_860009	XACJK2_180088	XAC4311_220039	XAC71A_130101	XAC3824_120101	XAC439a_1020005	XAC902_110103	XACJM35_320016	XAC2911_110104	XAC3607_400016	XAC3615_1170002	XAB3213_340012
XAC0432	XAC1083_110104	XAC217_100104	XACLC80_110105	XACJK4_300010	XAC9322_90104 (Contig Edge)	XACJJ10_200042	XAC40_70124	XAC3610_1180007	XACG117_260018	XACB100_240042 (Contig Edge)	XAC2852_130103	XAC3810_100105	XACW160_90103	XACE116_1090007	XACLD7_1300006	XACLH37_230011	XAC3562_90105	XAC3612_270042	XACLG97_990007	XACLG98_310011	XACG102_970007	XAC908_180102	XAC3608_150041	XACG115_230019	XAC3218_130103	XACB302_1080007	XACLE3_770010	XACLE20_170041	XACS581a_290018 (Contig Edge)	XACS582_1290006	XACS584_120103 (Contig Edge)	XACJK48_860011	XACJK2_180090	XAC4311_220041	XAC71A_130103	XAC3824_120103	XAC439a_1020007	XAC902_110105	XACJM35_320018	XAC2911_110106	XAC3607_400018	XAC3615_1170004	XAB3213_340013
XAC0433	XAC1083_110105	XAC217_100105	XACLC80_110106	XACJK4_300011	XAC9322_110001 (Contig Edge)	XACJJ10_200043	XAC40_70125	XAC3610_1180008	XACG117_260019	XACB100_250001 (Contig Edge)	XAC2852_130104	XAC3810_100106	XACW160_90104	XACE116_1090008	XACLD7_1300007	XACLH37_230012	XAC3562_90106	XAC3612_270043	XACLG97_990008	XACLG98_310012	XACG102_970008	XAC908_180103	XAC3608_150042	XACG115_230020	XAC3218_130104	XACB302_1080008	XACLE3_770011	XACLE20_170042	XACS581a_310001 (Contig Edge)	XACS582_1290007	XACS584_130001 (Contig Edge)	XACJK48_860012	XACJK2_180091	XAC4311_220042	XAC71A_130104	XAC3824_120104	XAC439a_1020008	XAC902_110106	XACJM35_320019	XAC2911_110107	XAC3607_400019	XAC3615_1170005	XAB3213_350001 (Contig Edge)
XAC0434	XAC1083_110106	XAC217_100106	XACLC80_110107	XACJK4_300012	XAC9322_110002	XACJJ10_200044	XAC40_70126	XAC3610_1180009	XACG117_260020	XACB100_250002	XAC2852_130105	XAC3810_100107	XACW160_90105	XACE116_1090009	XACLD7_1300008	XACLH37_230013	XAC3562_90107	XAC3612_270044	XACLG97_990009	XACLG98_310013	XACG102_970009	XAC908_180104	XAC3608_150043	XACG115_230021	XAC3218_130105	XACB302_1080009	XACLE3_770012	XACLE20_170043	XACS581a_310002	XACS582_1290008	XACS584_130002	XACJK48_860013	XACJK2_180092	XAC4311_220043	XAC71A_130105	XAC3824_120105	XAC439a_1020009	XAC902_110107	XACJM35_320020	XAC2911_110108	XAC3607_400020	XAC3615_1170006	XAB3213_350002
XAC0435	XAC1083_110107	XAC217_100107	XACLC80_110108	XACJK4_300013	XAC9322_110003	XACJJ10_200045	XAC40_70127	XAC3610_1180010	XACG117_260021	XACB100_250003	XAC2852_130106	XAC3810_100108	XACW160_90106	XACE116_1090010 (Contig Edge)	XACLD7_1300009 (Contig Edge)	XACLH37_230014	XAC3562_90108	XAC3612_270045	XACLG97_990010 (Contig Edge)	XACLG98_310014	XACG102_970010	XAC908_180105	XAC3608_150044	XACG115_230022	XAC3218_130106	XACB302_1080010 (Contig Edge)	XACLE3_770013	XACLE20_170044	XACS581a_310003	XACS582_1290009 (Contig Edge)	XACS584_130003	XACJK48_860014 (Contig Edge)	XACJK2_180093	XAC4311_220044	XAC71A_130106	XAC3824_120106	XAC439a_1020010	XAC902_110108	XACJM35_320021	XAC2911_110109	XAC3607_400021	XAC3615_1170007 (Contig Edge)	XAB3213_350003
XAC0436	XAC1083_110108	XAC217_100108	XACLC80_110109	XACJK4_300014	XAC9322_110004	XACJJ10_200046	XAC40_70128	XAC3610_1180011 (Contig Edge)	XACG117_260022	XACB100_250004	XAC2852_130107	XAC3810_100109	XACW160_90107	CONTIG JOIN	CONTIG JOIN	XACLH37_230015	XAC3562_90109	XAC3612_270046	CONTIG JOIN	XACLG98_310015	XACG102_970011	XAC908_180106	XAC3608_150045	XACG115_230023	XAC3218_130107	CONTIG JOIN	XACLE3_770014 (Contig Edge)	XACLE20_170045	XACS581a_310004	CONTIG JOIN	XACS584_130004	CONTIG JOIN	XACJK2_180094	XAC4311_220045	XAC71A_130107	XAC3824_120107	XAC439a_1020011 (Contig Edge)	XAC902_110109	XACJM35_320022	XAC2911_110110	XAC3607_400022	CONTIG JOIN	XAB3213_350004
XAC0437	XAC1083_110109	XAC217_100109	XACLC80_110110	XACJK4_300015	XAC9322_110005	XACJJ10_200047	XAC40_70129	XAC3610_1190002 (Contig Edge)	XACG117_260023	XACB100_250005	XAC2852_130108	XAC3810_100110	XACW160_90108	XACE116_1100001 (Contig Edge)	XACLD7_1310001 (Contig Edge)	XACLH37_230016	XAC3562_90110	XAC3612_270047	XACLG97_1000001 (Contig Edge)	XACLG98_310016	XACG102_970012	XAC908_180107	XAC3608_150046	XACG115_230024	XAC3218_130108	XACB302_1090001 (Contig Edge)	XACLE3_780003	XACLE20_170046	XACS581a_310005	XACS582_1300001 (Contig Edge)	XACS584_130005	XACJK48_870001 (Contig Edge)	XACJK2_180095	XAC4311_220046	XAC71A_130108	XAC3824_120108	XAC439a_1030003	XAC902_110110	XACJM35_320023	XAC2911_110111	XAC3607_400023	XAC3615_1180001 (Contig Edge)	XAB3213_350005
XAC0438	XAC1083_110110	XAC217_100110	XACLC80_110111	XACJK4_300016	XAC9322_110006	XACJJ10_200048	XAC40_70130	XAC3610_1210001 (Contig Edge)	XACG117_260024	XACB100_250006	XAC2852_130109	XAC3810_100111	XACW160_90109	XACE116_1100002 (Contig Edge)	XACLD7_1330001 (Contig Edge)	XACLH37_230017	XAC3562_90111	XAC3612_270048	XACLG97_1020001 (Contig Edge)	XACLG98_310017	XACG102_990001 (Contig Edge)	XAC908_180108	XAC3608_150047 (Contig Edge)	XACG115_230025	XAC3218_130109	XACB302_1090002 (Contig Edge)	XACLE3_780004 (Contig Edge)	XACLE20_170047	XACS581a_310006	XACS582_1320001 (Contig Edge)	XACS584_130006	XACJK48_890001 (Contig Edge)	XACJK2_180096	XAC4311_220047	XAC71A_130109	XAC3824_120109	XAC439a_1040001 (Contig Edge)	XAC902_110111	XACJM35_320024	XAC2911_110112	XAC3607_400024 (Contig Edge)	XAC3615_1190001 (Contig Edge)	XAB3213_350006 (Contig Edge)
XANAC_0529	XAC1083_110111	XAC217_100111	XACLC80_110112	XACJK4_300017	XAC9322_110007	XACJJ10_200049	XAC40_70131	CONTIG JOIN	XACG117_260025	XACB100_250007	XAC2852_130110	XAC3810_100112	XACW160_90110	CONTIG JOIN	CONTIG JOIN	XACLH37_230018	XAC3562_90112	XAC3612_270049	XACLG97_1020002 (Contig Edge)	XACLG98_310018	CONTIG JOIN	XAC908_180109	XAC3608_160002	XACG115_230026	XAC3218_130110	XACB302_1100002	XACLE3_790002	XACLE20_170048	XACS581a_310007	CONTIG JOIN	XACS584_130007	CONTIG JOIN	XACJK2_180097	XAC4311_220048	XAC71A_130110	XAC3824_120110	CONTIG JOIN	XAC902_110112	XACJM35_320025	XAC2911_110113	XAC3607_410002	XAC3615_1190002 (Contig Edge)	CONTIG JOIN
XAC0439	XAC1083_110112	XAC217_100112	XACLC80_110113	XACJK4_300018	XAC9322_110008	XACJJ10_200050	XAC40_70132	XAC3610_1230001 (Contig Edge)	XACG117_260026	XACB100_250008	XAC2852_130111	XAC3810_100113	XACW160_90111	XACE116_1130001 (Contig Edge)	XACLD7_1340001 (Contig Edge)	XACLH37_230019	XAC3562_90113	XAC3612_270050	CONTIG JOIN	XACLG98_310019	XACG102_1000001 (Contig Edge)	XAC908_180110	XAC3608_160003	XACG115_230027	XAC3218_130111	XACB302_1100003	XACLE3_790003	XACLE20_170049	XACS581a_310008	XACS582_1330001 (Contig Edge)	XACS584_130008	CONTIG JOIN	XACJK2_180098	XAC4311_220049	XAC71A_130111	XAC3824_120111	XAC439a_1050001 (Contig Edge)	XAC902_110113	XACJM35_320026	XAC2911_110114	XAC3607_410003	CONTIG JOIN	XAB3213_360002
XAC0440	XAC1083_110113	XAC217_100113	XACLC80_110114	XACJK4_300019	XAC9322_110009	XACJJ10_200051	XAC40_70133	XAC3610_1230002	XACG117_260027	XACB100_250009	XAC2852_130112	XAC3810_100114	XACW160_90112	XACE116_1140002	XACLD7_1340002	XACLH37_230020	XAC3562_90114	XAC3612_270051	XACLG97_1030001 (Contig Edge)	XACLG98_310020	XACG102_1000002	XAC908_180111	XAC3608_160004	XACG115_230028	XAC3218_130112	XACB302_1100004	XACLE3_790004	XACLE20_170050	XACS581a_310009	XACS582_1340002	XACS584_130009	XACJK48_910001 (Contig Edge)	XACJK2_180099	XAC4311_220050	XAC71A_130112	XAC3824_120112	XAC439a_1050002	XAC902_110114	XACJM35_320027	XAC2911_110115	XAC3607_410004	XAC3615_1210001 (Contig Edge)	XAB3213_360007
XAC0441	XAC1083_110114	XAC217_100114	XACLC80_110115	XACJK4_300020	XAC9322_110010	XACJJ10_200052	XAC40_70134	XAC3610_1230003	XACG117_260028	XACB100_250010	XAC2852_130113	XAC3810_100115	XACW160_90113	XACE116_1140003	XACLD7_1340003	XACLH37_230021	XAC3562_90115	XAC3612_270052	XACLG97_1030002	XACLG98_310021	XACG102_1000003	XAC908_180112	XAC3608_160005	XACG115_230029	XAC3218_130113	XACB302_1100005	XACLE3_790005	XACLE20_170051	XACS581a_310010	XACS582_1340003	XACS584_130010	XACJK48_910002	XACJK2_180100	XAC4311_220051	XAC71A_130113	XAC3824_120113	XAC439a_1050003	XAC902_110115	XACJM35_320028	XAC2911_110116	XAC3607_410005	XAC3615_1210002	XAB3213_360008
XAC0442	XAC1083_110115	XAC217_100115	XACLC80_110116	XACJK4_300021	XAC9322_110011	XACJJ10_200053	XAC40_70135	XAC3610_1230004	XACG117_260029	XACB100_250011	XAC2852_130114	XAC3810_100116	XACW160_90114	XACE116_1140004	XACLD7_1340004	XACLH37_230022	XAC3562_90116	XAC3612_270053	XACLG97_1030003	XACLG98_310022	XACG102_1000004	XAC908_180113	XAC3608_160006	XACG115_230030	XAC3218_130114	XACB302_1100006	XACLE3_790006	XACLE20_170052	XACS581a_310011	XACS582_1340004	XACS584_130011	XACJK48_910003	XACJK2_180101	XAC4311_220052	XAC71A_130114	XAC3824_120114	XAC439a_1050004	XAC902_110116	XACJM35_320029	XAC2911_110117	XAC3607_410006	XAC3615_1210003	XAB3213_360009 (Contig Edge)
XANAC_0534	XAC1083_110116	XAC217_100116	XACLC80_110117	XACJK4_300022	XAC9322_110012	XACJJ10_200054	XAC40_70136	XAC3610_1230005	XACG117_260030	XACB100_250012	XAC2852_130115	XAC3810_100117	XACW160_90115	XACE116_1140005	XACLD7_1340005	XACLH37_230023	XAC3562_90117	XAC3612_270054	XACLG97_1030004	XACLG98_310023	XACG102_1000005	XAC908_180114	XAC3608_160007	XACG115_230031	XAC3218_130115	XACB302_1100007	XACLE3_790007	XACLE20_170053	XACS581a_310012	XACS582_1340005	XACS584_130012	XACJK48_910004	XACJK2_180102	XAC4311_220053	XAC71A_130115	XAC3824_120115	XAC439a_1050005	XAC902_110117	XACJM35_320030	XAC2911_110118	XAC3607_410007	XAC3615_1210004	CONTIG JOIN
XANAC_0535																														CONTIG JOIN													CONTIG JOIN
XAC0443	XAC1083_110117	XAC217_100117	XACLC80_110118	XACJK4_300023	XAC9322_110013	XACJJ10_200055	XAC40_70137	XAC3610_1230006 (Contig Edge)	XACG117_260031	XACB100_250013	XAC2852_130116	XAC3810_100118	XACW160_90116	XACE116_1140006	XACLD7_1340006	XACLH37_230024	XAC3562_90118	XAC3612_270055	XACLG97_1030005	XACLG98_310024	XACG102_1000006	XAC908_180115	XAC3608_160008	XACG115_230032	XAC3218_130116	XACB302_1100008	XACLE3_790008	XACLE20_170054	XACS581a_310013	XACS582_1350001 (Contig Edge)	XACS584_130013	XACJK48_910005	XACJK2_180103	XAC4311_220054	XAC71A_130116	XAC3824_120116	XAC439a_1050006	XAC902_110118	XACJM35_320031	XAC2911_110119	XAC3607_410008	XAC3615_1210005	XAB3213_370002
XAC0444	XAC1083_110118	XAC217_100118	XACLC80_110119	XACJK4_300024	XAC9322_110014	XACJJ10_200056	XAC40_70138	XAC3610_1240002	XACG117_260032	XACB100_250014	XAC2852_130117	XAC3810_100119	XACW160_90117	XACE116_1140007 (Contig Edge)	XACLD7_1340007 (Contig Edge)	XACLH37_230025	XAC3562_90119	XAC3612_270056	XACLG97_1030006 (Contig Edge)	XACLG98_310025	XACG102_1000007	XAC908_180116	XAC3608_160009	XACG115_230033	XAC3218_130117	XACB302_1100009 (Contig Edge)	XACLE3_790009	XACLE20_170055	XACS581a_310014	XACS582_1350002	XACS584_130014	XACJK48_910006	XACJK2_180104	XAC4311_220055	XAC71A_130117	XAC3824_120117	XAC439a_1050007 (Contig Edge)	XAC902_110119	XACJM35_320032	XAC2911_110120	XAC3607_410009	XAC3615_1210006	XAB3213_370003
XAC0445	XAC1083_110119	XAC217_100119	XACLC80_110120	XACJK4_300025	XAC9322_110015	XACJJ10_200057	XAC40_70139	XAC3610_1250001 (Contig Edge)	XACG117_260033	XACB100_250015	XAC2852_130118	XAC3810_100120	XACW160_90118	CONTIG JOIN	CONTIG JOIN	XACLH37_230026	XAC3562_90120	XAC3612_270057	CONTIG JOIN	XACLG98_310026	XACG102_1000008 (Contig Edge)	XAC908_180117	XAC3608_160010	XACG115_230034	XAC3218_130118	CONTIG JOIN	XACLE3_790010	XACLE20_170056	XACS581a_310015	XACS582_1350003	XACS584_130015	XACJK48_910007	XACJK2_180105	XAC4311_220056	XAC71A_130118	XAC3824_120118	CONTIG JOIN	XAC902_110120	XACJM35_320033	XAC2911_110121	XAC3607_410010	XAC3615_1220001 (Contig Edge)	XAB3213_370004
XAC0446	XAC1083_110120	XAC217_100120	XACLC80_110121	XACJK4_300026	XAC9322_110016	XACJJ10_200058	XAC40_70141	XAC3610_1250002	XACG117_260034 (Contig Edge)	XACB100_250017	XAC2852_130119	XAC3810_100121	XACW160_90119	XACE116_1150001 (Contig Edge)	XACLD7_1350001 (Contig Edge)	XACLH37_230027	XAC3562_90121	XAC3612_270058 (Contig Edge)	XACLG97_1040001 (Contig Edge)	XACLG98_310027 (Contig Edge)	XACG102_1020001 (Contig Edge)	XAC908_180119	XAC3608_160011	XACG115_230036	XAC3218_130119	XACB302_1110001 (Contig Edge)	XACLE3_790011	XACLE20_170057	XACS581a_310016	XACS582_1350005	XACS584_130017	XACJK48_910008	XACJK2_180106	XAC4311_220058	XAC71A_130119	XAC3824_120120	XAC439a_1060001 (Contig Edge)	XAC902_110122	XACJM35_320034	XAC2911_110123	XAC3607_410011 (Contig Edge)	XAC3615_1220002 (Contig Edge)	XAB3213_370006 (Contig Edge)
XAC0447	XAC1083_110121	XAC217_100121	XACLC80_110122	XACJK4_300027	XAC9322_110017	XACJJ10_200059	XAC40_70142	XAC3610_1250003 (Contig Edge)	CONTIG JOIN	XACB100_250018	XAC2852_130120	XAC3810_100122	XACW160_90120	XACE116_1150002 (Contig Edge)	XACLD7_1350002 (Contig Edge)	XACLH37_230028 (Contig Edge)	XAC3562_90122	CONTIG JOIN	XACLG97_1060001 (Contig Edge)	CONTIG JOIN	XACG102_1040001 (Contig Edge)	XAC908_180120	XAC3608_160012	XACG115_230037	XAC3218_130120	XACB302_1130001 (Contig Edge)	XACLE3_790012 (Contig Edge)	XACLE20_170058	XACS581a_310017	XACS582_1350006 (Contig Edge)	XACS584_130018	XACJK48_910009 (Contig Edge)	XACJK2_180107 (Contig Edge)	XAC4311_220059	XAC71A_130120	XAC3824_120121	XAC439a_1060002 (Contig Edge)	XAC902_110123	XACJM35_320035	XAC2911_110124	CONTIG JOIN	CONTIG JOIN	CONTIG JOIN
XAC0448	XAC1083_110122	XAC217_100122	XACLC80_110123	XACJK4_300028	XAC9322_110018	XACJJ10_200060	XAC40_70143	XAC3610_1280001 (Contig Edge)	XACG117_270001 (Contig Edge)	XACB100_250019	XAC2852_130121	XAC3810_100123	XACW160_90121	XACE116_1170002 (Contig Edge)	XACLD7_1390001 (Contig Edge)	XACLH37_240002	XAC3562_90123	XAC3612_280001 (Contig Edge)	XACLG97_1070001 (Contig Edge)	XACLG98_320001 (Contig Edge)	CONTIG JOIN	XAC908_180121	XAC3608_160013	XACG115_230038	XAC3218_130121	CONTIG JOIN	XACLE3_810001 (Contig Edge)	XACLE20_170059	XACS581a_310018	CONTIG JOIN	XACS584_130019	XACJK48_930002	XACJK2_190001 (Contig Edge)	XAC4311_220060	XAC71A_130121	XAC3824_120122	XAC439a_1100001 (Contig Edge)	XAC902_110124	XACJM35_320036	XAC2911_110125	XAC3607_430001 (Contig Edge)	XAC3615_1260001 (Contig Edge)	XAB3213_380001 (Contig Edge)
XANAC_0542														CONTIG JOIN							CONTIG JOIN					CONTIG JOIN				CONTIG JOIN													CONTIG JOIN
XAC0449	XAC1083_110123	XAC217_100123	XACLC80_110124	XACJK4_300029	XAC9322_110019	XACJJ10_200061	XAC40_70144	XAC3610_1280002	XACG117_270002	XACB100_250020	XAC2852_130122	XAC3810_100124	XACW160_90122	XACE116_1180002	XACLD7_1390002	XACLH37_240003	XAC3562_90124	XAC3612_280002	XACLG97_1070002	XACLG98_320002	XACG102_1060001 (Contig Edge)	XAC908_180122	XAC3608_160014	XACG115_230039	XAC3218_130122	XACB302_1140001 (Contig Edge)	XACLE3_810002	XACLE20_170060	XACS581a_310019	XACS582_1380001 (Contig Edge)	XACS584_130020	XACJK48_930003	XACJK2_190002	XAC4311_220061	XAC71A_130122	XAC3824_120123	XAC439a_1100002	XAC902_110125	XACJM35_320037	XAC2911_110126	XAC3607_430002	XAC3615_1260002	XAB3213_390001 (Contig Edge)
XAC0450	XAC1083_110124	XAC217_100124	XACLC80_110125	XACJK4_300030	XAC9322_110020	XACJJ10_200062	XAC40_70145	XAC3610_1280003	XACG117_270003	XACB100_250021	XAC2852_130123	XAC3810_100125	XACW160_90123	XACE116_1180003	XACLD7_1390003	XACLH37_240004	XAC3562_90125	XAC3612_280003	XACLG97_1070003	XACLG98_320003	XACG102_1060002	XAC908_180123	XAC3608_160015	XACG115_230040	XAC3218_130123	XACB302_1140002	XACLE3_810003	XACLE20_170061	XACS581a_310020	XACS582_1380002	XACS584_130021	XACJK48_930004	XACJK2_190003	XAC4311_220062	XAC71A_130123	XAC3824_120124	XAC439a_1100003	XAC902_110126	XACJM35_320038	XAC2911_110127	XAC3607_430003	XAC3615_1260003	XAB3213_390002
XAC0451	XAC1083_110125	XAC217_100125	XACLC80_110126	XACJK4_300031	XAC9322_110021	XACJJ10_200063	XAC40_70146	XAC3610_1280004	XACG117_270004	XACB100_250022	XAC2852_130124	XAC3810_100126	XACW160_90124	XACE116_1180004	XACLD7_1390004	XACLH37_240005	XAC3562_90126	XAC3612_280004	XACLG97_1070004	XACLG98_320004	XACG102_1060003	XAC908_180124	XAC3608_160016	XACG115_230041	XAC3218_130124	XACB302_1140003 (Contig Edge)	XACLE3_810004	XACLE20_170062	XACS581a_310021	XACS582_1380003	XACS584_130022	XACJK48_930005	XACJK2_190004	XAC4311_220063	XAC71A_130124	XAC3824_120125	XAC439a_1100004	XAC902_110127	XACJM35_320039	XAC2911_110128	XAC3607_430004	XAC3615_1260004	XAB3213_390003
XAC0452	XAC1083_110126	XAC217_100126	XACLC80_110127	XACJK4_300032	XAC9322_110022	XACJJ10_200064	XAC40_70147	XAC3610_1280005	XACG117_270005	XACB100_250023	XAC2852_130125	XAC3810_100127	XACW160_90125	XACE116_1180005	XACLD7_1390005	XACLH37_240006	XAC3562_90127	XAC3612_280005	XACLG97_1070005	XACLG98_320005	XACG102_1060004	XAC908_180125	XAC3608_160017	XACG115_230042	XAC3218_130125	XACB302_1150002	XACLE3_810005	XACLE20_170063	XACS581a_310022	XACS582_1380004	XACS584_130023	XACJK48_930006	XACJK2_190005	XAC4311_220064	XAC71A_130125	XAC3824_120126	XAC439a_1100005	XAC902_110128	XACJM35_320040	XAC2911_110129	XAC3607_430005	XAC3615_1260005	XAB3213_390004
XANAC_0547
XAC0453	XAC1083_110128	XAC217_100128	XACLC80_110129	XACJK4_300034	XAC9322_110024	XACJJ10_200066	XAC40_70149	XAC3610_1280007	XACG117_270007	XACB100_250025	XAC2852_130127	XAC3810_100129	XACW160_90127	XACE116_1180007	XACLD7_1390007	XACLH37_240008	XAC3562_90129	XAC3612_280007	XACLG97_1070007	XACLG98_320007	XACG102_1060006	XAC908_180127	XAC3608_160019	XACG115_230044	XAC3218_130127	XACB302_1150004	XACLE3_810007 (Contig Edge)	XACLE20_170065	XACS581a_310024	XACS582_1380006	XACS584_130025	XACJK48_930008	XACJK2_190007	XAC4311_220066	XAC71A_130127	XAC3824_120128	XAC439a_1100007	XAC902_110130	XACJM35_320042	XAC2911_110131	XAC3607_430007	XAC3615_1260007	XAB3213_390006
XAC0454	XAC1083_110129	XAC217_100129	XACLC80_110130	XACJK4_300035	XAC9322_110025	XACJJ10_200067	XAC40_70150	XAC3610_1280008	XACG117_270008	XACB100_250026	XAC2852_130128	XAC3810_100130	XACW160_90128	XACE116_1180008	XACLD7_1390008	XACLH37_240009	XAC3562_90130	XAC3612_280008	XACLG97_1070008	XACLG98_320008	XACG102_1060007	XAC908_180128	XAC3608_160020	XACG115_230045	XAC3218_130128	XACB302_1150005	CONTIG JOIN	XACLE20_170066	XACS581a_310025	XACS582_1380007	XACS584_130026	XACJK48_930009	XACJK2_190008	XAC4311_220067	XAC71A_130128	XAC3824_120129	XAC439a_1100008	XAC902_110131	XACJM35_320043	XAC2911_110132	XAC3607_430008	XAC3615_1260008	XAB3213_390007
XANAC_0550	XAC1083_110130	XAC217_100130	XACLC80_110131	XACJK4_300036	XAC9322_110026	XACJJ10_200068		XAC3610_1280009	XACG117_270009	XACB100_250027	XAC2852_130129	XAC3810_100131	XACW160_90129	XACE116_1180009	XACLD7_1390009	XACLH37_240010	XAC3562_90131	XAC3612_280009	XACLG97_1070009	XACLG98_320009	XACG102_1060008	XAC908_180129	XAC3608_160021	XACG115_230046	XAC3218_130129	XACB302_1150006	XACLE3_820001 (Contig Edge)	XACLE20_170067	XACS581a_310026		XACS584_130027	XACJK48_930010	XACJK2_190009	XAC4311_220068	XAC71A_130129	XAC3824_120130	XAC439a_1100009	XAC902_110132	XACJM35_320044	XAC2911_110133	XAC3607_430009	XAC3615_1260009	XAB3213_390008
XAC0456	XAC1083_110131	XAC217_100131	XACLC80_110132	XACJK4_300037	XAC9322_110027	XACJJ10_200069	XAC40_70152	XAC3610_1280010	XACG117_270010	XACB100_250028	XAC2852_130130	XAC3810_100132	XACW160_90130	XACE116_1180010	XACLD7_1390010	XACLH37_240011	XAC3562_90132	XAC3612_280010	XACLG97_1070010	XACLG98_320010	XACG102_1060009 (Contig Edge)	XAC908_180130	XAC3608_160022	XACG115_230047	XAC3218_130130	XACB302_1150007	XACLE3_820002	XACLE20_170068	XACS581a_310027	XACS582_1380008	XACS584_130028	XACJK48_930011	XACJK2_190010	XAC4311_220069	XAC71A_130130	XAC3824_120131	XAC439a_1100010	XAC902_110133 (Contig Edge)	XACJM35_320045 (Contig Edge)	XAC2911_110134	XAC3607_430010	XAC3615_1260010	XAB3213_390009
XAC0455	XAC1083_110132	XAC217_100132	XACLC80_110133	XACJK4_300038	XAC9322_110028	XACJJ10_200070	XAC40_70153	XAC3610_1280011	XACG117_270011	XACB100_250029	XAC2852_130131	XAC3810_100133	XACW160_90131	XACE116_1180011	XACLD7_1390011	XACLH37_240012	XAC3562_90133	XAC3612_280011	XACLG97_1070011	XACLG98_320011	XACG102_1070001 (Contig Edge)	XAC908_180131	XAC3608_160023	XACG115_230048	XAC3218_130131	XACB302_1150008	XACLE3_820003	XACLE20_170069	XACS581a_310028	XACS582_1380009	XACS584_130029	XACJK48_930012	XACJK2_190011	XAC4311_220070	XAC71A_130131	XAC3824_120132	XAC439a_1100011	XAC902_120002	XACJM35_330002	XAC2911_110135	XAC3607_430011	XAC3615_1260011	XAB3213_390010
XAC0457	XAC1083_110134	XAC217_100133	XACLC80_110135	XACJK4_300039	XAC9322_110030	XACJJ10_200072	XAC40_70155	XAC3610_1280012	XACG117_270012	XACB100_250030	XAC2852_130133	XAC3810_100134	XACW160_90133	XACE116_1180012	XACLD7_1390012	XACLH37_240013	XAC3562_90134	XAC3612_280013	XACLG97_1070013	XACLG98_320013	XACG102_1070003	XAC908_180132	XAC3608_160024	XACG115_230049	XAC3218_130133	XACB302_1150009	XACLE3_820004	XACLE20_170071	XACS581a_310029	XACS582_1380011	XACS584_130031	XACJK48_930014	XACJK2_190013	XAC4311_220071	XAC71A_130133	XAC3824_120134	XAC439a_1100013	XAC902_120003	XACJM35_330003	XAC2911_110136	XAC3607_430012	XAC3615_1260013	XAB3213_390011
XAC0458	XAC1083_110135	XAC217_100134	XACLC80_110136	XACJK4_300040	XAC9322_110031	XACJJ10_200073	XAC40_70156	XAC3610_1280013	XACG117_270013	XACB100_250031	XAC2852_130134	XAC3810_100135	XACW160_90134	XACE116_1180013	XACLD7_1390013	XACLH37_240014	XAC3562_90135	XAC3612_280014	XACLG97_1070014	XACLG98_320014	XACG102_1070004	XAC908_180133	XAC3608_160025	XACG115_230050	XAC3218_130134	XACB302_1150010	XACLE3_820005	XACLE20_170072	XACS581a_310030	XACS582_1380012	XACS584_130032	XACJK48_930015	XACJK2_190014	XAC4311_220072	XAC71A_130134	XAC3824_120135	XAC439a_1100014	XAC902_120004	XACJM35_330004	XAC2911_110137	XAC3607_430013	XAC3615_1260014	XAB3213_390012
XAC0459	XAC1083_110136	XAC217_100135	XACLC80_110137	XACJK4_300041	XAC9322_110032	XACJJ10_200074	XAC40_70157	XAC3610_1280014	XACG117_270014	XACB100_250032	XAC2852_130135	XAC3810_100136	XACW160_90135	XACE116_1180014	XACLD7_1390014	XACLH37_240015	XAC3562_90136	XAC3612_280015	XACLG97_1070015 (Contig Edge)	XACLG98_320015	XACG102_1070005	XAC908_180134	XAC3608_160026	XACG115_230051	XAC3218_130135	XACB302_1150011	XACLE3_820006	XACLE20_170073	XACS581a_310031	XACS582_1380013 (Contig Edge)	XACS584_130033	XACJK48_930016	XACJK2_190015	XAC4311_220073	XAC71A_130135	XAC3824_120136	XAC439a_1100015	XAC902_120005	XACJM35_330005	XAC2911_110138	XAC3607_430014	XAC3615_1260015	XAB3213_390013
XAC0460	XAC1083_110137	XAC217_100136	XACLC80_110138	XACJK4_300042	XAC9322_110033	XACJJ10_200075	XAC40_70158	XAC3610_1290001 (Contig Edge)	XACG117_270015	XACB100_250033	XAC2852_130136	XAC3810_100137	XACW160_90136	XACE116_1180015	XACLD7_1400001 (Contig Edge)	XACLH37_240016	XAC3562_90137	XAC3612_280016	CONTIG JOIN	XACLG98_320016	XACG102_1080001 (Contig Edge)	XAC908_180135	XAC3608_160027	XACG115_230052	XAC3218_130136	XACB302_1150012	XACLE3_820007	XACLE20_170074	XACS581a_310032	CONTIG JOIN	XACS584_130034	XACJK48_930017	XACJK2_190016	XAC4311_220074	XAC71A_130136	XAC3824_120137	XAC439a_1100016 (Contig Edge)	XAC902_120006	XACJM35_330006	XAC2911_110139	XAC3607_430015	XAC3615_1270001 (Contig Edge)	XAB3213_390014
XAC0461	XAC1083_110138	XAC217_100137	XACLC80_110139	XACJK4_300043	XAC9322_110034	XACJJ10_200076	XAC40_70159	XAC3610_1290002	XACG117_270016	XACB100_250034	XAC2852_130137	XAC3810_100138	XACW160_90137	XACE116_1180016	XACLD7_1400002	XACLH37_240017	XAC3562_90138	XAC3612_280017	XACLG97_1080001 (Contig Edge)	XACLG98_320017	XACG102_1080002	XAC908_180136	XAC3608_160028	XACG115_230053	XAC3218_130137	XACB302_1150013	XACLE3_820008	XACLE20_170075	XACS581a_310033	XACS582_1390001 (Contig Edge)	XACS584_130035	XACJK48_930018	XACJK2_190017	XAC4311_220075	XAC71A_130137	XAC3824_120138	XAC439a_1120001 (Contig Edge)	XAC902_120007	XACJM35_330007	XAC2911_110140	XAC3607_430016	XAC3615_1270002	XAB3213_390015
XAC0462	XAC1083_110139	XAC217_100138	XACLC80_110140	XACJK4_300044	XAC9322_110035	XACJJ10_200077	XAC40_70160	XAC3610_1290003	XACG117_270017	XACB100_250035	XAC2852_130138	XAC3810_100139	XACW160_90138	XACE116_1180017 (Contig Edge)	XACLD7_1400003	XACLH37_240018	XAC3562_90139	XAC3612_280018	XACLG97_1080002	XACLG98_320018	XACG102_1080003	XAC908_180137	XAC3608_160029	XACG115_230054	XAC3218_130138	XACB302_1150014 (Contig Edge)	XACLE3_820009	XACLE20_170076	XACS581a_310034	XACS582_1390002	XACS584_130036	XACJK48_930019 (Contig Edge)	XACJK2_190018	XAC4311_220076	XAC71A_130138	XAC3824_120139	XAC439a_1120002	XAC902_120008	XACJM35_330008	XAC2911_110141	XAC3607_430017	XAC3615_1270003 (Contig Edge)	XAB3213_390016
XAC0463	XAC1083_110140	XAC217_100139	XACLC80_110141	XACJK4_300045	XAC9322_110036	XACJJ10_200078	XAC40_70161	XAC3610_1290004 (Contig Edge)	XACG117_270018	XACB100_250036	XAC2852_130139	XAC3810_100140	XACW160_90139	CONTIG JOIN	XACLD7_1410001 (Contig Edge)	XACLH37_240019	XAC3562_90140	XAC3612_280019	XACLG97_1080003 (Contig Edge)	XACLG98_320019	XACG102_1090001 (Contig Edge)	XAC908_180138	XAC3608_160030	XACG115_230055	XAC3218_130139	CONTIG JOIN	XACLE3_820010 (Contig Edge)	XACLE20_170077	XACS581a_310035	XACS582_1400001 (Contig Edge)	XACS584_130037	CONTIG JOIN	XACJK2_190019	XAC4311_220077	XAC71A_130139	XAC3824_120140	XAC439a_1130001 (Contig Edge)	XAC902_120009	XACJM35_330009	XAC2911_110142	XAC3607_430018	CONTIG JOIN	XAB3213_390017 (Contig Edge)
XAC0464	XAC1083_110141	XAC217_100140	XACLC80_110142	XACJK4_300046	XAC9322_110037	XACJJ10_200079	XAC40_70162	XAC3610_1300001 (Contig Edge)	XACG117_270019	XACB100_250037	XAC2852_130140	XAC3810_100141	XACW160_90140	XACE116_1200001 (Contig Edge)	XACLD7_1420001 (Contig Edge)	XACLH37_240020	XAC3562_90141	XAC3612_280020	XACLG97_1090001 (Contig Edge)	XACLG98_320020	XACG102_1100001 (Contig Edge)	XAC908_180139	XAC3608_160031	XACG115_230056	XAC3218_130140	XACB302_1170001 (Contig Edge)	XACLE3_830001 (Contig Edge)	XACLE20_170078	XACS581a_310036	XACS582_1410001 (Contig Edge)	XACS584_130038	XACJK48_940001 (Contig Edge)	XACJK2_190020	XAC4311_220078	XAC71A_130140	XAC3824_120141	XAC439a_1130002	XAC902_120010	XACJM35_330010	XAC2911_110143	XAC3607_430019	XAC3615_1290001 (Contig Edge)	XAB3213_400001 (Contig Edge)
XAC0465	XAC1083_110142	XAC217_100141	XACLC80_110143	XACJK4_300047	XAC9322_110038	XACJJ10_200080	XAC40_70163	XAC3610_1300002	XACG117_270020	XACB100_250038	XAC2852_130141	XAC3810_100142	XACW160_90141	XACE116_1210001 (Contig Edge)	CONTIG JOIN	XACLH37_240021	XAC3562_90142	XAC3612_280021	CONTIG JOIN	XACLG98_320021	XACG102_1100002 (Contig Edge)	XAC908_180140	XAC3608_160032	XACG115_230057	XAC3218_130141	XACB302_1170002 (Contig Edge)	XACLE3_840001 (Contig Edge)	XACLE20_170079	XACS581a_310037	XACS582_1420001 (Contig Edge)	XACS584_130039	XACJK48_940002 (Contig Edge)	XACJK2_190021	XAC4311_220079	XAC71A_130141	XAC3824_120142	XAC439a_1140001 (Contig Edge)	XAC902_120011	XACJM35_330011	XAC2911_110144	XAC3607_430020	CONTIG JOIN	XAB3213_400003
XAC0466 (IS/phage-related)	XAC1083_110143 (IS/phage-related)	XAC217_100143 (IS/phage-related)	XACLC80_110144 (IS/phage-related)	XACJK4_300049 (IS/phage-related)	XAC9322_110040 (IS/phage-related)	XACJJ10_200082 (IS/phage-related)	XAC40_70164 (IS/phage-related)	XAC3610_1310002 (IS/phage-related)	XACG117_270022 (IS/phage-related)	XACB100_250040 (IS/phage-related)	XAC2852_130143 (IS/phage-related)	XAC3810_100144 (IS/phage-related)	XACW160_90142 (IS/phage-related)	XACE116_1220002 (IS/phage-related)	XACLD7_1440001 (Contig Edge) (IS/phage-related)	XACLH37_240023 (IS/phage-related)	XAC3562_90144 (IS/phage-related)	XAC3612_280022 (IS/phage-related)	XACLG97_1110001 (Contig Edge) (IS/phage-related)	XACLG98_320022 (IS/phage-related)	XACG102_1110001 (Contig Edge) (IS/phage-related)	XAC908_180141 (IS/phage-related)	XAC3608_160034 (IS/phage-related)	XACG115_230059 (IS/phage-related)	XAC3218_130143 (IS/phage-related)	XACB302_1180002 (IS/phage-related)	XACLE3_840003 (IS/phage-related)	XACLE20_170080 (IS/phage-related)	XACS581a_310039 (IS/phage-related)	XACS582_1430002 (IS/phage-related)	XACS584_130041 (IS/phage-related)	XACJK48_950002 (IS/phage-related)	XACJK2_190022 (IS/phage-related)	XAC4311_220082 (IS/phage-related)	XAC71A_130143 (IS/phage-related)	XAC3824_120144 (IS/phage-related)	XAC439a_1150002 (IS/phage-related)	XAC902_120012 (IS/phage-related)	XACJM35_330013 (IS/phage-related)	XAC2911_110146 (IS/phage-related)	XAC3607_430022 (IS/phage-related)	XAC3615_1300001 (Contig Edge) (IS/phage-related)	XAB3213_400005 (IS/phage-related)
XAC0467	XAC1083_110144	XAC217_100144	XACLC80_110145	XACJK4_300050	XAC9322_110041	XACJJ10_200083	XAC40_70165	XAC3610_1310003	XACG117_270023	XACB100_250041	XAC2852_130144	XAC3810_100145	XACW160_90143	XACE116_1220003	XACLD7_1440002 (Contig Edge)	XACLH37_240024	XAC3562_90145	XAC3612_280023	XACLG97_1110002 (Contig Edge)	XACLG98_320023	XACG102_1110002 (Contig Edge)	XAC908_180142	XAC3608_160035	XACG115_230060	XAC3218_130144	XACB302_1180003	XACLE3_840004	XACLE20_170081	XACS581a_310040	XACS582_1430003	XACS584_130042	XACJK48_950003	XACJK2_190023	XAC4311_220083	XAC71A_130144	XAC3824_120145	XAC439a_1150003	XAC902_120013	XACJM35_330014	XAC2911_110147	XAC3607_430023	XAC3615_1300002	XAB3213_400006
XAC0468	XAC1083_110145	XAC217_100145	XACLC80_110147	XACJK4_300051	XAC9322_110042	XACJJ10_200084	XAC40_70166 (Contig Edge)	XAC3610_1310005 (Contig Edge)	XACG117_270024	XACB100_250042	XAC2852_130145	XAC3810_100146	XACW160_90144	CONTIG JOIN	CONTIG JOIN	XACLH37_240025	XAC3562_90147	XAC3612_280024	CONTIG JOIN	XACLG98_320024	CONTIG JOIN	XAC908_180143 (Contig Edge)	XAC3608_160037	XACG115_230061	XAC3218_130145	CONTIG JOIN	XACLE3_840005 (Contig Edge)	XACLE20_170082	XACS581a_310041	XACS582_1430004	XACS584_130043	XACJK48_950004	XACJK2_190024	XAC4311_220084	XAC71A_130145	XAC3824_120146	XAC439a_1150004	XAC902_120014	XACJM35_330015	XAC2911_110148	XAC3607_430024	XAC3615_1300003 (Contig Edge)	XAB3213_400007
XAC0469							CONTIG JOIN	CONTIG JOIN						CONTIG JOIN	CONTIG JOIN				CONTIG JOIN		CONTIG JOIN	CONTIG JOIN				CONTIG JOIN	CONTIG JOIN										CONTIG JOIN					CONTIG JOIN
XANAC_0565	XAC1083_110146	XAC217_100146	XACLC80_110148	XACJK4_300052	XAC9322_110043	XACJJ10_200085	XAC40_80002	XAC3610_1320002	XACG117_270025	XACB100_250043	XAC2852_130146	XAC3810_100148 (Pseudogene/Split)	XACW160_90145	XACE116_1230002	XACLD7_1450001 (Contig Edge)	XACLH37_240026	XAC3562_90148	XAC3612_280025	XACLG97_1120001 (Contig Edge)	XACLG98_320025	XACG102_1120001 (Contig Edge)	XAC908_190001 (Contig Edge)	XAC3608_160038	XACG115_230062	XAC3218_130146	XACB302_1190001 (Contig Edge)	XACLE3_850001 (Contig Edge)	XACLE20_170083	XACS581a_310042	XACS582_1430005	XACS584_130044	XACJK48_950005	XACJK2_190025	XAC4311_220085	XAC71A_130146	XAC3824_120147	XAC439a_1160002	XAC902_120015	XACJM35_330016	XAC2911_110149	XAC3607_430025	XAC3615_1310001 (Contig Edge)	XAB3213_400008
XAC0470	XAC1083_110147	XAC217_100147	XACLC80_110149	XACJK4_300053	XAC9322_110044	XACJJ10_200086	XAC40_80003	XAC3610_1320003	XACG117_270026	XACB100_250044	XAC2852_130147	XAC3810_100149	XACW160_90146	XACE116_1230003	XACLD7_1450002	XACLH37_240027	XAC3562_90149	XAC3612_280026	XACLG97_1120002	XACLG98_320026	XACG102_1120002	XAC908_190002	XAC3608_160039	XACG115_230063	XAC3218_130147	XACB302_1190002	XACLE3_850002	XACLE20_170084	XACS581a_310043	XACS582_1430006	XACS584_130045	XACJK48_950006	XACJK2_190026	XAC4311_220086	XAC71A_130147	XAC3824_120148	XAC439a_1160003	XAC902_120016	XACJM35_330017	XAC2911_110150	XAC3607_430026	XAC3615_1310002	XAB3213_400009
XAC0471	XAC1083_110148	XAC217_100148	XACLC80_110150	XACJK4_300054	XAC9322_110045	XACJJ10_200087	XAC40_80004	XAC3610_1320004 (Contig Edge)	XACG117_270027	XACB100_250045	XAC2852_130148	XAC3810_100150	XACW160_90147	XACE116_1230004 (Contig Edge)	XACLD7_1450003 (Contig Edge)	XACLH37_240028	XAC3562_90150	XAC3612_280027	XACLG97_1120003 (Contig Edge)	XACLG98_320027	XACG102_1120003	XAC908_190003	XAC3608_160040	XACG115_230064	XAC3218_130148	XACB302_1190003 (Contig Edge)	XACLE3_850003 (Contig Edge)	XACLE20_170085	XACS581a_310044	XACS582_1430007 (Contig Edge)	XACS584_130046	XACJK48_950007	XACJK2_190027	XAC4311_220087	XAC71A_130148	XAC3824_120149	XAC439a_1160004	XAC902_120017	XACJM35_330018	XAC2911_110151	XAC3607_430027	XAC3615_1310003 (Contig Edge)	XAB3213_400010
XAC0473	XAC1083_110149	XAC217_100149	XACLC80_110151	XACJK4_300055	XAC9322_110046	XACJJ10_200088	XAC40_80005	CONTIG JOIN	XACG117_270028	XACB100_250046	XAC2852_130149	XAC3810_100151	XACW160_90148	CONTIG JOIN	CONTIG JOIN	XACLH37_240029	XAC3562_90151	XAC3612_280028	CONTIG JOIN	XACLG98_320028	XACG102_1120004	XAC908_190004	XAC3608_160041	XACG115_230065	XAC3218_130149	CONTIG JOIN	CONTIG JOIN	XACLE20_170086	XACS581a_310045	CONTIG JOIN	XACS584_130047	XACJK48_960002	XACJK2_190028	XAC4311_220088	XAC71A_130149	XAC3824_120150	XAC439a_1170001 (Contig Edge)	XAC902_120018	XACJM35_330019	XAC2911_110152	XAC3607_430028	CONTIG JOIN	XAB3213_400011
XAC0472	XAC1083_110151	XAC217_100151	XACLC80_110153	XACJK4_300057	XAC9322_110048	XACJJ10_200090	XAC40_80007	XAC3610_1330001 (Contig Edge)	XACG117_270030	XACB100_250048	XAC2852_130151	XAC3810_100153	XACW160_90150	XACE116_1240001 (Contig Edge)	XACLD7_1460001 (Contig Edge)	XACLH37_240031	XAC3562_90153	XAC3612_280030	XACLG97_1130001 (Contig Edge)	XACLG98_320030	XACG102_1120006	XAC908_190006	XAC3608_160043	XACG115_230067	XAC3218_130151	XACB302_1200001 (Contig Edge)	XACLE3_860001 (Contig Edge)	XACLE20_170088	XACS581a_310047	XACS582_1440001 (Contig Edge)	XACS584_130049	XACJK48_960003	XACJK2_190030	XAC4311_220090	XAC71A_130151	XAC3824_120152	XAC439a_1170003	XAC902_120020	XACJM35_330021	XAC2911_110154	XAC3607_430030	XAC3615_1320001 (Contig Edge)	XAB3213_400013
XAC0474	XAC1083_110152	XAC217_100152	XACLC80_110154	XACJK4_300058	XAC9322_110049	XACJJ10_200091	XAC40_80008	XAC3610_1330002	XACG117_270031	XACB100_250049	XAC2852_130152	XAC3810_100154	XACW160_90151	XACE116_1240002	XACLD7_1460002 (Contig Edge)	XACLH37_240032	XAC3562_90154	XAC3612_280031	XACLG97_1130002	XACLG98_320031	XACG102_1120007	XAC908_190007	XAC3608_160044 (Pseudogene/Split)	XACG115_230068 (Pseudogene/Split)	XAC3218_130152 (Pseudogene/Split)	XACB302_1200002 (Pseudogene/Split)	XACLE3_860002	XACLE20_170089	XACS581a_310048	XACS582_1440002	XACS584_130050	XACJK48_960004	XACJK2_190031	XAC4311_220091	XAC71A_130152	XAC3824_120153	XAC439a_1170004 (Contig Edge)	XAC902_120021	XACJM35_330022	XAC2911_110155	XAC3607_430031	XAC3615_1320002	XAB3213_400014 (Contig Edge)
XAC0475	XAC1083_110154	XAC217_100154	XACLC80_110156	XACJK4_300060	XAC9322_110051	XACJJ10_200093	XAC40_80010	XAC3610_1330003	XACG117_270032	XACB100_250051	XAC2852_130153	XAC3810_100155	XACW160_90153	XACE116_1240003	CONTIG JOIN	XACLH37_240033	XAC3562_90155	XAC3612_280032	XACLG97_1130003	XACLG98_320033	XACG102_1120008	XAC908_190009	XAC3608_160047	XACG115_230071	XAC3218_130155	XACB302_1200005	XACLE3_860003 (Contig Edge)	XACLE20_170090	XACS581a_310049	XACS582_1440003 (Contig Edge)	XACS584_130052	XACJK48_960005	XACJK2_190032 (Contig Edge)	XAC4311_220093	XAC71A_130153	XAC3824_120154	CONTIG JOIN	XAC902_120022	XACJM35_330023	XAC2911_110157	XAC3607_430032	XAC3615_1320003 (Contig Edge)	CONTIG JOIN
XANAC_0572														XACE116_1240004	XACLD7_1480001 (Contig Edge)	XACLH37_240034	XAC3562_90156										CONTIG JOIN			CONTIG JOIN			CONTIG JOIN				CONTIG JOIN					CONTIG JOIN	CONTIG JOIN
XAC0476	XAC1083_110155	XAC217_100155	XACLC80_110157	XACJK4_300061	XAC9322_110052	XACJJ10_200094	XAC40_80011	XAC3610_1330004 (Contig Edge)	XACG117_270033	XACB100_250052	XAC2852_130154	XAC3810_100156	XACW160_90154	XACE116_1240005	CONTIG JOIN	XACLH37_240035	XAC3562_90157	XAC3612_280033	XACLG97_1130004 (Contig Edge)	XACLG98_320034	XACG102_1120009 (Contig Edge)	XAC908_190010	XAC3608_160048	XACG115_230072	XAC3218_130156	XACB302_1200006	CONTIG JOIN	XACLE20_170091	XACS581a_310050	CONTIG JOIN	XACS584_130053	XACJK48_960006 (Contig Edge)	XACJK2_200001 (Contig Edge)	XAC4311_220094	XAC71A_130154	XAC3824_120155	XAC439a_1200001 (Contig Edge)	XAC902_120023	XACJM35_330024	XAC2911_110158	XAC3607_430033	CONTIG JOIN	XAB3213_420001 (Contig Edge)
XAC0477	XAC1083_110156	XAC217_100156	XACLC80_110158	XACJK4_300062	XAC9322_110053	XACJJ10_200095	XAC40_80012	XAC3610_1340002	XACG117_270034	XACB100_250053	XAC2852_130155	XAC3810_100157	XACW160_90155	XACE116_1240006	XACLD7_1490001 (Contig Edge)	XACLH37_240036	XAC3562_90158	XAC3612_280034	XACLG97_1140002	XACLG98_320035	XACG102_1130002	XAC908_190011	XAC3608_160049	XACG115_230073	XAC3218_130157	XACB302_1200007	XACLE3_870001 (Contig Edge)	XACLE20_170092	XACS581a_310051	XACS582_1470001 (Contig Edge)	XACS584_130054	XACJK48_970002	XACJK2_200002	XAC4311_220095	XAC71A_130155	XAC3824_120156	XAC439a_1210002	XAC902_120024	XACJM35_330025	XAC2911_110159	XAC3607_430034	XAC3615_1340001 (Contig Edge)	XAB3213_420002
XANAC_0575	XAC1083_110157	XAC217_100157		XACJK4_300063			XAC40_80013	XAC3610_1340003		XACB100_250054	XAC2852_130156		XACW160_90156		XACLD7_1490002	XACLH37_240037		XAC3612_280035			XACG102_1130003		XAC3608_160050		XAC3218_130158	XACB302_1200008		XACLE20_170093		XACS582_1470002		XACJK48_970003	XACJK2_200003	XAC4311_220096	XAC71A_130156		XAC439a_1210003	XAC902_120025		XAC2911_110160	XAC3607_430035	XAC3615_1340002
XAC0478	XAC1083_110158	XAC217_100158	XACLC80_110159	XACJK4_300064	XAC9322_110054	XACJJ10_200096	XAC40_80014	XAC3610_1340004	XACG117_270035	XACB100_250055	XAC2852_130157	XAC3810_100158	XACW160_90157	XACE116_1240007	XACLD7_1490003	XACLH37_240038	XAC3562_90159	XAC3612_280036	XACLG97_1140003	XACLG98_320036	XACG102_1130004	XAC908_190012	XAC3608_160051	XACG115_230074	XAC3218_130159	XACB302_1200009	XACLE3_870002	XACLE20_170094	XACS581a_310052	XACS582_1470003	XACS584_130055	XACJK48_970004	XACJK2_200004	XAC4311_220097	XAC71A_130157	XAC3824_120157	XAC439a_1210004	XAC902_120026	XACJM35_330026	XAC2911_110161	XAC3607_430036	XAC3615_1340003	XAB3213_420003
XAC0479	XAC1083_110160	XAC217_100160	XACLC80_110161	XACJK4_300066	XAC9322_110056	XACJJ10_200098	XAC40_80016	XAC3610_1340006	XACG117_270037	XACB100_250057	XAC2852_130159	XAC3810_100160	XACW160_90159	XACE116_1240009	XACLD7_1490005	XACLH37_240040	XAC3562_90161	XAC3612_280038	XACLG97_1140005	XACLG98_320038	XACG102_1130006	XAC908_190014	XAC3608_160053	XACG115_230076	XAC3218_130161	XACB302_1200011	XACLE3_870004	XACLE20_170096	XACS581a_310054	XACS582_1470005	XACS584_130057	XACJK48_970006	XACJK2_200006	XAC4311_220099	XAC71A_130159	XAC3824_120159	XAC439a_1210006 (Contig Edge)	XAC902_120028	XACJM35_330028	XAC2911_110163	XAC3607_430038	XAC3615_1340005	XAB3213_420005
XAC0480	XAC1083_110161	XAC217_100161	XACLC80_110162	XACJK4_300067	XAC9322_110057	XACJJ10_200099	XAC40_80017	XAC3610_1340007	XACG117_270038	XACB100_250058	XAC2852_130160	XAC3810_100161	XACW160_90160	XACE116_1240010	XACLD7_1490006	XACLH37_240041	XAC3562_90162	XAC3612_280039	XACLG97_1140006	XACLG98_320039	XACG102_1130007	XAC908_190015	XAC3608_160054	XACG115_230077	XAC3218_130162	XACB302_1200012	XACLE3_870005	XACLE20_170097	XACS581a_310055	XACS582_1470006	XACS584_130058	XACJK48_970007	XACJK2_200007	XAC4311_220100	XAC71A_130160	XAC3824_120160	CONTIG JOIN	XAC902_120029	XACJM35_330029	XAC2911_110164	XAC3607_430039	XAC3615_1340006	XAB3213_420006
XAC0481	XAC1083_110162	XAC217_100162	XACLC80_110163	XACJK4_300068	XAC9322_110058	XACJJ10_200100	XAC40_80018	XAC3610_1340008	XACG117_270039	XACB100_250059	XAC2852_130161	XAC3810_100162	XACW160_90161	XACE116_1240011 (Contig Edge)	XACLD7_1490007	XACLH37_240042	XAC3562_90163	XAC3612_280040	XACLG97_1140007	XACLG98_320040	XACG102_1130008	XAC908_190016	XAC3608_160055	XACG115_230078	XAC3218_130163	XACB302_1200013	XACLE3_870006	XACLE20_170098	XACS581a_310056	XACS582_1470007	XACS584_130059	XACJK48_970008	XACJK2_200008	XAC4311_220101	XAC71A_130161	XAC3824_120161	XAC439a_1220001 (Contig Edge)	XAC902_120030	XACJM35_330030	XAC2911_110165	XAC3607_430040	XAC3615_1340007	XAB3213_420007
XAC0482	XAC1083_110163	XAC217_100163	XACLC80_110164	XACJK4_300069	XAC9322_110059	XACJJ10_200101	XAC40_80019	XAC3610_1340009	XACG117_270040	XACB100_250060	XAC2852_130162	XAC3810_100163	XACW160_90162	CONTIG JOIN	XACLD7_1490008	XACLH37_240043	XAC3562_90164	XAC3612_280041	XACLG97_1140008 (Contig Edge)	XACLG98_320041	XACG102_1130009	XAC908_190017	XAC3608_160056	XACG115_230079	XAC3218_130164	XACB302_1200014	XACLE3_870007	XACLE20_170099	XACS581a_310057	XACS582_1470008	XACS584_130060	XACJK48_970009	XACJK2_200009	XAC4311_220102	XAC71A_130162	XAC3824_120162	XAC439a_1220002	XAC902_120031	XACJM35_330031	XAC2911_110166	XAC3607_430041	XAC3615_1340008 (Contig Edge)	XAB3213_420008
XAC0483	XAC1083_110164	XAC217_100165	XACLC80_110166	XACJK4_300071	XAC9322_110060	XACJJ10_200102	XAC40_80020	XAC3610_1350001 (Contig Edge)	XACG117_270041	XACB100_250061	XAC2852_130163	XAC3810_100164	XACW160_90163	XACE116_1250001 (Contig Edge)	XACLD7_1490010	XACLH37_240044	XAC3562_90165	XAC3612_280042	CONTIG JOIN	XACLG98_320042	XACG102_1130011	XAC908_190019	XAC3608_160057	XACG115_230080	XAC3218_130165	XACB302_1200015	XACLE3_870009	XACLE20_170101	XACS581a_310059	XACS582_1470010	XACS584_130061	XACJK48_970010	XACJK2_200010	XAC4311_220103	XAC71A_130163	XAC3824_120164	XAC439a_1230001 (Contig Edge)	XAC902_120033	XACJM35_330033	XAC2911_110167	XAC3607_430042	CONTIG JOIN	XAB3213_420009
XAC0484	XAC1083_110165	XAC217_100166	XACLC80_110167	XACJK4_300072	XAC9322_110061	XACJJ10_200103	XAC40_80021	XAC3610_1350002	XACG117_270042	XACB100_250062	XAC2852_130164	XAC3810_100165	XACW160_90164	XACE116_1250002	XACLD7_1490011	XACLH37_240045	XAC3562_90166	XAC3612_280043	XACLG97_1150001 (Contig Edge)	XACLG98_320043	XACG102_1130012	XAC908_190020	XAC3608_160058	XACG115_230081	XAC3218_130166	XACB302_1200016	XACLE3_870010	XACLE20_170102	XACS581a_310060	XACS582_1470011	XACS584_130062	XACJK48_970011	XACJK2_200011	XAC4311_220104	XAC71A_130164	XAC3824_120165	XAC439a_1230002	XAC902_120034	XACJM35_330034	XAC2911_110168	XAC3607_430043	XAC3615_1350001 (Contig Edge)	XAB3213_420010
XAC0485	XAC1083_110166	XAC217_100167	XACLC80_110168	XACJK4_300073	XAC9322_110062	XACJJ10_200104	XAC40_80022	XAC3610_1350003	XACG117_270043	XACB100_250063	XAC2852_130165	XAC3810_100166	XACW160_90165	XACE116_1250003	XACLD7_1490012	XACLH37_240046	XAC3562_90167	XAC3612_280044	XACLG97_1150002	XACLG98_320044	XACG102_1130013	XAC908_190021	XAC3608_160059	XACG115_230082	XAC3218_130167	XACB302_1200017	XACLE3_870011	XACLE20_170103	XACS581a_310061	XACS582_1470012	XACS584_130063	XACJK48_970012	XACJK2_200012	XAC4311_220105	XAC71A_130165	XAC3824_120166	XAC439a_1230003	XAC902_120035	XACJM35_330035	XAC2911_110169	XAC3607_430044	XAC3615_1350002	XAB3213_420011
XANAC_0585
XAC0486	XAC1083_110167 (Pseudogene/Split)	XAC217_100168 (Pseudogene/Split)	XACLC80_110169 (Pseudogene/Split)	XACJK4_300074 (Pseudogene/Split)	XAC9322_110063 (Pseudogene/Split)	XACJJ10_200105 (Pseudogene/Split)	XAC40_80023	XAC3610_1350004 (Pseudogene/Split)	XACG117_270044 (Pseudogene/Split)	XACB100_250064 (Pseudogene/Split)	XAC2852_130166 (Pseudogene/Split)	XAC3810_100167	XACW160_90166 (Pseudogene/Split)	XACE116_1250004	XACLD7_1490013 (Pseudogene/Split)	XACLH37_240047 (Pseudogene/Split)	XAC3562_90168 (Pseudogene/Split)	XAC3612_280045 (Pseudogene/Split)	XACLG97_1150003 (Pseudogene/Split)	XACLG98_320045 (Pseudogene/Split)	XACG102_1130014 (Pseudogene/Split)	XAC908_190022 (Pseudogene/Split)	XAC3608_160060 (Pseudogene/Split)	XACG115_230083	XAC3218_130168 (Pseudogene/Split)	XACB302_1200018 (Pseudogene/Split)	XACLE3_870012 (Pseudogene/Split)	XACLE20_170104 (Pseudogene/Split)	XACS581a_310062 (Pseudogene/Split)	XACS582_1470013 (Pseudogene/Split)	XACS584_130064 (Pseudogene/Split)	XACJK48_970013 (Pseudogene/Split)	XACJK2_200013 (Pseudogene/Split)	XAC4311_220106 (Pseudogene/Split)	XAC71A_130166 (Pseudogene/Split)	XAC3824_120167 (Pseudogene/Split)	XAC439a_1230004 (Pseudogene/Split)	XAC902_120036 (Pseudogene/Split)	XACJM35_330036 (Pseudogene/Split)	XAC2911_110170 (Pseudogene/Split)	XAC3607_430045 (Pseudogene/Split)	XAC3615_1350003 (Pseudogene/Split)	XAB3213_420013
XANAC_0587	XAC1083_110168 (Pseudogene/Split)	XAC217_100169 (Pseudogene/Split)	XACLC80_110170 (Pseudogene/Split)	XACJK4_300075 (Pseudogene/Split)	XAC9322_110064 (Pseudogene/Split)	XACJJ10_200106 (Pseudogene/Split)		XAC3610_1350005 (Pseudogene/Split)	XACG117_270045 (Pseudogene/Split)	XACB100_250065 (Pseudogene/Split)	XAC2852_130167 (Pseudogene/Split)		XACW160_90167 (Pseudogene/Split)		XACLD7_1490014 (Pseudogene/Split)	XACLH37_240048 (Pseudogene/Split)	XAC3562_90169 (Pseudogene/Split)	XAC3612_280046 (Pseudogene/Split)	XACLG97_1150004 (Pseudogene/Split)	XACLG98_320046 (Pseudogene/Split)	XACG102_1130015 (Pseudogene/Split)	XAC908_190023 (Pseudogene/Split)	XAC3608_160061 (Pseudogene/Split)		XAC3218_130169 (Pseudogene/Split)	XACB302_1200019 (Pseudogene/Split)	XACLE3_870013 (Pseudogene/Split)	XACLE20_170105 (Pseudogene/Split)	XACS581a_310063 (Pseudogene/Split)	XACS582_1470014 (Pseudogene/Split)	XACS584_130065 (Pseudogene/Split)	XACJK48_970014 (Pseudogene/Split)	XACJK2_200014 (Pseudogene/Split)	XAC4311_220107 (Pseudogene/Split)	XAC71A_130167 (Pseudogene/Split)	XAC3824_120168 (Pseudogene/Split)	XAC439a_1230005 (Pseudogene/Split)	XAC902_120037 (Pseudogene/Split)	XACJM35_330037 (Pseudogene/Split)	XAC2911_110171 (Pseudogene/Split)	XAC3607_430046 (Pseudogene/Split)	XAC3615_1350004 (Pseudogene/Split)
XAC0487	XAC1083_110169	XAC217_100170	XACLC80_110171	XACJK4_300076	XAC9322_110065	XACJJ10_200107	XAC40_80025	XAC3610_1350006	XACG117_270046	XACB100_250066	XAC2852_130168	XAC3810_100168	XACW160_90168	XACE116_1250005	XACLD7_1490015	XACLH37_240049	XAC3562_90170	XAC3612_280047	XACLG97_1150005	XACLG98_320047	XACG102_1130016	XAC908_190024	XAC3608_160062	XACG115_230084	XAC3218_130170	XACB302_1200020	XACLE3_870014	XACLE20_170106	XACS581a_310064	XACS582_1470015	XACS584_130066	XACJK48_970015	XACJK2_200015	XAC4311_220108	XAC71A_130168	XAC3824_120169	XAC439a_1230006	XAC902_120038	XACJM35_330038	XAC2911_110172	XAC3607_430047	XAC3615_1350005	XAB3213_420014
XAC0488	XAC1083_110170	XAC217_100171	XACLC80_110172	XACJK4_300077	XAC9322_110066	XACJJ10_200108	XAC40_80026	XAC3610_1350007	XACG117_270047	XACB100_250067	XAC2852_130169	XAC3810_100169	XACW160_90169	XACE116_1250006	XACLD7_1490016	XACLH37_240050	XAC3562_90171	XAC3612_280048	XACLG97_1150006	XACLG98_320048	XACG102_1130017	XAC908_190025	XAC3608_160063	XACG115_230085	XAC3218_130171	XACB302_1200021	XACLE3_870015	XACLE20_170107	XACS581a_310065	XACS582_1470016	XACS584_130067	XACJK48_970016	XACJK2_200016	XAC4311_220109	XAC71A_130169	XAC3824_120170	XAC439a_1230007	XAC902_120039	XACJM35_330039	XAC2911_110173	XAC3607_430048	XAC3615_1350006	XAB3213_420015
XANAC_0590	XAC1083_110171		XACLC80_110173		XAC9322_110067	XACJJ10_200109		XAC3610_1350008	XACG117_270048	XACB100_250068	XAC2852_130170	XAC3810_100170	XACW160_90170	XACE116_1250007	XACLD7_1490017	XACLH37_240051	XAC3562_90172	XAC3612_280049	XACLG97_1150007	XACLG98_320049		XAC908_190026	XAC3608_160064	XACG115_230086	XAC3218_130172	XACB302_1200022	XACLE3_870016		XACS581a_310066		XACS584_130068	XACJK48_970017	XACJK2_200017	XAC4311_220110	XAC71A_130170	XAC3824_120171	XAC439a_1230008	XAC902_120040	XACJM35_330040	XAC2911_110174	XAC3607_430049	XAC3615_1350007
XAC0489
XAC0490
XAC0491	XAC1083_110172	XAC217_100172	XACLC80_110174	XACJK4_300078	XAC9322_110068	XACJJ10_200110	XAC40_80028	XAC3610_1350009	XACG117_270049	XACB100_250069	XAC2852_130171	XAC3810_100171	XACW160_90171	XACE116_1250008	XACLD7_1490018	XACLH37_240052	XAC3562_90173	XAC3612_280050	XACLG97_1150008	XACLG98_320050	XACG102_1130018	XAC908_190027	XAC3608_160065	XACG115_230087	XAC3218_130173	XACB302_1200023	XACLE3_870017	XACLE20_170108	XACS581a_310067	XACS582_1470017	XACS584_130069	XACJK48_970018	XACJK2_200018	XAC4311_220111	XAC71A_130171	XAC3824_120172	XAC439a_1230009	XAC902_120041	XACJM35_330041	XAC2911_110175	XAC3607_430050	XAC3615_1350008	XAB3213_420016
XAC0492	XAC1083_110174	XAC217_100173	XACLC80_110175	XACJK4_300079	XAC9322_110070	XACJJ10_200112	XAC40_80029	XAC3610_1350010	XACG117_270051	XACB100_250070	XAC2852_130172	XAC3810_100172	XACW160_90172	XACE116_1250009	XACLD7_1490019	XACLH37_240053	XAC3562_90175	XAC3612_280051	XACLG97_1150010	XACLG98_320052	XACG102_1130019	XAC908_190028	XAC3608_160066	XACG115_230088	XAC3218_130174	XACB302_1200024	XACLE3_870018	XACLE20_170109	XACS581a_310068	XACS582_1470018	XACS584_130071	XACJK48_970019	XACJK2_200019	XAC4311_220112	XAC71A_130172	XAC3824_120173	XAC439a_1230010	XAC902_120042	XACJM35_330042	XAC2911_110176	XAC3607_430051	XAC3615_1350009	XAB3213_420017
XAC0493	XAC1083_110175	XAC217_100174	XACLC80_110176	XACJK4_300080	XAC9322_110071	XACJJ10_200113	XAC40_80030	XAC3610_1350011	XACG117_270052	XACB100_250071	XAC2852_130173	XAC3810_100173	XACW160_90173	XACE116_1250010	XACLD7_1490020	XACLH37_240054	XAC3562_90176	XAC3612_280052	XACLG97_1150011	XACLG98_320053	XACG102_1130020	XAC908_190029	XAC3608_160067	XACG115_230089	XAC3218_130175	XACB302_1200025	XACLE3_870019	XACLE20_170110	XACS581a_310069	XACS582_1470019	XACS584_130072	XACJK48_970020	XACJK2_200020	XAC4311_220113	XAC71A_130173	XAC3824_120174	XAC439a_1230011	XAC902_120043	XACJM35_330043	XAC2911_110177	XAC3607_430052	XAC3615_1350010	XAB3213_420018
XANAC_0594	XAC1083_110176	XAC217_100175	XACLC80_110177	XACJK4_300081	XAC9322_110072	XACJJ10_200114	XAC40_80031	CONTIG JOIN	XACG117_270053	XACB100_250072	XAC2852_130174	XAC3810_100174	XACW160_90174	XACE116_1250011	XACLD7_1490021	XACLH37_240055	XAC3562_90177	XAC3612_280053	XACLG97_1150012	XACLG98_320054	XACG102_1130021 (Contig Edge)	XAC908_190030	XAC3608_160068	XACG115_230090	XAC3218_130176	XACB302_1200026	XACLE3_870020	XACLE20_170111	XACS581a_310070	XACS582_1470020	XACS584_130073	XACJK48_970021	XACJK2_200021	XAC4311_220114	XAC71A_130174	XAC3824_120175	XAC439a_1230012	XAC902_120044	XACJM35_330044	XAC2911_110178	XAC3607_430053	XAC3615_1350011	XAB3213_420019
XAC0494	XAC1083_110177	XAC217_100176	XACLC80_110178	XACJK4_300082	XAC9322_110073	XACJJ10_200115	XAC40_80032	XAC3610_1360001 (Contig Edge)	XACG117_270054	XACB100_250073	XAC2852_130175	XAC3810_100175	XACW160_90175	XACE116_1260001 (Contig Edge)	XACLD7_1490022 (Contig Edge)	XACLH37_240056	XAC3562_90178	XAC3612_280054	XACLG97_1150013 (Contig Edge)	XACLG98_320055	CONTIG JOIN	XAC908_190031 (Pseudogene/Split)	XAC3608_160069	XACG115_230091	XAC3218_130177	XACB302_1210001 (Contig Edge)	XACLE3_870021 (Contig Edge)	XACLE20_170112	XACS581a_310071	XACS582_1480001 (Contig Edge)	XACS584_130074	XACJK48_970022	XACJK2_200022	XAC4311_220115	XAC71A_130175	XAC3824_120176	XAC439a_1230013 (Contig Edge)	XAC902_120045 (Pseudogene/Split)	XACJM35_330045	XAC2911_110179	XAC3607_430054	XAC3615_1350013	XAB3213_420020
XAC0495	XAC1083_110178	XAC217_100177	XACLC80_110179	XACJK4_300083 (Contig Edge)	XAC9322_110074	XACJJ10_200116	XAC40_80033 (Contig Edge)	XAC3610_1360002 (Contig Edge)	XACG117_270055	XACB100_250074	XAC2852_130176	XAC3810_100176	XACW160_90176	XACE116_1260002 (Contig Edge)	CONTIG JOIN	XACLH37_240057	XAC3562_90179	XAC3612_280055	CONTIG JOIN	XACLG98_320056	XACG102_1140001 (Contig Edge)	XAC908_190032 (Pseudogene/Split)	XAC3608_160070	XACG115_230092	XAC3218_130178	XACB302_1230001 (Contig Edge)	CONTIG JOIN	XACLE20_170113	XACS581a_310072	XACS582_1480002 (Contig Edge)	XACS584_130075	XACJK48_970023 (Contig Edge)	XACJK2_200023	XAC4311_220116	XAC71A_130176	XAC3824_120177	CONTIG JOIN	XAC902_120046 (Pseudogene/Split)	XACJM35_330046	XAC2911_110180	XAC3607_430055	XAC3615_1360001 (Contig Edge)	XAB3213_420021 (Contig Edge)
XAC0496	XAC1083_110179	XAC217_100178	XACLC80_110180	XACJK4_310001 (Contig Edge)	XAC9322_110075	XACJJ10_200117	XAC40_90001 (Contig Edge)	XAC3610_1400001 (Contig Edge)	XACG117_270056	XACB100_250075	XAC2852_130177	XAC3810_100177	XACW160_90177	XACE116_1280001 (Contig Edge)	XACLD7_1530001 (Contig Edge)	XACLH37_240058	XAC3562_90180	XAC3612_280056	XACLG97_1170001 (Contig Edge)	XACLG98_320057	XACG102_1180001 (Contig Edge)	XAC908_190033	XAC3608_160071	XACG115_230093	XAC3218_130179	CONTIG JOIN	XACLE3_900001 (Contig Edge)	XACLE20_180001 (Contig Edge)	XACS581a_310073	XACS582_1510001 (Contig Edge)	XACS584_130076	CONTIG JOIN	XACJK2_200024	XAC4311_220117	XAC71A_130177	XAC3824_120178	XAC439a_1260001 (Contig Edge)	XAC902_120047	XACJM35_330047	XAC2911_110181	XAC3607_440001 (Contig Edge)	XAC3615_1380001 (Contig Edge)	XAB3213_430001 (Contig Edge)
XAC0497	XAC1083_110180	XAC217_100179	XACLC80_110181	XACJK4_310002	XAC9322_110076	XACJJ10_200118	XAC40_90002	XAC3610_1400002	XACG117_270057	XACB100_250076	XAC2852_130178	XAC3810_100178	XACW160_90178	XACE116_1280002	XACLD7_1530002	XACLH37_240059	XAC3562_90181	XAC3612_280057	XACLG97_1170002	XACLG98_320058	XACG102_1180002	XAC908_190034	XAC3608_160072	XACG115_230094	XAC3218_130180	XACB302_1250001 (Contig Edge)	XACLE3_900002	XACLE20_180002	XACS581a_310074	XACS582_1510002	XACS584_130077	XACJK48_1000001 (Contig Edge)	XACJK2_200025	XAC4311_220118	XAC71A_130178	XAC3824_120179	XAC439a_1260002	XAC902_120048	XACJM35_330048	XAC2911_110182	XAC3607_440002	XAC3615_1380002	XAB3213_430002
XAC0498	XAC1083_110181	XAC217_100180	XACLC80_110182	XACJK4_310003	XAC9322_110077	XACJJ10_200119	XAC40_90003	XAC3610_1400003 (Contig Edge)	XACG117_270058	XACB100_250077	XAC2852_130179	XAC3810_100179	XACW160_90179	XACE116_1280003 (Contig Edge)	XACLD7_1530003 (Contig Edge)	XACLH37_240060	XAC3562_90182	XAC3612_280058	XACLG97_1170003 (Contig Edge)	XACLG98_320059	XACG102_1180003 (Contig Edge)	XAC908_190035	XAC3608_160073	XACG115_230095	XAC3218_130181	XACB302_1250002 (Contig Edge)	XACLE3_900003 (Contig Edge)	XACLE20_180003	XACS581a_310075	XACS582_1510003 (Contig Edge)	XACS584_130078	XACJK48_1000002 (Contig Edge)	XACJK2_200026	XAC4311_220119	XAC71A_130179	XAC3824_120180	XAC439a_1260003 (Contig Edge)	XAC902_120049	XACJM35_330049	XAC2911_110183	XAC3607_440003 (Contig Edge)	XAC3615_1380003 (Contig Edge)	XAB3213_430003
XAC0499	XAC1083_110182	XAC217_100181	XACLC80_110183	XACJK4_310004	XAC9322_110078	XACJJ10_200120	XAC40_90004	XAC3610_1410001 (Contig Edge)	XACG117_270059	XACB100_250078	XAC2852_130180	XAC3810_100180	XACW160_90180	XACE116_1290001 (Contig Edge)	XACLD7_1540001 (Contig Edge)	XACLH37_240061	XAC3562_90183	XAC3612_280059	XACLG97_1180001 (Contig Edge)	XACLG98_320060	XACG102_1190001 (Contig Edge)	XAC908_190036	XAC3608_160074	XACG115_230096	XAC3218_130182	XACB302_1260001 (Contig Edge)	XACLE3_910001 (Contig Edge)	XACLE20_180004	XACS581a_310076	XACS582_1520001 (Contig Edge)	XACS584_130079	XACJK48_1010001 (Contig Edge)	XACJK2_200027	XAC4311_220120	XAC71A_130180	XAC3824_120181	XAC439a_1270001 (Contig Edge)	XAC902_120050	XACJM35_330050	XAC2911_110184	XAC3607_450001 (Contig Edge)	XAC3615_1390001 (Contig Edge)	XAB3213_430004
XAC0500
XAC0501	XAC1083_110183	XAC217_100182	XACLC80_110184	XACJK4_310005	XAC9322_110079	XACJJ10_200121	XAC40_90005	XAC3610_1410002	XACG117_270060	XACB100_250079	XAC2852_130181	XAC3810_100181	XACW160_90181	XACE116_1290002	XACLD7_1540002	XACLH37_240062	XAC3562_90184	XAC3612_280060	XACLG97_1180002	XACLG98_320061	XACG102_1190002	XAC908_190037	XAC3608_160075	XACG115_230097	XAC3218_130183	XACB302_1260002	XACLE3_910002	XACLE20_180005	XACS581a_310077	XACS582_1520002	XACS584_130080	XACJK48_1010002	XACJK2_200028	XAC4311_220121	XAC71A_130181	XAC3824_120182	XAC439a_1270002	XAC902_120051	XACJM35_330051	XAC2911_110185	XAC3607_450002	XAC3615_1390002	XAB3213_430005
XAC0502 (IS/phage-related)	CONTIG JOIN (IS/phage-related)	CONTIG JOIN (IS/phage-related)	CONTIG JOIN (IS/phage-related)	CONTIG JOIN (IS/phage-related)	CONTIG JOIN (IS/phage-related)	CONTIG JOIN (IS/phage-related)	(IS/phage-related)	(IS/phage-related)	(IS/phage-related)	(IS/phage-related)	(IS/phage-related)	(IS/phage-related)	(IS/phage-related)	(IS/phage-related)	(IS/phage-related)	(IS/phage-related)	(IS/phage-related)	(IS/phage-related)	(IS/phage-related)	(IS/phage-related)	(IS/phage-related)	(IS/phage-related)	(IS/phage-related)	(IS/phage-related)	(IS/phage-related)	(IS/phage-related)	(IS/phage-related)	(IS/phage-related)	(IS/phage-related)	(IS/phage-related)	(IS/phage-related)	(IS/phage-related)	(IS/phage-related)	(IS/phage-related)	(IS/phage-related)	(IS/phage-related)	(IS/phage-related)	(IS/phage-related)	(IS/phage-related)	(IS/phage-related)	(IS/phage-related)	(IS/phage-related)	(IS/phage-related)
XAC0503	XAC1083_120001 (Contig Edge)	XAC217_110001 (Contig Edge)	XACLC80_120001 (Contig Edge)	XACJK4_320001 (Contig Edge)	XAC9322_120001 (Contig Edge)	XACJJ10_210001 (Contig Edge)	XAC40_90008	XAC3610_1410004	XACG117_270062	XACB100_250081	XAC2852_130183	XAC3810_100183	XACW160_90183	XACE116_1290004	XACLD7_1540004	XACLH37_240064	XAC3562_90186	XAC3612_280062	XACLG97_1180004	XACLG98_320063	XACG102_1190004	XAC908_190039	XAC3608_160076	XACG115_230098	XAC3218_130184	XACB302_1260003	XACLE3_910004	XACLE20_180007	XACS581a_310079	XACS582_1520004	XACS584_130082	XACJK48_1010004	XACJK2_200030	XAC4311_220123	XAC71A_130183	XAC3824_120184	XAC439a_1270004	XAC902_120053	XACJM35_330053	XAC2911_110187	XAC3607_450004	XAC3615_1390004	XAB3213_430006
[truncated: 10,718 more rows]
