# Supplementary material for: Comparative genomics of 43 strains of Xanthomonas citri pv. citri reveals the evolutionary events giving rise to pathotypes with different host ranges
Source: BMC Genomics. 2015 Dec 23;16:1098. doi: 10.1186/s12864-015-2310-x (PMC4690215; doi:10.1186/s12864-015-2310-x)
Supplement: Additional file 5: — Genic and intergenic pathotype-specific SNPs. Information about all identified pathotype-specific SNPs in the dataset, including the SNP location, the codon and amino acid change, and functional gene information where available. (XLSX 34 kb) [file 12864_2015_2310_MOESM5_ESM.xlsx]

## Sheet: Genic
IAPAR 306 coordinates	SNP	Branch	Gene	Gene Name	Genic/Intergenic	Syn/Non-Syn	Codon	New Codon	Genic Change	Gene Orientation	Description
26295	G..A	A	XAC0024		GENIC	Non-Synonymous	CCC(P)	TCC(S)	C..T	minus
92457	T..C	A	XAC0076	avrBs2	GENIC	Non-Synonymous	TTC(F)	TCC(S)	T..C	plus	avirulence protein
223683	G..A	A	XAC0181		GENIC	Non-Synonymous	GGC(G)	GAC(D)	G..A	plus	hypothetical protein
320158	A..G	A	XAC0265	acdA	GENIC	Non-Synonymous	GTA(V)	GCA(A)	T..C	minus	acyl-CoA dehydrogenase
372503	T..C	A	XAC0311	vanA	GENIC	Non-Synonymous	CAC(H)	CGC(R)	A..G	minus	vanillate O-demethylase oxygenase subunit
392155	C..T	A	XAC0328	smeB	GENIC	Non-Synonymous	CGC(R)	TGC(C)	C..T	plus	multidrug efflux transporter
393834	T..C	A	XAC0329	smeC	GENIC	Non-Synonymous	TCG(S)	CCG(P)	T..C	plus	outer membrane protein
398953	C..G	A	XAC0333	metR	GENIC	Non-Synonymous	GAC(D)	CAC(H)	G..C	minus	hypothetical protein
470723	G..T	A	XAC0397	hrpE	GENIC	Non-Synonymous	ACC(T)	AAC(N)	C..A	minus	pilus subunit
477802	C..A	A	XAC0406	hrcU	GENIC	Non-Synonymous	AAG(K)	AAT(N)	G..T	minus	type III secretion system inner membrane protein
665535	A..C	A	XAC0564	mdcG	GENIC	Non-Synonymous	ATC(I)	CTC(L)	A..C	plus	malonate decarboxylase, EC_number : 2.7.7.66
685062	T..C	A	XAC0582		GENIC	Non-Synonymous	CTG(L)	CCG(P)	T..C	plus	hypothetical protein
693628	A..T	A	XAC0591		GENIC	Non-Synonymous	GTG(V)	GAG(E)	T..A	minus	periplasmic peptidase
716626	T..C	A	XAC0609		GENIC	Non-Synonymous	ATC(I)	GTC(V)	A..G	minus	outer membrane zinc protease (related to import of peptides)
841675	C..G	A	XAC0709		GENIC	Non-Synonymous	CCG(P)	CGG(R)	C..G	plus	N-acetylglucosaminidase
844012	G..T	A	XAC0710		GENIC	Non-Synonymous	GGC(G)	TGC(C)	G..T	plus	cytoplasmic transporter
1043678	A..G	A	XAC0881		GENIC	Non-Synonymous	TTC(F)	CTC(L)	T..C	minus	cytoplasmic Long-chain-fatty-acid--CoA ligase
1159047	C..T	A	XAC1004	typA	GENIC	Non-Synonymous	AGC(S)	AAC(N)	G..A	minus	GTP-binding elongation factor
1244167	G..T	A	XAC1089	rnhA	GENIC	Non-Synonymous	GGC(G)	TGC(C)	G..T	plus	Ribonuclease H, EC_number : 3.1.26.4
1260392	A..C	A	XAC1109	dnaX	GENIC	Non-Synonymous	CAG(Q)	CCG(P)	A..C	plus	DNA polymerase III subunits gamma and tau, EC_number : 2.7.7.7
1301989	C..T	A	XAC1145		GENIC	Non-Synonymous	GCG(A)	GTG(V)	C..T	plus	outer membrane Alpha-2-macroglobulin like protein
1304745	T..C	A	XAC1146	fecA	GENIC	Non-Synonymous	TTC(F)	TCC(S)	T..C	plus	TonB-dependent receptor
1306535	G..A	A	XAC1147	glpQ	GENIC	Non-Synonymous	GGC(G)	AGC(S)	G..A	plus	glycerophosphodiester phosphodiesterase
1438959	G..T	A	XAC1260	cyoC	GENIC	Non-Synonymous	GGT(G)	TGT(C)	G..T	plus	cytochrome O ubiquinol oxidase subunit III
1467804	C..T	A	XAC1283		GENIC	Non-Synonymous	GGT(G)	AGT(S)	G..A	minus	inner membrane signal transduction histidine kinase
1472378	A..G	A	XAC1285	lamA	GENIC	Non-Synonymous	TCC(S)	CCC(P)	T..C	minus	exported endo-1,3-beta-glucanase
1499022	T..C	A	XAC1305	wapA	GENIC	Non-Synonymous	TTC(F)	CTC(L)	T..C	plus	wall-associated protein
1552129	A..G	A	XAC1345		GENIC	Non-Synonymous	TCG(S)	CCG(P)	T..C	minus	membrane associated sensor histidine kinase
1663589	T..C	A	XAC1441	parC	GENIC	Non-Synonymous	AAG(K)	GAG(E)	A..G	minus	DNA topoisomerase IV subunit A
1695998	G..T	A	XAC1471		GENIC	Non-Synonymous	GCT(A)	TCT(S)	G..T	plus	hypothetical protein
2026211	A..G	A	XAC1768	fhuA	GENIC	Non-Synonymous	GAC(D)	GGC(G)	A..G	plus	TonB-dependent receptor
2027180	A..G	A	XAC1768	fhuA	GENIC	Non-Synonymous	TAC(Y)	TGC(C)	A..G	plus	TonB-dependent receptor
2182686	C..G	A	XAC1880	rpfB	GENIC	Non-Synonymous	GGC(G)	GCC(A)	G..C	minus	Non-ribosomal peptide synthetase modules and related
2183005	A..C	A	XAC1880	rpfB	GENIC	Non-Synonymous	TAC(Y)	GAC(D)	T..G	minus	Non-ribosomal peptide synthetase modules and related
2186913	T..A	A	XAC1882	rpfA	GENIC	Non-Synonymous	ACC(T)	TCC(S)	A..T	minus	aconitate hydratase
2282442	C..A	A	XAC1951	fliI	GENIC	Non-Synonymous	ATG(M)	ATT(I)	G..T	minus	Flagellum-specific ATP synthase
2345795	A..G	A	XAC2007		GENIC	Non-Synonymous	GAG(E)	GGG(G)	A..G	plus	secreted transglutaminase-like enzyme, putative cysteine protease
2411267	A..G	A	XAC2065	acrD	GENIC	Non-Synonymous	GAG(E)	GGG(G)	A..G	plus	inner membrane Cation/multidrug efflux pump
2730069	A..G	A	XAC2335	strW	GENIC	Non-Synonymous	GTG(V)	GCG(A)	T..C	minus	ABC transporter, transmembrane domain
2927067	T..C	A	XAC2502	fruK	GENIC	Non-Synonymous	GTG(V)	GCG(A)	T..C	plus	1-phosphofructokinase
2980928	G..A	A	XAC2534		GENIC	Non-Synonymous	GTC(V)	GCC(A)	C..T	minus	exported or outer membrane
3034423	G..A	A	XAC2575	gumL	GENIC	Non-Synonymous	TCG(S)	TTG(L)	C..T	minus	EPS (Xanthan) biosynthesis pyruvyltransferase
3044711	C..T	A	XAC2583	gumD	GENIC	Non-Synonymous	GGT(G)	GAT(D)	G..A	minus	EPS biosynthesis polyprenyl glycosylphosphotransferase : inner membrane
3054593	A..G	A	XAC2594	thrS	GENIC	Non-Synonymous	TCG(S)	CCG(P)	T..C	minus	Threonine--tRNA ligase
3134013	C..G	A	XAC2673		GENIC	Non-Synonymous	AGA(R)	ACA(T)	C..G	plus	hypothetical protein
3148918	T..C	A	XAC2688	nusA	GENIC	Non-Synonymous	ATC(I)	GTC(V)	A..G	minus	Transcription elongation protein
3168905	G..T	A	XAC2710		GENIC	Non-Synonymous	CAT(H)	AAT(N)	C..A	minus
3169659	A..G	A	XAC2711		GENIC	Non-Synonymous	GTC(V)	GCC(A)	T..C	minus	phosphodiesterase
3267117	G..C	A	XAC2786	xopN	GENIC	Non-Synonymous	GCC(A)	CCC(P)	G..C	plus	hypothetical protein
3268348	A..T	A	XAC2786	xopN	GENIC	Non-Synonymous	CAT(H)	CTT(L)	A..T	plus	hypothetical protein
3311605	G..A	A	XAC2825	yadQ	GENIC	Non-Synonymous	AGC(S)	AAC(N)	G..A	plus	chloride channel
3333686	T..G	A	XAC2843	mexB	GENIC	Non-Synonymous	GAT(D)	GCT(A)	A..C	minus	Cation/multidrug efflux pump
3416037	C..G	A	XAC2909		GENIC	Non-Synonymous	GAG(E)	CAG(Q)	G..C	minus
3467067	C..G	A	XAC2962		GENIC	Non-Synonymous	CCC(P)	CGC(R)	C..G	plus	hypothetical protein
3519635	C..G	A	XAC3008		GENIC	Non-Synonymous	AGA(R)	ACA(T)	G..C	minus
3628112	G..C	A	XAC3090	xopL	GENIC	Non-Synonymous	CCC(P)	CGC(R)	G..C	plus	type III effector XopL
3682777	G..A	A	XAC3131		GENIC	Non-Synonymous	TAG(STOP)	CAG(Q)	C..T	minus	Gene Extention
4123099	C..T	A	XAC3488	suc1	GENIC	Non-Synonymous	CAG(Q)	CGG(R)	G..A	minus	sugar transporter (major facilitator superfamily)
4209962	G..A	A	XAC3550	dsbC	GENIC	Non-Synonymous	GTT(V)	GCT(A)	C..T	minus	disulfide isomerase
4680085	C..G	A	XAC3987		GENIC	Non-Synonymous	CTG(L)	GTG(V)	C..G	plus	leucine aminopeptidase
4836526	G..A	A	XAC4119		GENIC	Non-Synonymous	CGT(R)	TGT(C)	C..T	minus	type VI secretion ?
5034131	T..C	A	XAC4265		GENIC	Non-Synonymous	ACA(T)	GCA(A)	A..G	minus
5064048	C..T	A	XAC4285		GENIC	Non-Synonymous	GGT(G)	AGT(S)	G..A	minus
5169119	G..A	A	XAC4370		GENIC	Non-Synonymous	CCG(P)	CTG(L)	C..T	minus	tRNA modification GTPase MnmE, pseudogene
191647	A..G	A/Aw	XAC0155		GENIC	Non-Synonymous	GAC(D)	GGC(G)	A..G	plus	trehalose synthase
266755	C..T	A/Aw	XAC0218		GENIC	Non-Synonymous	CCG(P)	CTG(L)	C..T	plus	hypothetical protein
273739	A..C	A/Aw	XAC0225		GENIC	Non-Synonymous	GAC(D)	GCC(A)	A..C	plus	two-component system sensor protein
290691	C..A	A/Aw	XAC0242	ubiB	GENIC	Non-Synonymous	ACC(T)	AAC(N)	C..A	plus	Probable ubiquinone biosynthesis protein UbiB
644958	C..A	A/Aw	XAC0547		GENIC	Non-Synonymous	ACG(T)	AAG(K)	C..A	plus	hypothetical protein
728566	G..A	A/Aw	XAC0614		GENIC	Non-Synonymous	GAT(D)	AAT(N)	G..A	plus	GGDEF family protein
842353	A..G	A/Aw	XAC0709		GENIC	Non-Synonymous	CAG(Q)	CGG(R)	A..G	plus	N-acetylglucosaminidase
875139	A..C	A/Aw	XAC0734		GENIC	Non-Synonymous	GAG(E)	GCG(A)	A..C	plus	alcohol dehydrogenase C
948622	G..A	A/Aw	XAC0798	amy	GENIC	Non-Synonymous	CGC(R)	TGC(C)	C..T	minus
1087012	G..A	A/Aw	XAC0924	pntB	GENIC	Non-Synonymous	GGC(G)	AGC(S)	G..A	plus	pyridine nucleotide transhydrogenase subunit beta
1275236	C..A	A/Aw	XAC1123	fabH	GENIC	Non-Synonymous	CTG(L)	ATG(M)	C..A	plus	EC_number 2.3.1.180
1454924	A..C	A/Aw	XAC1272		GENIC	Non-Synonymous	TAT(Y)	TCT(S)	A..C	plus	two-component system regulatory protein
1541936	C..A	A/Aw	XAC1336	deoD	GENIC	Non-Synonymous	CCG(P)	CAG(Q)	C..A	plus	EC_number 2.4.2.1
1634041	T..C	A/Aw	XAC1419	pyrH	GENIC	Non-Synonymous	CAG(Q)	CGG(R)	A..G	minus
1818057	G..A	A/Aw	XAC1572		GENIC	Non-Synonymous	GAG(E)	AAG(K)	G..A	plus	hypothetical protein
2032848	C..T	A/Aw	XAC1770	celA	GENIC	Non-Synonymous	CCA(P)	TCA(S)	C..T	plus	cellulase
2183481	A..G	A/Aw	XAC1880	rpfB	GENIC	Non-Synonymous	CTG(L)	CCG(P)	T..C	minus
2971468	T..A	A/Aw	XAC2531	btuB	GENIC	Non-Synonymous	AAC(N)	ATC(I)	A..T	minus
3437042	G..T	A/Aw	XAC2931		GENIC	Non-Synonymous	GTC(V)	TTC(F)	G..T	plus	hypothetical protein
3630654	G..C	A/Aw	XAC3092	aspG	GENIC	Non-Synonymous	CGG(R)	CCG(P)	C..G	minus
3884044	G..A	A/Aw	XAC3305		GENIC	Non-Synonymous	GTA(V)	GCA(A)	C..T	minus
4025796	G..A	A/Aw	XAC3420	hemL	GENIC	Non-Synonymous	CGG(R)	CAG(Q)	G..A	plus	EC_number 5.4.3.8
4053062	G..T	A/Aw	XAC3441		GENIC	Non-Synonymous	TTC(F)	TTA(L)	C..A	minus
4081615	T..C	A/Aw	XAC3458	leuC	GENIC	Non-Synonymous	AAG(K)	AGG(R)	A..G	minus
4822238	T..C	A/Aw	XAC4113	yapH	GENIC	Non-Synonymous	ACC(T)	GCC(A)	A..G	minus	non-fimbrial adhesion protein
93183	A..G	A*	XAC0076	avrBs2	GENIC	Non-Synonymous	TAT(Y)	TGT(C)	A..G	plus	avirulence protein
114717	C..T	A*	XAC0098		GENIC	Non-Synonymous	GAT(D)	AAT(N)	G..A	minus
167858	C..T	A*	XAC0142		GENIC	Non-Synonymous	GCC(A)	GTC(V)	C..T	plus	hypothetical protein
270262	C..A	A*	XAC0223		GENIC	Non-Synonymous	TGG(W)	TGT(C)	G..T	minus
294291	A..G	A*	XAC0247		GENIC	Non-Synonymous	AGT(S)	AAT(N)	A..G	plus	acyltransferase
299496	G..A	A*	XAC0250		GENIC	Non-Synonymous	CCG(P)	CTG(L)	C..T	minus
376465	T..C	A*	XAC0315		GENIC	Non-Synonymous	GTC(V)	GCC(A)	T..C	plus	hypothetical protein
392979	T..C	A*	XAC0329	smeC	GENIC	Non-Synonymous	TGC(C)	CGC(R)	T..C	plus	outer membrane protein
442585	G..T	A*	XAC0372		GENIC	Non-Synonymous	CGC(R)	CTC(L)	G..T	plus	hydrolase
461942	G..A	A*	XAC0392		GENIC	Non-Synonymous	GCG(A)	GTG(V)	C..T	minus
481425	G..A	A*	XAC0411	hrpB5	GENIC	Non-Synonymous	CGT(R)	CAT(H)	G..A	plus	type III secretion system protein HrpB
515817	C..T	A*	XAC0433		GENIC	Non-Synonymous	GCA(A)	ACA(T)	G..A	minus
554237	C..T	A*	XAC0464		GENIC	Non-Synonymous	TGC(C)	TAC(Y)	G..A	minus
609916	G..C	A*	XAC0518		GENIC	Non-Synonymous	CAG(Q)	CAC(H)	G..C	plus	hypothetical protein
635631	A..G	A*	XAC0543	xopX	GENIC	Non-Synonymous	TTT(F)	CTT(L)	T..C	minus
723932	G..C	A*	XAC0611	tsr	GENIC	Non-Synonymous	CCG(P)	CGG(R)	C..G	minus
794056	A..T	A*	XAC0669	prc	GENIC	Non-Synonymous	ACC(T)	TCC(S)	A..T	plus	tail-specific protease
829473	C..G	A*	XAC0698	xcsG	GENIC	Non-Synonymous	CGA(R)	GGA(G)	C..G	plus	type II secretion system protein G
834306	G..A	A*	XAC0705	xcsN	GENIC	Non-Synonymous	TGC(C)	TAC(Y)	G..A	plus	type II secretion system protein N
848709	G..T	A*	XAC0714	glmS	GENIC	Non-Synonymous	AAG(K)	AAT(N)	G..T	plus	glucosamine-fructose-6-phosphate aminotransferase
893303	T..G	A*	XAC0753		GENIC	Non-Synonymous	TGG(W)	GGG(G)	T..G	plus	hypothetical protein
954291	G..T	A*	XAC0804	ahcY	GENIC	Non-Synonymous	TTC(F)	TTA(L)	C..A	minus
998506	G..A	A*	XAC0836		GENIC	Non-Synonymous	CAT(H)	TAT(Y)	C..T	minus
1016181	G..A	A*	XAC0855		GENIC	Non-Synonymous	GAA(E)	AAA(K)	G..A	plus	monooxygenase
1023558	C..T	A*	XAC0861	apaH	GENIC	Non-Synonymous	GAT(D)	AAT(N)	G..A	minus
1050163	G..C	A*	XAC0888	gfo	GENIC	Non-Synonymous	GAG(E)	CAG(Q)	G..C	plus	glucose-fructose oxidoreductase
1117719	C..A	A*	XAC0959	secE	GENIC	Non-Synonymous	CGC(R)	AGC(S)	C..A	plus	preprotein translocase subunit SecE
1302197	G..T	A*	XAC1145		GENIC	Non-Synonymous	CAG(Q)	CAT(H)	G..T	plus	hypothetical protein
1302198	A..C	A*	XAC1145		GENIC	Non-Synonymous	ATC(I)	CTC(L)	A..C	plus	hypothetical protein
1358474	G..A	A*	XAC1190		GENIC	Non-Synonymous	GGT(G)	GAT(D)	G..A	plus	hypothetical protein
1393319	G..T	A*	XAC1215	bcr	GENIC	Non-Synonymous	CGT(R)	CTT(L)	G..T	plus	MFS transporter
1446730	T..G	A*	XAC1266	hrpXct	GENIC	Non-Synonymous	TTG(L)	GTG(V)	T..G	plus	HrpX protein
1499434	A..T	A*	XAC1305	wapA	GENIC	Non-Synonymous	AAC(N)	ATC(I)	A..T	plus	wall-associated protein
1552443	T..C	A*	XAC1345		GENIC	Non-Synonymous	GAT(D)	GGT(G)	A..G	minus
1591804	G..A	A*	XAC1385		GENIC	Non-Synonymous	CGC(R)	TGC(C)	C..T	minus
1685380	C..T	A*	XAC1459	msbA	GENIC	Non-Synonymous	GGC(G)	AGC(S)	G..A	minus
1691518	G..A	A*	XAC1463		GENIC	Non-Synonymous	CCG(P)	CTG(L)	C..T	minus
1694691	A..G	A*	XAC1467	moeB	GENIC	Non-Synonymous	AGC(S)	GGC(G)	A..G	plus	molybdopterin biosynthesis protein
1816436	T..C	A*	XAC1570		GENIC	Non-Synonymous	CTG(L)	CCG(P)	T..C	plus	hypothetical protein
1850354	C..T	A*	XAC1602		GENIC	Non-Synonymous	GGC(G)	AGC(S)	G..A	minus
1895665	T..C	A*	XAC1643	phaF	GENIC	Non-Synonymous	AAG(K)	AGG(R)	A..G	minus
2013149	G..T	A*	XAC1753	thiD	GENIC	Non-Synonymous	TTC(F)	TTA(L)	C..A	minus
2024934	A..C	A*	XAC1768	fhuA	GENIC	Non-Synonymous	GAA(E)	GAC(D)	A..C	plus	TonB-dependent receptor
2139627	G..T	A*	XAC1843		GENIC	Non-Synonymous	GGG(G)	TGG(W)	G..T	plus	hypothetical protein
2288499	A..G	A*	XAC1957	rbfC	GENIC	Non-Synonymous	TGC(C)	CGC(R)	T..C	minus
2418922	C..A	A*	XAC2070	glk	GENIC	Non-Synonymous	GGC(G)	TGC(C)	G..T	minus
2423764	T..G	A*	XAC2075	sdhC	GENIC	Non-Synonymous	TTC(F)	GTC(V)	T..G	plus	succinate dehydrogenase membrane anchor subunit
2432667	G..A	A*	XAC2084	comA	GENIC	Non-Synonymous	GAT(D)	AAT(N)	G..A	plus	competence protein
2447330	T..G	A*	XAC2097	syrE1	GENIC	Non-Synonymous	CTG(L)	CGG(R)	T..G	plus	ATP-dependent serine activating enzyme
2449535	A..C	A*	XAC2097	syrE1	GENIC	Non-Synonymous	AAT(N)	ACT(T)	A..C	plus	ATP-dependent serine activating enzyme
2475478	A..G	A*	XAC2118		GENIC	Non-Synonymous	ACG(T)	GCG(A)	A..G	plus	hypothetical protein
2733753	G..A	A*	XAC2340	cynX	GENIC	Non-Synonymous	GTT(V)	ATT(I)	G..A	plus	MFS transporter
2736461	T..C	A*	XAC2341	gaa	GENIC	Non-Synonymous	GAT(D)	GGT(G)	A..G	minus
2760633	C..T	A*	XAC2366	eutC	GENIC	Non-Synonymous	CAT(H)	TAT(Y)	C..T	plus	EC_number 4.3.1.7
2867174	G..A	A*	XAC2462		GENIC	Non-Synonymous	GTG(V)	ATG(M)	G..A	plus	ATP-binding protein
2949609	A..G	A*	XAC2519		GENIC	Non-Synonymous	TTC(F)	CTC(L)	T..C	minus
3034943	G..C	A*	XAC2575	gumL	GENIC	Non-Synonymous	CGT(R)	GGT(G)	C..G	minus
3139542	A..G	A*	XAC2681	nadC	GENIC	Non-Synonymous	ATT(I)	GTT(V)	A..G	plus	nicotinate-nucleotide pyrophosphorylase
3200893	C..T	A*	XAC2736		GENIC	Non-Synonymous	ACC(T)	ATC(I)	C..T	plus	carboxymethylenebutenolidase
3305344	A..G	A*	XAC2820		GENIC	Non-Synonymous	ATG(M)	ACG(T)	T..C	minus
3309356	A..C	A*	XAC2824		GENIC	Non-Synonymous	GAA(E)	GAC(D)	A..C	plus	phosphodiesterase-nucleotide pyrophosphatase
3442069	T..G	A*	XAC2937	ynhC	GENIC	Non-Synonymous	CAT(H)	CAG(Q)	T..G	plus	ABC transporter permease
3528007	G..T	A*	XAC3021		GENIC	Non-Synonymous	GCA(A)	TCA(S)	G..T	plus	hypothetical protein
3616497	G..T	A*	XAC3082		GENIC	Non-Synonymous	ATG(M)	ATT(I)	G..T	plus	hypothetical protein
3624182	A..C	A*	XAC3085	xopK	GENIC	Non-Synonymous	CTG(L)	CGG(R)	T..G	minus
3628692	C..G	A*	XAC3090	xopL	GENIC	Non-Synonymous	AGC(S)	AGG(R)	C..G	plus	leucin rich protein
3710049	C..T	A*	XAC3158	fhuA	GENIC	Non-Synonymous	CCG(P)	TCG(S)	C..T	plus	TonB-dependent receptor
3738604	G..A	A*	XAC3177		GENIC	Non-Synonymous	GCC(A)	ACC(T)	G..A	plus	hypothetical protein
3765077	G..C	A*	XAC3199		GENIC	Non-Synonymous	TCC(S)	TGC(C)	C..G	minus
3779386	C..T	A*	XAC3209	ostB	GENIC	Non-Synonymous	GCC(A)	GTC(V)	C..T	plus	trehalose-6-phosphate phosphatase
3879076	T..C	A*	XAC3300	estA	GENIC	Non-Synonymous	AAT(N)	AGT(S)	A..G	minus
4032784	G..A	A*	XAC3426		GENIC	Non-Synonymous	TCG(S)	TTG(L)	C..T	minus
4033568	G..C	A*	XAC3426		GENIC	Non-Synonymous	CTC(L)	GTC(V)	C..G	minus
4084883	C..T	A*	XAC3460		GENIC	Non-Synonymous	GGG(G)	GAG(E)	G..A	minus
4160182	A..G	A*	XAC3518	bcsA	GENIC	Non-Synonymous	CTG(L)	CCG(P)	T..C	minus
4190497	G..A	A*	XAC3545		GENIC	Non-Synonymous	GCC(A)	GTC(V)	C..T	minus
4226984	T..C	A*	XAC3562	pel	GENIC	Non-Synonymous	AAA(K)	GAA(E)	A..G	minus
4568912	A..G	A*	XAC3886		GENIC	Non-Synonymous	TCG(S)	CCG(P)	T..C	minus
4666372	T..G	A*	XAC3970		GENIC	Non-Synonymous	AAT(N)	AAG(K)	T..G	plus	hypothetical protein
4776355	T..C	A*	XAC4077		GENIC	Non-Synonymous	CAA(Q)	CGA(R)	A..G	minus
4809568	G..T	A*	XAC4106		GENIC	Non-Synonymous	GTG(V)	TTG(L)	G..T	plus	dipeptidyl peptidase
4821047	G..A	A*	XAC4113	yapH	GENIC	Non-Synonymous	CGG(R)	TGG(W)	C..T	minus
4824760	A..G	A*	XAC4113	yapH	GENIC	Non-Synonymous	ATG(M)	ACG(T)	T..C	minus
4911583	C..G	A*	XAC4176	actP	GENIC	Non-Synonymous	GTG(V)	CTG(L)	G..C	minus
4997082	A..G	A*	XAC4231		GENIC	Non-Synonymous	ATC(I)	GTC(V)	A..G	plus	glucan 1,4-beta-glucosidase
5017026	C..G	A*	XAC4250		GENIC	Non-Synonymous	TGG(W)	TGC(C)	G..C	minus
5153329	A..G	A*	XAC4358		GENIC	Non-Synonymous	TAT(Y)	CAT(H)	T..C	minus
96461	A..G	Aw	XAC0078		GENIC	Non-Synonymous	GTA(V)	GCA(A)	T..C	minus
227872	G..A	Aw	XAC0185		GENIC	Non-Synonymous	CGG(R)	CAG(Q)	G..A	plus	hypothetical protein
312978	C..A	Aw	XAC0261		GENIC	Non-Synonymous	GCG(A)	GAG(E)	C..A	plus	hypothetical protein
313968	G..A	Aw	XAC0262		GENIC	Non-Synonymous	CCG(P)	TCG(S)	C..T	minus
470283	A..G	Aw	XAC0396	hpaB	GENIC	Non-Synonymous	TAC(Y)	CAC(H)	T..C	minus
550617	G..C	Aw	XAC0462	ndhF	GENIC	Non-Synonymous	CTG(L)	GTG(V)	C..G	minus	monovalent cation/H+ antiporter subunit C
562870	G..C	Aw	XAC0473		GENIC	Non-Synonymous	CCG(P)	CGG(R)	C..G	minus
785549	C..T	Aw	XAC0662	mltB	GENIC	Non-Synonymous	ACC(T)	ATC(I)	C..T	plus	membrane-bound lytic transglycosylase
884801	C..G	Aw	XAC0743	glyA	GENIC	Non-Synonymous	ACC(T)	AGC(S)	C..G	plus	EC_number 2.1.2.1
928558	C..G	Aw	XAC0783	ftsA	GENIC	Non-Synonymous	CCC(P)	CGC(R)	G..C	plus	cell division protein
1164438	A..G	Aw	XAC1009		GENIC	Non-Synonymous	AGC(S)	GGC(G)	A..G	plus	hypothetical protein
1233787	A..C	Aw	XAC1079	clpX	GENIC	Non-Synonymous	AAG(K)	ATG(M)	T..G	plus	ATP-dependent Clp protease ATP-binding subunit ClpX
1308416	G..C	Aw	XAC1148	pbpC	GENIC	Non-Synonymous	GTC(V)	CTC(L)	G..C	plus	bifunctional penicillin-binding protein 1C
1332470	G..A	Aw	XAC1171	stkXac1	GENIC	Non-Synonymous	CCC(P)	TCC(S)	C..T	minus
1382385	A..G	Aw	XAC1208	xopP	GENIC	Non-Synonymous	GAC(D)	GGC(G)	A..G	plus	hypothetical protein
1413814	C..A	Aw	XAC1237	purT	GENIC	Non-Synonymous	CCG(P)	ACG(T)	C..A	plus	EC_number 2.1.2.-
1548761	C..T	Aw	XAC1341	lig2	GENIC	Non-Synonymous	GCG(A)	ACG(T)	G..A	minus
1579872	G..A	Aw	XAC1370		GENIC	Non-Synonymous	GCA(A)	ACA(T)	G..A	plus	hypothetical protein
1624617	G..C	Aw	XAC1409	lpxA	GENIC	Non-Synonymous	CCT(P)	GCT(A)	C..G	minus
1667287	G..C	Aw	XAC1444	yjcP	GENIC	Non-Synonymous	CAG(Q)	CAC(H)	G..C	plus	outer membrane efflux protein
1678808	A..G	Aw	XAC1453		GENIC	Non-Synonymous	TAT(Y)	TGT(C)	A..G	plus	hypothetical protein
1836998	A..C	Aw	XAC1592		GENIC	Non-Synonymous	GAC(D)	GCC(A)	A..C	plus	acetyltransferase
1896312	G..C	Aw	XAC1644		GENIC	Non-Synonymous	GAC(D)	GAG(E)	C..G	minus
2016691	T..C	Aw	XAC1758		GENIC	Non-Synonymous	CAA(Q)	CGA(R)	A..G	minus
2216170	T..C	Aw	XAC1897	tsr	GENIC	Non-Synonymous	AAA(K)	AGA(R)	A..G	minus
2329033	T..C	Aw	XAC1993		GENIC	Non-Synonymous	CTC(L)	CCC(P)	T..C	plus	hypothetical protein
2992286	T..C	Aw	XAC2540		GENIC	Non-Synonymous	TGA(STOP)	TGG(W)	A..G	minus
3033953	G..C	Aw	XAC2574	gumM	GENIC	Non-Synonymous	AGC(S)	AGG(R)	C..G	minus
3043836	G..C	Aw	XAC2583	gumD	GENIC	Non-Synonymous	CTG(L)	GTG(V)	C..G	minus
3273518	T..C	Aw	XAC2793		GENIC	Non-Synonymous	TAC(Y)	CAC(H)	T..C	plus	hypothetical protein
3391289	G..A	Aw	XAC2891		GENIC	Non-Synonymous	CCG(P)	TCG(S)	C..T	minus
3423578	G..T	Aw	XAC2915	osmC	GENIC	Non-Synonymous	ACC(T)	AAC(N)	C..A	minus
3546195	T..G	Aw	XAC3031		GENIC	Non-Synonymous	AGC(S)	CGC(R)	A..C	minus
3628363	G..C	Aw	XAC3090	xopL	GENIC	Non-Synonymous	GCA(A)	CCA(P)	G..C	plus	leucin rich protein
3667424	C..G	Aw	XAC3119		GENIC	Non-Synonymous	CAG(Q)	GAG(E)	C..G	plus	hypothetical protein
3934179	C..A	Aw	XAC3338		GENIC	Non-Synonymous	GTA(V)	TTA(L)	G..T	minus
4131509	C..T	Aw	XAC3493	rsgA	GENIC	Non-Synonymous	AGC(S)	AAC(N)	G..A	minus	hypothetical protein
4539884	C..G	Aw	XAC3855		GENIC	Non-Synonymous	AGC(S)	ACC(T)	G..C	minus
4621076	T..C	Aw	XAC3928		GENIC	Non-Synonymous	AAG(K)	AGG(R)	A..G	minus
4886719	G..A	Aw	XAC4156	fldA	GENIC	Non-Synonymous	GAT(D)	AAT(N)	G..A	plus	FldA protein
4948611	A..C	Aw	XAC4203		GENIC	Non-Synonymous	TCG(S)	GCG(A)	T..G	minus
5020018	G..C	Aw	XAC4252	xynB	GENIC	Non-Synonymous	AGC(S)	AGG(R)	C..G	minus
5072046	C..G	Aw	XAC4292	benE	GENIC	Non-Synonymous	CAT(H)	GAT(D)	C..G	plus	benzoate transporter
986349	G..A	A	XAC0825		GENIC	STOP	TGG(W)	TGA(STOP)	G..A	plus	hypothetical protein
1021208	G..T	A	XAC0859		GENIC	STOP	GAA(E)	TAA(STOP)	G..T	plus	hypothetical protein
3326330	G..A	A	XAC2837	araJ	GENIC	STOP	CAG(Q)	TAG(STOP)	C..T	minus	permease of the major facilitator superfamily
2183176	C..A	A*	XAC1880	rpfB	GENIC	STOP	GAA(E)	TAA(STOP)	G..T	minus
2432529	C..T	A*	XAC2084	comA	GENIC	STOP	CGA(R)	TGA(STOP)	C..T	plus	competence protein
3395441	G..A	A*	XAC2895	yagT	GENIC	STOP	CAG(Q)	TAG(STOP)	C..T	minus
229660	G..A	A	XAC0186		GENIC	Synonymous	GCG(A)	GCA(A)	G..A	plus	hypothetical protein
355435	G..A	A	XAC0298		GENIC	Synonymous	ATC(I)	ATT(I)	C..T	minus
474352	G..C	A	XAC0403	hrcQ	GENIC	Synonymous	GTC(V)	GTG(V)	C..G	minus
699158	C..T	A	XAC0595		GENIC	Synonymous	GCG(A)	GCA(A)	G..A	minus
753533	C..T	A	XAC0638	hslU	GENIC	Synonymous	CGC(R)	CGT(R)	C..T	plus	ATP-dependent protease ATPase subunit HslU
868188	G..A	A	XAC0728	gsh1	GENIC	Synonymous	CCG(P)	CCA(P)	G..A	plus	glutamate-cysteine ligase
1061130	G..A	A	XAC0898		GENIC	Synonymous	CGC(R)	CGT(R)	C..T	minus
1145853	C..G	A	XAC0992	secY	GENIC	Synonymous	GGC(G)	GGG(G)	C..G	plus	preprotein translocase subunit SecY
1235285	G..T	A	XAC1080	lon	GENIC	Synonymous	CTG(L)	CTT(L)	G..T	plus	ATP-dependent serine proteinase La
1239930	A..G	A	XAC1085	ppiD	GENIC	Synonymous	AAA(K)	AAG(K)	A..G	plus	peptidyl-prolyl cis-trans isomerase
1407895	C..T	A	XAC1229		GENIC	Synonymous	CTC(L)	CTT(L)	C..T	plus	two-component system regulatory protein
1420578	A..G	A	XAC1244		GENIC	Synonymous	CGT(R)	CGC(R)	T..C	minus
1453783	C..T	A	XAC1269	rsbR	GENIC	Synonymous	ACC(T)	ACT(T)	C..T	plus	positive regulator of sigma-B
1528343	C..T	A	XAC1322	lepA	GENIC	Synonymous	GGC(G)	GGT(G)	C..T	plus	Elongation factor 4
1567358	G..A	A	XAC1359	catA	GENIC	Synonymous	AGC(S)	AGT(S)	C..T	minus
1830816	G..A	A	XAC1584	crt	GENIC	Synonymous	CCC(P)	CCT(P)	C..T	minus
1848732	G..A	A	XAC1600	kmo	GENIC	Synonymous	ATC(I)	ATT(I)	C..T	minus
1934434	C..A	A	XAC1676	cycK	GENIC	Synonymous	CTG(L)	CTT(L)	G..T	minus
1950343	T..C	A	XAC1693		GENIC	Synonymous	GAT(D)	GAC(D)	T..C	plus	glycosyl transferase
2024904	G..A	A	XAC1768	fhuA	GENIC	Synonymous	GCG(A)	GCA(A)	G..A	plus	TonB-dependent receptor
2140366	A..G	A	XAC1844	serA	GENIC	Synonymous	ATT(I)	ATC(I)	T..C	minus
2256052	G..A	A	XAC1930	cheA	GENIC	Synonymous	ACC(T)	ACT(T)	C..T	minus
2323629	T..C	A	XAC1992		GENIC	Synonymous	GAA(E)	GAG(E)	A..G	minus
2413463	A..G	A	XAC2066	acrD	GENIC	Synonymous	CAA(Q)	CAG(Q)	A..G	plus	transport protein
2433422	T..C	A	XAC2084	comA	GENIC	Synonymous	GAT(D)	GAC(D)	T..C	plus	competence protein
2459081	G..A	A	XAC2105	vipA	GENIC	Synonymous	ACG(T)	ACA(T)	G..A	plus	polysaccharide biosynthetic protein
2868471	C..T	A	XAC2463		GENIC	Synonymous	GCC(A)	GCT(A)	C..T	plus	hypothetical protein
2942269	C..T	A	XAC2513	tgt	GENIC	Synonymous	ACG(T)	ACA(T)	G..A	minus
3066665	G..A	A	XAC2600	btuB	GENIC	Synonymous	AAG(K)	AAA(K)	G..A	plus	TonB-dependent receptor
3482777	G..C	A	XAC2980	mgtE	GENIC	Synonymous	CTG(L)	CTC(L)	G..C	plus	Mg++ transporter
3894210	G..A	A	XAC3312		GENIC	Synonymous	TAT(Y)	TAC(Y)	C..T	minus
4948141	T..C	A	XAC4203		GENIC	Synonymous	GCA(A)	GCG(A)	A..G	minus
4948150	A..G	A	XAC4203		GENIC	Synonymous	GGT(G)	GGC(G)	T..C	minus
5053887	C..T	A	XAC4278		GENIC	Synonymous	CAC(H)	CAT(H)	C..T	plus	UPF0502 protein XAC4278
5058330	G..A	A	XAC4281	rep	GENIC	Synonymous	GCC(A)	GCT(A)	C..T	minus
328610	T..G	A/Aw	XAC0274		GENIC	Synonymous	GTT(V)	GTG(V)	T..G	plus	nuclease
624968	C..T	A/Aw	XAC0534	dsbD	GENIC	Synonymous	GCG(A)	GCA(A)	G..A	minus
1082729	T..C	A/Aw	XAC0918	pntA	GENIC	Synonymous	TTG(L)	CTG(L)	T..C	plus	pyridine nucleotide transhydrogenase
1279215	G..T	A/Aw	XAC1129	fabF	GENIC	Synonymous	GCG(A)	GCT(A)	G..T	plus	EC_number 2.3.1.41
1689471	C..G	A/Aw	XAC1462	cynT	GENIC	Synonymous	GCC(A)	GCG(A)	C..G	plus	carbonic anhydrase
2142658	C..T	A/Aw	XAC1845		GENIC	Synonymous	GCC(A)	GCT(A)	C..T	plus	oxidoreductase
2395302	G..A	A/Aw	XAC2051		GENIC	Synonymous	CTG(L)	TTG(L)	C..T	minus
2428211	C..T	A/Aw	XAC2081	lolC	GENIC	Synonymous	TCC(S)	TCT(S)	C..T	plus	lipoprotein releasing system transmembrane protein
3156033	G..A	A/Aw	XAC2694	nuoK	GENIC	Synonymous	CTG(L)	TTG(L)	C..T	minus
3358230	T..A	A/Aw	XAC2861		GENIC	Synonymous	GCA(A)	GCT(A)	A..T	minus
3370283	C..T	A/Aw	XAC2871	cls	GENIC	Synonymous	CGG(R)	CGA(R)	G..A	minus
3887985	C..A	A/Aw	XAC3309		GENIC	Synonymous	GCC(A)	GCA(A)	C..A	plus	aminopeptidase
3965587	C..T	A/Aw	XAC3366	cirA	GENIC	Synonymous	ACC(T)	ACT(T)	C..T	plus	TonB-dependent receptor
4077204	C..T	A/Aw	XAC3455	leuA	GENIC	Synonymous	TCC(S)	TCT(S)	C..T	plus	EC_number 2.3.3.13
5044945	C..T	A/Aw	XAC4273		GENIC	Synonymous	CTG(L)	TTG(L)	C..T	plus	OmpA-related protein
5175133	C..G	A/Aw	XAC4373	rnpA	GENIC	Synonymous	GCG(A)	GCC(A)	G..C	minus
173680	C..T	A*	XAC0145		GENIC	Synonymous	GGC(G)	GGT(G)	C..T	plus	hypothetical protein
228937	C..T	A*	XAC0186		GENIC	Synonymous	ACC(T)	ACT(T)	C..T	plus	hypothetical protein
294364	G..A	A*	XAC0247		GENIC	Synonymous	CCA(P)	CCG(P)	G..A	plus	acyltransferase
294400	C..T	A*	XAC0247		GENIC	Synonymous	CGT(R)	CGC(R)	C..T	plus	acyltransferase
411510	C..G	A*	XAC0345	ilvD	GENIC	Synonymous	GTG(V)	GTC(V)	G..C	minus
475032	A..G	A*	XAC0404	hpaP	GENIC	Synonymous	CTT(L)	CTC(L)	T..C	minus
519845	G..A	A*	XAC0436	oprN	GENIC	Synonymous	GCC(A)	GCT(A)	C..T	minus
625656	C..T	A*	XAC0535	cutA	GENIC	Synonymous	GCG(A)	GCA(A)	G..A	minus
711097	C..T	A*	XAC0605		GENIC	Synonymous	CCG(P)	CCA(P)	G..A	minus
898449	C..T	A*	XAC0756	kdpA	GENIC	Synonymous	CTC(L)	CTT(L)	C..T	plus	EC_number 3.6.3.12
983482	G..T	A*	XAC0823	phuR	GENIC	Synonymous	TCG(S)	TCT(S)	G..T	plus	outer membrane hemin receptor
1148099	G..A	A*	XAC0996	rpoA	GENIC	Synonymous	CAG(Q)	CAA(Q)	G..A	plus	EC_number 2.7.7.6
1182029	A..G	A*	XAC1023	fecA	GENIC	Synonymous	GGT(G)	GGC(G)	T..C	minus
1319635	C..G	A*	XAC1158	purA	GENIC	Synonymous	GGC(G)	GGG(G)	C..G	plus	EC_number 6.3.4.4
1452261	C..T	A*	XAC1268		GENIC	Synonymous	GCC(A)	GCT(A)	C..T	plus	hypothetical protein
1573570	G..A	A*	XAC1365		GENIC	Synonymous	CAG(Q)	CAA(Q)	G..A	plus	hypothetical protein
1646385	G..A	A*	XAC1429	glnD	GENIC	Synonymous	GCG(A)	GCA(A)	G..A	plus	EC_number 2.7.7.59
1703958	C..T	A*	XAC1476		GENIC	Synonymous	GGC(G)	GGT(G)	C..T	plus	hypothetical protein
1843631	C..T	A*	XAC1596		GENIC	Synonymous	GCC(A)	GCT(A)	C..T	plus	5'-nucleotidase
1904655	G..A	A*	XAC1652		GENIC	Synonymous	CTG(L)	TTG(L)	C..T	minus
1934045	G..A	A*	XAC1675	dsbE	GENIC	Synonymous	TGC(C)	TGT(C)	C..T	minus
2020825	G..T	A*	XAC1764		GENIC	Synonymous	CGC(R)	CGA(R)	C..A	minus
2140366	A..G	A*	XAC1844	serA	GENIC	Synonymous	ATC(I)	ATT(I)	T..C	minus
2184575	G..A	A*	XAC1881		GENIC	Synonymous	GGG(G)	GGA(G)	G..A	plus	hypothetical protein
2276039	A..G	A*	XAC1943		GENIC	Synonymous	GAA(E)	GAG(E)	A..G	plus	hypothetical protein
2319582	G..A	A*	XAC1987	cheV	GENIC	Synonymous	ATC(I)	ATT(I)	C..T	minus
2362132	G..T	A*	XAC2019		GENIC	Synonymous	CTG(L)	CTT(L)	G..T	plus	hypothetical protein
2433422	T..C	A*	XAC2084	comA	GENIC	Synonymous	GAC(D)	GAT(D)	T..C	plus	competence protein
2694410	C..G	A*	XAC2305	traB	GENIC	Synonymous	GCC(A)	GCG(A)	C..G	plus	pheromone shutdown protein
2848219	G..A	A*	XAC2446		GENIC	Synonymous	GTG(V)	GTA(V)	G..A	plus	hypothetical protein
2925218	G..A	A*	XAC2501	fruB	GENIC	Synonymous	CCG(P)	CCA(P)	G..A	plus	multiphosphoryl transfer protein
2941270	G..T	A*	XAC2511	secD	GENIC	Synonymous	ACC(T)	ACA(T)	C..A	minus
2987857	C..G	A*	XAC2536		GENIC	Synonymous	CTG(L)	CTC(L)	G..C	minus
3123635	A..G	A*	XAC2665	pilY1	GENIC	Synonymous	AAT(N)	AAC(N)	T..C	minus
3216995	G..A	A*	XAC2746		GENIC	Synonymous	CCG(P)	CCA(P)	G..A	plus	metallopeptidase
3247190	G..A	A*	XAC2770	rng	GENIC	Synonymous	TCC(S)	TCT(S)	C..T	minus
3376525	C..G	A*	XAC2877		GENIC	Synonymous	GTC(V)	GTG(V)	C..G	plus	pirin-related protein
3576341	G..A	A*	XAC3054	fadE	GENIC	Synonymous	GTG(V)	GTA(V)	G..A	plus	EC_number 1.3.99.3
3716072	C..T	A*	XAC3163	ampR	GENIC	Synonymous	AAC(N)	AAT(N)	C..T	plus	transcriptional activator ampR family
3754584	C..A	A*	XAC3191	btuR	GENIC	Synonymous	GTG(V)	GTT(V)	G..T	minus
3759907	C..T	A*	XAC3195	clpB	GENIC	Synonymous	CAG(Q)	CAA(Q)	G..A	minus
3985318	A..G	A*	XAC3380		GENIC	Synonymous	TTA(L)	CTA(L)	T..C	minus
4042155	G..A	A*	XAC3433		GENIC	Synonymous	CTG(L)	CTA(L)	G..A	plus	hypothetical protein
4241849	G..T	A*	XAC3576		GENIC	Synonymous	CTG(L)	CTT(L)	G..T	plus	hypothetical protein
4524952	G..A	A*	XAC3846	queF	GENIC	Synonymous	GAC(D)	GAT(D)	C..T	minus
4828723	G..T	A*	XAC4115		GENIC	Synonymous	ATC(I)	ATA(I)	C..A	minus
4846567	G..A	A*	XAC4126		GENIC	Synonymous	ATC(I)	ATT(I)	C..T	minus
4908974	G..T	A*	XAC4175		GENIC	Synonymous	GTC(V)	GTA(V)	C..A	minus
4948141	T..C	A*	XAC4203		GENIC	Synonymous	GCG(A)	GCA(A)	A..G	minus
4948150	A..G	A*	XAC4203		GENIC	Synonymous	GGC(G)	GGT(G)	T..C	minus
48011	G..C	Aw	XAC0038		GENIC	Synonymous	ACC(T)	ACG(T)	C..G	minus
140707	G..C	Aw	XAC0120	tldD	GENIC	Synonymous	ACC(T)	ACG(T)	C..G	minus
424642	C..T	Aw	XAC0356	pobA	GENIC	Synonymous	GTC(V)	GTT(V)	C..T	plus	EC_number 1.14.13.2
490744	C..T	Aw	XAC0419		GENIC	Synonymous	ACG(T)	ACA(T)	G..A	minus
539701	T..C	Aw	XAC0449	yhiP	GENIC	Synonymous	GGT(G)	GGC(G)	T..C	plus	di-tripeptide transporter
860805	C..G	Aw	XAC0720	betT	GENIC	Synonymous	CCG(P)	CCC(P)	G..C	minus
933128	A..C	Aw	XAC0787		GENIC	Synonymous	GTA(V)	GTC(V)	A..C	plus	peptidase
1624510	G..C	Aw	XAC1409	lpxA	GENIC	Synonymous	GGC(G)	GGG(G)	C..G	minus
1828648	C..G	Aw	XAC1581	ychM	GENIC	Synonymous	GGC(G)	GGG(G)	C..G	plus	sulfate transporter
1845958	C..T	Aw	XAC1599	sbcB	GENIC	Synonymous	CTG(L)	CTA(L)	G..A	minus
1929012	C..T	Aw	XAC1671		GENIC	Synonymous	CGC(R)	CGT(R)	C..T	plus	hypothetical protein
2164592	G..A	Aw	XAC1866	wapA	GENIC	Synonymous	CTG(L)	CTA(L)	G..A	plus	wall associated protein
2212781	C..A	Aw	XAC1896	tsr	GENIC	Synonymous	GCG(A)	GCT(A)	G..T	minus
2368954	A..C	Aw	XAC2024	cirA	GENIC	Synonymous	GTA(V)	GTC(V)	A..C	plus	TonB-dependent receptor
2376032	A..G	Aw	XAC2030	xthA2	GENIC	Synonymous	AAA(K)	AAG(K)	A..G	plus	exodeoxyribonuclease III
3050479	G..A	Aw	XAC2589	pheT	GENIC	Synonymous	CTG(L)	TTG(L)	C..T	minus
3457151	G..C	Aw	XAC2952	dapE	GENIC	Synonymous	CTG(L)	CTC(L)	G..C	plus	succinyl-diaminopimelate desuccinylase
3468647	A..C	Aw	XAC2964		GENIC	Synonymous	GGT(G)	GGG(G)	T..G	minus
3757500	G..T	Aw	XAC3194	btuB	GENIC	Synonymous	GCC(A)	GCA(A)	C..A	minus
4510945	C..G	Aw	XAC3835	icd	GENIC	Synonymous	GCG(A)	GCC(A)	G..C	minus
4693903	G..A	Aw	XAC4001		GENIC	Synonymous	CTG(L)	TTG(L)	C..T	minus
5045283	C..T	Aw	XAC4273		GENIC	Synonymous	CGC(R)	CGT(R)	C..T	plus	OmpA-related protein
5125872	C..T	Aw	XAC4335	recD	GENIC	Synonymous	CTG(L)	CTA(L)	G..A	minus

## Sheet: Intergenic
IAPAR 306 coords	SNP	Branch	Gene1	Gene1 Name	Gene1 Direction	Gene1 Description	Gene1 Distance to Start	Gene2	Gene2 Name	Gene2 Direction	Gene2 Description	Gene2 Distance to Start
1389	C..G	A	XAC0001	dnaA	+	Chromosomal replication initiator protein DnaA		XAC0002	dnaN	+	DNA polymerase III subunit beta	259
1390	G..T	A	XAC0001	dnaA	+	Chromosomal replication initiator protein DnaA		XAC0002	dnaN	+	DNA polymerase III subunit beta	258
242362	T..C	A	XAC0196		+	hypothetical protein		XAC0197		+	acetyltransferase	162
445541	T..C	A	XAC0374		+	hypothetical protein		XAC0375		+	lipase	52
596755	A..G	A	XAC0508		-	LysR family transcriptional regulator	46	XAC0509		+	MFS transporter	54
615420	A..G	A	XAC0524		-	PbsX family transcriptional regulator	68	XAC0525		+	hypothetical protein	24
721990	C..T	A	XAC0610		+			XAC0611	tsr	-
819279	C..T	A	XAC0691		-	hypothetical protein	14	XAC0692		+	hypothetical protein	128
867332	G..C	A	XAC0727	ybcM	-	transcriptional regulator	81	XAC0728	gsh1	+	glutamate-cysteine ligase	249
997755	A..C	A	XAC0835	colS	+	two-component system sensor protein		XAC0836		-	hypothetical protein
1077080	G..A	A	XAC0914		+	hypothetical protein		XAC0915		+	hypothetical protein	118
1089859	A..G	A	XAC0927	ilvE	+	branched-chain amino acid aminotransferase		XAC0928		+	extracellular protease	174
1166959	C..T	A	XAC1010	fadH	-	2,4-dienoyl-CoA reductase	111	XAC1011		-	oxidoreductase
1523851	G..T	A	XAC1318	fadB	-	3-hydroxyacyl-CoA dehydrogenase	26	XAC1319	algU	+	RNA polymerase sigma factor RpoE	212
1847506	G..A	A	XAC1599	sbcB	-		443	XAC1600	kmo	-
1855792	G..T	A	XAC1607		+	hypothetical protein		XAC1608		+	hypothetical protein	8
1862808	G..A	A	XAC1617		-	hypothetical protein	43	XAC1618	asnS	-	Asparagine--tRNA ligase
1907117	T..C	A	XAC1654	azoR1	-	FMN-dependent NADH-azoreductase 1	63	XAC1655		+	transcriptional regulator	55
2866526	A..G	A	XAC2461	miaB	+	(Dimethylallyl)adenosine tRNA methylthiotransferase MiaB		XAC2462		+	ATP-binding protein	343
3047643	G..T	A	XAC2585	gumB	-	GumB protein	263	XAC2586		-	tRNA-Pro
3235788	G..C	A	XAC2762	ispA	+	farnesyl-diphosphate synthase		XAC2763		+	extracellular protease	176
3606743	C..G	A	XAC3076		+	glucan 1,4-beta-glucosidase		XAC3077	cirA	+	TonB-dependent receptor	544
3884858	G..A	A	XAC3306		+	hypothetical protein		XAC3307		+	fumarylacetoacetate hydrolase	432
4227235	C..A	A	XAC3562	pel	-	pectate lyase	60	XAC3563	rimI	-	ribosomal-protein-alanine acetyltransferase
4618773	A..G	A	XAC3926		-	hypothetical protein	439	XAC3927		+	hypothetical protein	216
4934968	C..T	A	XAC4193		-	two-component system sensor protein	267	XAC4194		+	hypothetical protein	397
5064510	A..G	A	XAC4285		-	hypothetical protein	214	XAC4286	mutM	-	Formamidopyrimidine-DNA glycosylase
880551	T..C	A/Aw	XAC0739		+	hypothetical protein		XAC0740		-	hypothetical protein
1089912	T..C	A/Aw	XAC0927	ilvE	+	branched-chain amino acid aminotransferase		XAC0928		+	extracellular protease	121
1856193	T..C	A/Aw	XAC1608		+	hypothetical protein		XAC1609		+	hypothetical protein	765
2692703	C..T	A/Aw	XAC2302		+	hypothetical protein		XAC2303		+	beta-alanine synthetase	22
3295098	C..A	A/Aw	XAC2809		+	hypothetical protein		XAC2810		-	hypothetical protein
3310417	C..G	A/Aw	XAC2824		+	phosphodiesterase-nucleotide pyrophosphatase		XAC2825	yadQ	+	chloride channel	3
3770423	C..T	A/Aw	XAC3203		+	glutathione transferase		XAC3204		-	hypothetical protein
242362	T..C	Astar	XAC0196		+	hypothetical protein		XAC0197		+	acetyltransferase	162
320975	T..C	Astar	XAC0265	acdA	-	acyl-CoA dehydrogenase	109	XAC0266		+	AcrR family transcriptional regulator	22
478569	G..A	Astar	XAC0406	hrcU	-	type III secretion system protein HrcU	37	XAC0407	hrpB1	+	HrpB1 protein	179
565983	A..G	Astar	XAC0475		+	Probable lipid kinase YegS-like		XAC0476	trpE	+	anthranilate synthase component I	328
634379	A..C	Astar	XAC0542	groL	+	60 kDa chaperonin		XAC0543	xopX	-	hypothetical protein
711450	C..T	Astar	XAC0605		-	hypothetical protein	4	XAC0606		+	endonuclease	103
793095	C..A	Astar	XAC0668	lipA	+	Lipoyl synthase		XAC0669	prc	+	tail-specific protease	20
890503	T..C	Astar	XAC0749	ribA	+	3,4-dihydroxy-2-butanone 4-phosphate synthase		XAC0750	ribH	+	6,7-dimethyl-8-ribityllumazine synthase	18
894677	G..A	Astar	XAC0753		+	hypothetical protein		XAC0754		+	hypothetical protein	81
1314391	C..T	Astar	XAC1154	pilH	+	PilH family regulatory protein		XAC1155	hflK	+	integral membrane protease subunit	581
1605356	G..T	Astar	XAC1393		-	hypothetical protein	95	XAC1394		-	hypothetical protein
1639620	T..C	Astar	XAC1422	rpsB	-	30S ribosomal protein S2	1264	XAC1423		-	pili assembly chaperone
1844594	G..A	Astar	XAC1597		-	hypothetical protein	322	XAC1598		-	hypothetical protein
2004834	T..C	Astar	XAC1743	csrA	+	Carbon storage regulator homolog		XAC1744		+	tRNA-Ser	78
2121538	C..T	Astar	XAC1825	fnr	-		76	XAC1826	hisS	+		34
2330251	G..T	Astar	XAC1993		+	hypothetical protein		XAC1995		-	hypothetical protein
2472790	A..G	Astar	XAC2114	zupT	-	Zinc transporter ZupT	130	XAC2115		-	hypothetical protein
2713675	T..C	Astar	XAC2318	rluB	+	Ribosomal large subunit pseudouridine synthase B		XAC2319		-	hypothetical protein
2733571	C..T	Astar	XAC2338		+	hypothetical protein		XAC2339		+	tRNA-Pro	16
2924323	T..C	Astar	XAC2500		-	LacI family transcription regulator	113	XAC2501	fruB	+	multiphosphoryl transfer protein	51
2947839	G..A	Astar	XAC2517		-	hypothetical protein	70	XAC2518		-	hypothetical protein
3226849	G..T	Astar	XAC2753		+	lipoprotein		XAC2755		+	hypothetical protein	102
3314174	T..G	Astar	XAC2828		-	hypothetical protein	82	XAC2829	phuR	+	outer membrane hemin receptor	83
3327408	C..G	Astar	XAC2837	araJ	-	MFS transporter	80	XAC2838		+	LysR family transcriptional regulator	22
3382359	G..T	Astar	XAC2882		+	hypothetical protein		XAC2883		-	hydrolase
3382362	A..C	Astar	XAC2882		+	hypothetical protein		XAC2883		-	hydrolase
3769302	G..A	Astar	XAC3201	fyuA	-	TonB-dependent receptor	274	XAC3202		+	UPF0213 protein XAC3202	2
4102396	A..G	Astar	XAC3471	dctA	-	C4-dicarboxylate transport protein	70	XAC3472	oprO	+	polyphosphate-selective porin O	216
4175389	C..T	Astar	XAC3530	bfrC	+	iron receptor		XAC3531	pnuC	+	PnuC protein	127
4550594	G..A	Astar	XAC3867	yiaA	-	membrane protein	86	XAC3868	yliI	+	dehydrogenase	99
4665888	T..C	Astar	XAC3968		+	hypothetical protein		XAC3970		+	hypothetical protein	210
4918158	G..A	Astar	XAC4181		-	hypothetical protein	43	XAC4182		+	cytochrome C biogenesis protein	495
360580	C..T	Aw	XAC0302		+	LysR family transcriptional regulator		XAC0303	opdE	+	transcriptional regulator	99
573386	A..G	Aw	XAC0482		+	hypothetical protein		XAC0483	clp	-	CRP-like protein Clp
634379	A..C	Aw	XAC0542	groL	+	60 kDa chaperonin		XAC0543	xopX	-	hypothetical protein
1445847	A..G	Aw	XAC1265	hrpG	-	HrpG protein	216	XAC1266	hrpXct	+	HrpX protein	611
1891170	A..G	Aw	XAC1638	hutI	-	Imidazolonepropionase	35	XAC1639	sdeB	+	N-formimino-L-glutamate deiminase	43
2395856	G..T	Aw	XAC2051		-	oxidoreductase	30	XAC2052		+	hypothetical protein	165
2763411	T..C	Aw	XAC2369		-	General stress protein	311	XAC2370		+	hypothetical protein	63
3624875	C..G	Aw	XAC3085	xopK	-	hypothetical protein	315	XAC3086		+	hypothetical protein	427
4003338	G..C	Aw	XAC3395	gmk	-	Guanylate kinase	56	XAC3396		-	hypothetical protein
4618749	G..A	Aw	XAC3926		-	hypothetical protein	415	XAC3927		+	hypothetical protein	240
