# Supplementary material for: Comparative genomics of 43 strains of Xanthomonas citri pv. citri reveals the evolutionary events giving rise to pathotypes with different host ranges
Source: BMC Genomics. 2015 Dec 23;16:1098. doi: 10.1186/s12864-015-2310-x (PMC4690215; doi:10.1186/s12864-015-2310-x)
Supplement: Additional file 6: — Pathotype-specific significantly enriched or depleted ( P <0.05) COG categories for missing genes, SNP-containing genes or genes within zones of recombination. (XLSX 12 kb) [file 12864_2015_2310_MOESM6_ESM.xlsx]

## Sheet: Sheet1
Category	Branch	COG	COGclass	P-value	Adjusted P-value	COG Description	Genes	Gene Names	Gene Descriptions	Process
Missing	A*	COG1396	K	3.90375e-05	0.00105401	Transcription	XAC1493 XAC0524 XAC1499		transcriptional regulator PbsX family transcriptional regulator transcriptional regulator	INFORMATION STORAGE AND PROCESSING INFORMATION STORAGE AND PROCESSING INFORMATION STORAGE AND PROCESSING
Missing	A*	COG1022	I	0.00102728	0.0122722	Lipid transport and metabolism	XAC1880 XAC0881	rpfB	long-chain fatty acyl CoA ligase acyl-CoA synthetase	METABOLISM METABOLISM
Missing	A*	COG1020	Q	0.00136358	0.0122722	Secondary metabolites biosynthesis, transport and catabolism	XAC1880 XAC0881	rpfB	long-chain fatty acyl CoA ligase acyl-CoA synthetase	METABOLISM METABOLISM
Missing	A*	COG2856	E	0.00718924	0.032239	Amino acid transport and metabolism	XAC1494	orf2	hypothetical protein	METABOLISM
Missing	A*	COG0001	H	0.0143284	0.032239	Coenzyme transport and metabolism	XAC4241	hemL	glutamate-1-semialdehyde aminotransferase	METABOLISM
Missing	A*	COG0137	E	0.0143284	0.032239	Amino acid transport and metabolism	XAC2786	xopN	hypothetical protein	METABOLISM
Missing	A*	COG0658	R	0.0143284	0.032239	General function prediction only	XAC2084	comA	competence protein	POORLY CHARACTERIZED
Missing	A*	COG1668	C P	0.0143284	0.032239	Energy production and conversion Inorganic ion transport and metabolism	XAC1388		hypothetical protein	METABOLISM METABOLISM
Missing	A*	COG2080	C	0.0143284	0.032239	Energy production and conversion	XAC2895	yagT	xanthine dehydrogenase iron-sulfur-binding subunit	METABOLISM
Missing	A*	COG2333	R	0.0143284	0.032239	General function prediction only	XAC2084	comA	competence protein	POORLY CHARACTERIZED
Missing	A*	COG3177	S	0.0143284	0.032239	Function unknown	XAC1501		hypothetical protein	POORLY CHARACTERIZED
Missing	A*	COG4886	S	0.0143284	0.032239	Function unknown	XAC3090	xopL	leucin rich protein	POORLY CHARACTERIZED
Missing	A*	COG0326	O	0.021418	0.0340168	Posttranslational modification, protein turnover, chaperones	XAC1101		heat shock protein G-like protein	CELLULAR PROCESSES AND SIGNALING
Missing	A*	COG0479	C	0.021418	0.0340168	Energy production and conversion	XAC2895	yagT	xanthine dehydrogenase iron-sulfur-binding subunit	METABOLISM
Missing	A*	COG0507	L	0.021418	0.0340168	Replication, recombination and repair	XAC1507	mobL	plasmid mobilization protein	INFORMATION STORAGE AND PROCESSING
Missing	A*	COG1181	M	0.021418	0.0340168	Cell wall/membrane/envelope biogenesis	XAC3253	rimK	Ribosomal protein S6 modification protein	INFORMATION STORAGE AND PROCESSING
Missing	A*	COG1277	R	0.021418	0.0340168	General function prediction only	XAC1388		hypothetical protein	METABOLISM
Missing	A*	COG0189	H J	0.0284581	0.0384185	Coenzyme transport and metabolism Translation, ribosomal structure and biogenesis	XAC3253	rimK	Ribosomal protein S6 modification protein	METABOLISM INFORMATION STORAGE AND PROCESSING
Missing	A*	COG0842	V	0.0284581	0.0384185	Defense mechanisms	XAC1388		hypothetical protein	METABOLISM
Missing	A*	COG2916	R	0.0284581	0.0384185	General function prediction only	XAC1495	xrvA	virulence regulator	POORLY CHARACTERIZED
Missing	A*	COG0308	E	0.0354493	0.0455776	Amino acid transport and metabolism	XAC1388		hypothetical protein	METABOLISM
Missing	Aw	COG2032	P	0.00324449	0.0291598	Inorganic ion transport and metabolism	XAC0209	yojM	superoxide dismutase like protein	METABOLISM
Missing	Aw	COG0189	H J	0.00647996	0.0291598	Coenzyme transport and metabolism Translation, ribosomal structure and biogenesis	XAC4205		hypothetical protein	METABOLISM INFORMATION STORAGE AND PROCESSING
Missing	Aw	COG1064	R	0.0129239	0.0326909	General function prediction only	XAC0201	adh	alcohol dehydrogenase	POORLY CHARACTERIZED
Missing	Aw	COG0346	E	0.0145293	0.0326909	Amino acid transport and metabolism	XAC0211	gloA	lactoylglutathione lyase	METABOLISM
Missing	Aw	COG1063	E R	0.0209284	0.0337839	General function prediction only Amino acid transport and metabolism	XAC0201	adh	alcohol dehydrogenase	METABOLISM POORLY CHARACTERIZED
Missing	Aw	COG1132	V	0.0225226	0.0337839	Defense mechanisms	XAC4209	cvaB	colicin V secretion ABC transporter ATP-binding protein	METABOLISM
	A	COG0001	H	0.00318503	0.0238711	Coenzyme transport and metabolism	XAC3218v2_990032	hemL	Glutamate-1-semialdehyde 2,1-aminomutase domain protein	METABOLISM
	A	COG0753	P	0.00477421	0.0238711	Inorganic ion transport and metabolism	XAC3218v2_960079	catB	Catalase	METABOLISM
	A	COG3250	G	0.00952847	0.0263943	Carbohydrate transport and metabolism	XAC3218v2_170115		conserved exported protein of unknown function	METABOLISM
	A	COG4992	E	0.0111088	0.0263943	Amino acid transport and metabolism	XAC3218v2_990032	hemL	Glutamate-1-semialdehyde 2,1-aminomutase domain protein	METABOLISM
	A	COG1009	C P	0.0142628	0.0263943	Energy production and conversion Inorganic ion transport and metabolism	XAC3218v2_720094	ydhP	Inner membrane transport protein YdhP	METABOLISM METABOLISM
	A	COG0697	E G R	0.0158366	0.0263943	General function prediction only Carbohydrate transport and metabolism Amino acid transport and metabolism	XAC3218v2_960050	rarD	Protein RarD	METABOLISM METABOLISM POORLY CHARACTERIZED
Recombination	A*	COG0507	L	0.00318439	0.00835154	Replication, recombination and repair	XAC71Av2_240010	mobL	ATP-dependent exoDNAse	INFORMATION STORAGE AND PROCESSING
Recombination	A*	COG1174	E	0.00556769	0.00835154	Amino acid transport and metabolism	XAC71Av2_240012		conserved membrane protein of unknown function	METABOLISM
Recombination	Aw	COG1826	U	0.000303865	0.0110911	Intracellular trafficking, secretion, and vesicular transport	XAC3218v2_990007 XAC3218v2_990006	tatA tatB	Sec-independent protein translocase protein Sec-independent protein translocase protein TatB	CELLULAR PROCESSES AND SIGNALING CELLULAR PROCESSES AND SIGNALING
Recombination	Aw	COG2032	P	0.000303865	0.0110911	Inorganic ion transport and metabolism	XAC3218v2_110002 XAC3218v2_110001		Superoxide dismutase [Cu-Zn] Superoxide dismutase [Cu-Zn] (modular protein)	METABOLISM METABOLISM
SNPs	A	COG0841	V	0.00113896	0.0383417	Defense mechanisms	XAC2065 XAC2843 XAC0328	acrD mexB smeB	transport protein multidrug efflux transporter multidrug efflux transporter	CELLULAR PROCESSES AND SIGNALING CELLULAR PROCESSES AND SIGNALING CELLULAR PROCESSES AND SIGNALING
SNPs	A	COG0584	C	0.00119818	0.0383417	Energy production and conversion	XAC1147 XAC0076	glpQ avrBs2	glycerophosphodiester phosphodiesterase avirulence protein	METABOLISM METABOLISM
SNPs	A	COG0341	U	0.00197847	0.0422073	Intracellular trafficking, secretion, and vesicular transport	XAC2065 XAC0328	acrD smeB	transport protein multidrug efflux transporter	CELLULAR PROCESSES AND SIGNALING CELLULAR PROCESSES AND SIGNALING
SNPs	A/Aw	COG0366	G	0.00242095	0.0301484	Carbohydrate transport and metabolism	XAC0798 XAC0155	amy	alpha-amylase trehalose synthase	METABOLISM METABOLISM
SNPs	A/Aw	COG0005	F	0.00579777	0.0301484	Nucleotide transport and metabolism	XAC1336	deoD	5'-methylthioadenosine phosphorylase	METABOLISM
SNPs	A/Aw	COG1115	E	0.00579777	0.0301484	Amino acid transport and metabolism	XAC0924	pntB	pyridine nucleotide transhydrogenase subunit beta	POORLY CHARACTERIZED
SNPs	A/Aw	COG1282	C	0.00579777	0.0301484	Energy production and conversion	XAC0924	pntB	pyridine nucleotide transhydrogenase subunit beta	POORLY CHARACTERIZED
SNPs	A/Aw	COG3281	G	0.00579777	0.0301484	Carbohydrate transport and metabolism	XAC0155		trehalose synthase	METABOLISM
SNPs	A/Aw	COG0001	H	0.0115633	0.0375806	Coenzyme transport and metabolism	XAC3420	hemL	Glutamate-1-semialdehyde 2,1-aminomutase	METABOLISM
SNPs	A/Aw	COG0332	I	0.0115633	0.0375806	Lipid transport and metabolism	XAC1123	fabH	3-oxoacyl-[acyl-carrier-protein] synthase 3	METABOLISM
SNPs	A/Aw	COG1446	E	0.0115633	0.0375806	Amino acid transport and metabolism	XAC3092	aspG	asparaginase	METABOLISM
SNPs	A/Aw	COG0392	S	0.0172967	0.0427108	Function unknown	XAC0924	pntB	pyridine nucleotide transhydrogenase subunit beta	POORLY CHARACTERIZED
SNPs	A/Aw	COG2146	P R	0.0172967	0.0427108	Inorganic ion transport and metabolism General function prediction only	XAC3305		hypothetical protein	METABOLISM POORLY CHARACTERIZED
SNPs	A/Aw	COG0065	E	0.0229981	0.0427108	Amino acid transport and metabolism	XAC3458	leuC	3-isopropylmalate dehydratase large subunit	METABOLISM
SNPs	A/Aw	COG0527	E	0.0229981	0.0427108	Amino acid transport and metabolism	XAC1419	pyrH	Uridylate kinase	METABOLISM
SNPs	A/Aw	COG0661	R	0.0229981	0.0427108	General function prediction only	XAC0242	ubiB	Probable ubiquinone biosynthesis protein UbiB	POORLY CHARACTERIZED
SNPs	A/Aw	COG3425	I	0.0229981	0.0427108	Lipid transport and metabolism	XAC1123	fabH	3-oxoacyl-[acyl-carrier-protein] synthase 3	METABOLISM
SNPs	A*	Not Assigned		0.000155335	0.00310669	Genes without assigned COGs
