# Supplementary material for: Comparative genomics of 43 strains of Xanthomonas citri pv. citri reveals the evolutionary events giving rise to pathotypes with different host ranges
Source: BMC Genomics. 2015 Dec 23;16:1098. doi: 10.1186/s12864-015-2310-x (PMC4690215; doi:10.1186/s12864-015-2310-x)
Supplement: Additional file 7: — Examination of putative pathotype-specific genes from Zhang et al. [ 17 ]. Each strain in the dataset is represented as a column, and each row represents best reciprocal hits to genes identified as either unique to A strains or unique to Aw and A* strains by Zhang et al. [17] with a description of their status from our dataset, their distribution across all strains in our dataset, and whether they coincide with detected regions of recombination. The strains are highlighted based on their pathotype: A strains (blue), Aw strains (orange) and A* strains (purple). (XLSX 63 kb) [file 12864_2015_2310_MOESM7_ESM.xlsx]

## Sheet: Unique A
Putative A-specific gene	Status	Note	Recombination	A																						Aw					A*																X. citri pv. bilvae
ID:J151_00007	A-specific	Limited distribution A		XANAC_p10006	XAC1083_1050004	XAC217_1110004	XACLC80_1510004		XAC9322_1180004			XAC3610_11400005					XACW160_1530006	XACE116_11580001	XACLD7_15570005		XAC3562_1030006				XACG102_11430005
ID:J151_00008	A-specific	Limited distribution A		XANAC_p10007	XAC1083_1050003	XAC217_1110003	XACLC80_1510003	XACJK4_2710001	XAC9322_1180003	XACJJ10_1960001		XAC3610_11400004	XACG117_3340001	XACB100_2400001	XAC2852_1000001	XAC3810_1340001	XACW160_1530005	XACE116_11580002	XACLD7_15570004	XACLH37_3410001	XAC3562_1030005	XAC3612_3200001		XACLG98_3200001	XACG102_11430004
ID:J151_00044	Not A-specific			XACb0001	XAC1083_1010003	XAC217_1270003	XACLC80_1410008	XACJK4_3190003	XAC9322_1160008	XACJJ10_2050003	XAC40_p210003	XAC3610_11790004	XACG117_2740003	XACB100_2650002	XAC2852_1490002	XAC3810_1380008	XACW160_1350002	XACE116_12540004		XACLH37_3340002	XAC3562_1150004	XAC3612_2950002	XACLG97_11060004		XACG102_10790003						XACLE3_9140003	XACLE20_2010007										XAC902_1840004	XACJM35_2730002	XAC2911_1630002	XAC3607_3690003	XAC3615_13790001
ID:J151_03783	A-specific	Limited distribution A		XANAC_4177	XAC1083_720056	XAC217_790055	XACLC80_870055	XACJK4_2280056	XAC9322_700054	XACJJ10_1620056	XAC40_900057	XAC3610_9230018	XACG117_2080055	XACB100_1970056	XAC2852_790056	XAC3810_730055	XACW160_710032							XACLG98_2290056																							XAB3213_3940025
XAC0156	Not A-specific			XAC0156	XAC1083_100004	XAC217_90004	XACLC80_100004	XACJK4_140004	XAC9322_80004	XACJJ10_110005	XAC40_70013	XAC3610_410001	XACG117_130004	XACB100_150004	XAC2852_110004	XAC3810_90004	XACW160_80004	XACE116_440002	XACLD7_490001	XACLH37_110004	XAC3562_70004	XAC3612_140004	XACLG97_390001	XACLG98_160003	XACG102_340002	XAC908_120004	XAC3608_80004	XACG115_120004	XAC3218_100004	XACB302_410001	XACLE3_320001	XACLE20_110004	XACS581a_170004	XACS582_550002	XACS584_80004	XACJK48_370001	XACJK2_1480013	XAC4311_140004	XAC71A_110004	XAC3824_110004	XAC439a_430001	XAC902_100004	XACJM35_200004	XAC2911_90004	XAC3607_210004		XAB3213_270050
XAC0441	Not A-specific			XAC0441	XAC1083_110114	XAC217_100114	XACLC80_110115	XACJK4_300020	XAC9322_110010	XACJJ10_200052	XAC40_70134	XAC3610_1230003	XACG117_260028	XACB100_250010	XAC2852_130113	XAC3810_100115	XACW160_90113	XACE116_1140003	XACLD7_1340003	XACLH37_230021	XAC3562_90115	XAC3612_270052	XACLG97_1030002	XACLG98_310021	XACG102_1000003	XAC908_180112	XAC3608_160005	XACG115_230029	XAC3218_130113	XACB302_1100005	XACLE3_790005	XACLE20_170051	XACS581a_310010	XACS582_1340003	XACS584_130010	XACJK48_910002	XACJK2_180100	XAC4311_220051	XAC71A_130113	XAC3824_120113	XAC439a_1050003	XAC902_110115	XACJM35_320028	XAC2911_110116	XAC3607_410005	XAC3615_1210002	XAB3213_360008
XAC0707	Pseudogene fragment A	Full distribution in A		XAC0707	XAC1083_140141	XAC217_150074	XACLC80_130140	XACJK4_440035	XAC9322_140074	XACJJ10_320033	XAC40_130004	XAC3610_2040004	XACG117_400018	XACB100_360018	XAC2852_150143	XAC3810_130143	XACW160_130035	XACE116_1830004	XACLD7_2340003	XACLH37_350033	XAC3562_110140	XAC3612_400018	XACLG97_1710018	XACLG98_430018	XACG102_1670004																						XAB3213_680016
XAC0708	Pseudogene fragment A			XAC0708	XAC1083_140142	XAC217_150075	XACLC80_130141	XACJK4_440036	XAC9322_140075	XACJJ10_320034	XAC40_130005	XAC3610_2040005	XACG117_400019	XACB100_360019	XAC2852_150144	XAC3810_130144	XACW160_130036	XACE116_1830005	XACLD7_2340004	XACLH37_350034	XAC3562_110141	XAC3612_400019	XACLG97_1710019	XACLG98_430019	XACG102_1670005	XAC908_230018	XAC3608_230018	XACG115_380018	XAC3218_170115	XACB302_1860004	XACLE3_1380003	XACLE20_220059	XACS581a_410018	XACS582_2160004	XACS584_180018	XACJK48_1510004	XACJK2_300051	XAC4311_340020	XAC71A_160089	XAC3824_130142	XAC439a_1860019	XAC902_150102	XACJM35_440019	XAC2911_120139	XAC3607_610018	XAC3615_2060003	XAB3213_680017
XAC0825	Pseudogene fragment A	Full distribution in A		XAC0825	XAC1083_150065	XAC217_160062	XACLC80_140065	XACJK4_520009	XAC9322_140205	XACJJ10_380009	XAC40_170013	XAC3610_2370010	XACG117_460010	XACB100_420011	XAC2852_160062	XAC3810_150064	XACW160_150063	XACE116_2200009	XACLD7_2730009	XACLH37_400009	XAC3562_120064	XAC3612_460010	XACLG97_2030008	XACLG98_510009	XACG102_1960009
XAC0859	Pseudogene fragment A	Limited distribution A		XAC0859	XAC1083_150100	XAC217_160097	XACLC80_140101	XACJK4_520044	XAC9322_140240	XACJJ10_380044	XAC40_180004	XAC3610_2470004	XACG117_460045	XACB100_430008	XAC2852_160098	XAC3810_150099		XACE116_2280004	XACLD7_2860004	XACLH37_410004	XAC3562_120101	XAC3612_460046	XACLG97_2120004	XACLG98_510045	XACG102_2030004
XAC0919	Pseudogene fragment A	Limited distribution A		XAC0919	XAC1083_150167	XAC217_170024	XACLC80_140170	XACJK4_560007	XAC9322_140307	XACJJ10_410025	XAC40_180069
XAC1023	Not A-specific			XAC1023	XAC1083_180061	XAC217_200060	XACLC80_170061	XACJK4_600015	XAC9322_170060	XACJJ10_450016	XAC40_180183	XAC3610_2800006	XACG117_520061	XACB100_520015	XAC2852_200017	XAC3810_200061	XACW160_220060			XACLH37_480016	XAC3562_160060	XAC3612_530016	XACLG97_2400015	XACLG98_620004	XACG102_2320003	XAC908_270058	XAC3608_330059	XACG115_550016	XAC3218_210061		XACLE3_2000006	XACLE20_340061	XACS581a_530016		XACS584_240062	XACJK48_2140001	XACJK2_340145	XAC4311_500016	XAC71A_210061	XAC3824_170059	XAC439a_2620017	XAC902_200059	XACJM35_570015	XAC2911_160061	XAC3607_780016	XAC3615_2860002	XAB3213_940002
XAC1296	Pseudogene fragment A	Limited distribution A		XAC1296	XAC1083_220159	XAC217_250001	XACLC80_220001	XACJK4_760001	XAC9322_230001	XACJJ10_560001	XAC40_230023
XAC1297	Pseudogene fragment A			XAC1297	XAC1083_220160	XAC217_250002	XACLC80_220002	XACJK4_760002	XAC9322_230002	XACJJ10_560002	XAC40_230024	XAC3610_3390001	XACG117_620001	XACB100_660001	XAC2852_260001	XAC3810_240159	XACW160_270001	XACE116_3230001	XACLD7_3960001	XACLH37_580001	XAC3562_210001	XAC3612_650001	XACLG97_2930001	XACLG98_790001	XACG102_2850001	XAC908_340155	XAC3608_450009	XACG115_700001	XAC3218_330001	XACB302_3050001	XACLE3_2350001	XACLE20_440014	XACS581a_640001	XACS582_3570001	XACS584_300122	XACJK48_2540001	XACJK2_390159	XAC4311_610001	XAC71A_280001	XAC3824_240001	XAC439a_3210001	XAC902_280001	XACJM35_680001	XAC2911_220157	XAC3607_1000001	XAC3615_3570001	XAB3213_1170007
XAC1436	Pseudogene fragment A	Limited distribution A		XAC1436	XAC1083_220318	XAC217_250160	XACLC80_220160	XACJK4_820027	XAC9322_230162
XAC1437	Pseudogene fragment A			XAC1437	XAC1083_220319	XAC217_250161	XACLC80_220161	XACJK4_820028	XAC9322_230163	XACJJ10_610072	XAC40_230183	XAC3610_3750002	XACG117_670073	XACB100_700070	XAC2852_260159	XAC3810_240318	XACW160_290100	XACE116_3620002	XACLD7_4350002	XACLH37_610090	XAC3562_210159	XAC3612_690009	XACLG97_3190002	XACLG98_860002	XACG102_3140002	XAC908_340314	XAC3608_460150	XACG115_760002	XAC3218_360150	XACB302_3440003	XACLE3_2560002	XACLE20_470077	XACS581a_670088	XACS582_4090002	XACS584_310141	XACJK48_2750017	XACJK2_400077	XAC4311_640091	XAC71A_280162	XAC3824_240161	XAC439a_3610002	XAC902_300149	XACJM35_730091	XAC2911_230150	XAC3607_1050091	XAC3615_4090002	XAB3213_1350008
XAC1469	Not A-specific			XAC1469	XAC1083_220355	XAC217_260033	XACLC80_230033	XACJK4_840014	XAC9322_230199	XACJJ10_640013	XAC40_250032	XAC3610_3820010	XACG117_690013	XACB100_720013	XAC2852_270033	XAC3810_240356	XACW160_290138	XACE116_3700007	XACLD7_4520001	XACLH37_630013	XAC3562_210196	XAC3612_710013	XACLG97_3260007	XACLG98_900007	XACG102_3250001	XAC908_350034	XAC3608_470032	XACG115_780013	XAC3218_370033	XACB302_3540005	XACLE3_2600011	XACLE20_490032	XACS581a_690012	XACS582_4200002	XACS584_320032	XACJK48_2800011	XACJK2_400112	XAC4311_660013	XAC71A_290032	XAC3824_250033	XAC439a_3700005	XAC902_310032	XACJM35_750013	XAC2911_240033	XAC3607_1090009	XAC3615_4190001	XAB3213_1390003
XAC1755	Pseudogene fragment A	Limited distribution A		XAC1755	XAC1083_270099	XAC217_320099	XACLC80_290098	XACJK4_960004	XAC9322_280107	XACJJ10_720015	XAC40_340057	XAC3610_4510007	XACG117_770004	XACB100_800015	XAC2852_310100	XAC3810_280099	XACW160_320097
XAC2194	Gene fusion Aw	Limited distribution Aw		XAC2194	XAC1083_420025	XAC217_460025	XACLC80_470025	XACJK4_1370001	XAC9322_420025	XACJJ10_1110025	XAC40_520014	XAC3610_5900004	XACG117_1150025	XACB100_1200025	XAC2852_450025	XAC3810_400025	XACW160_430025	XACE116_5640004	XACLD7_6870004	XACLH37_1170025	XAC3562_440014	XAC3612_1210025	XACLG97_5300002	XACLG98_1440023		XAC908_580013					XACLE3_4070004	XACLE20_770023						XAC4311_1170011	XAC71A_520011	XAC3824_470011	XAC439a_5660004			XAC2911_390021	XAC3607_1610021	XAC3615_6210002
XAC2198	Not A-specific			XAC2198	XAC1083_420029	XAC217_460029	XACLC80_480001		XAC9322_420029	XACJJ10_1120001	XAC40_530001	XAC3610_5930001						XACE116_5670001	XACLD7_6900001	XACLH37_1180001			XACLG97_5320001	XACLG98_1470001	XACG102_5080001	XAC908_580016	XAC3608_900001											XAC4311_1180001			XAC439a_5680001					XAC3615_6250001
XAC2206	Pseudogene fragment Aw			XAC2206	XAC1083_420038	XAC217_460038	XACLC80_480010	XACJK4_1390009	XAC9322_420038	XACJJ10_1120010	XAC40_530010	XAC3610_5940002	XACG117_1150037	XACB100_1200037	XAC2852_450037	XAC3810_400037		XACE116_5710003	XACLD7_6950002	XACLH37_1180010	XAC3562_440026	XAC3612_1230009	XACLG97_5350001	XACLG98_1470010	XACG102_5120009	XAC908_580025	XAC3608_900010	XACG115_1300030	XAC3218_540030	XACB302_5220002								XAC4311_1180010	XAC71A_520023	XAC3824_470023	XAC439a_5710001			XAC2911_390033	XAC3607_1620009	XAC3615_6300001
XAC2226	Not A-specific			XAC2226	XAC1083_430001	XAC217_470001	XACLC80_510001	XACJK4_1410001	XAC9322_430001	XACJJ10_1130001	XAC40_540006	XAC3610_6000001	XACG117_1160001	XACB100_1210001	XAC2852_470001	XAC3810_410001		XACE116_5770001	XACLD7_7040001	XACLH37_1200001	XAC3562_450001	XAC3612_1250001	XACLG97_5430001	XACLG98_1510001	XACG102_5190001	XAC908_590001																		XAC2911_400001	XAC3607_1640001	XAC3615_6350001
XAC2227	Not A-specific			XAC2227	XAC1083_430003	XAC217_470003	XACLC80_510003	XACJK4_1410003	XAC9322_430003	XACJJ10_1130003	XAC40_540008		XACG117_1160003	XACB100_1210003	XAC2852_470003	XAC3810_410003				XACLH37_1200003	XAC3562_450003	XAC3612_1250003		XACLG98_1510003		XAC908_590003																		XAC2911_400003	XAC3607_1640003
XAC2228	Not A-specific			XAC2228	XAC1083_430004	XAC217_470004	XACLC80_510004	XACJK4_1410004	XAC9322_430004	XACJJ10_1130004	XAC40_540009		XACG117_1160004	XACB100_1210004	XAC2852_470004	XAC3810_410004			XACLD7_7070001	XACLH37_1200004	XAC3562_450004	XAC3612_1250004	XACLG97_5440001	XACLG98_1510004	XACG102_5210001	XAC908_590004																		XAC2911_400004	XAC3607_1640004	XAC3615_6380001
XAC2229	Not A-specific			XAC2229	XAC1083_430005	XAC217_470005	XACLC80_510005	XACJK4_1410005	XAC9322_430005	XACJJ10_1130005	XAC40_540010	XAC3610_6030001	XACG117_1160005	XACB100_1210005	XAC2852_470005	XAC3810_410005		XACE116_5800001	XACLD7_7070002	XACLH37_1200005	XAC3562_450005	XAC3612_1250005	XACLG97_5450002	XACLG98_1510005	XACG102_5210002	XAC908_590005																		XAC2911_400005	XAC3607_1640005	XAC3615_6380002
XAC2230	Not A-specific			XAC2230	XAC1083_430006	XAC217_470006	XACLC80_510006	XACJK4_1410006	XAC9322_430006	XACJJ10_1130006	XAC40_540011	XAC3610_6030002	XACG117_1160006	XACB100_1210006	XAC2852_470006	XAC3810_410006		XACE116_5800002	XACLD7_7070003	XACLH37_1200006	XAC3562_450006	XAC3612_1250006	XACLG97_5450003		XACG102_5210003	XAC908_590006																		XAC2911_400006	XAC3607_1640006	XAC3615_6380003
XAC2231	Not A-specific			XAC2231	XAC1083_430008	XAC217_470008	XACLC80_510008	XACJK4_1410008	XAC9322_430008	XACJJ10_1130008	XAC40_540013	XAC3610_6030004	XACG117_1160008	XACB100_1210008	XAC2852_470008	XAC3810_410008		XACE116_5800004	XACLD7_7070005	XACLH37_1200008	XAC3562_450008	XAC3612_1250008	XACLG97_5450005		XACG102_5210005	XAC908_590008																		XAC2911_400008	XAC3607_1640008	XAC3615_6380005
XAC2232	Not A-specific			XAC2232	XAC1083_430009	XAC217_470009	XACLC80_510009	XACJK4_1410009	XAC9322_430009	XACJJ10_1130009	XAC40_540014	XAC3610_6030005	XACG117_1160009	XACB100_1210009	XAC2852_470009	XAC3810_410009		XACE116_5800005	XACLD7_7070006	XACLH37_1200009	XAC3562_450009	XAC3612_1250009	XACLG97_5450006		XACG102_5210006	XAC908_590009																		XAC2911_400009	XAC3607_1640009	XAC3615_6380006
XAC2233	Not A-specific			XAC2233	XAC1083_430010	XAC217_470010	XACLC80_510010	XACJK4_1410010	XAC9322_430010	XACJJ10_1130010	XAC40_540015	XAC3610_6030006	XACG117_1160010	XACB100_1210010	XAC2852_470010	XAC3810_410010	XACW160_430029	XACE116_5800006	XACLD7_7070007	XACLH37_1200010	XAC3562_450010	XAC3612_1250010			XACG102_5210007	XAC908_590010																		XAC2911_400010	XAC3607_1640010	XAC3615_6380007
XAC2234	Not A-specific			XAC2234	XAC1083_430011	XAC217_470011	XACLC80_510011	XACJK4_1410011	XAC9322_430011	XACJJ10_1130011	XAC40_540016	XAC3610_6030007	XACG117_1160011	XACB100_1210011	XAC2852_470011	XAC3810_410011	XACW160_430030	XACE116_5800007	XACLD7_7070008	XACLH37_1200011	XAC3562_450011	XAC3612_1250011			XACG102_5210008	XAC908_590011																		XAC2911_400011	XAC3607_1640011	XAC3615_6380008
XAC2235	Not A-specific			XAC2235	XAC1083_430012	XAC217_470012	XACLC80_510012	XACJK4_1410012	XAC9322_430012	XACJJ10_1130012	XAC40_540017	XAC3610_6030008	XACG117_1160012	XACB100_1210012	XAC2852_470012	XAC3810_410012	XACW160_430031	XACE116_5800008	XACLD7_7070009	XACLH37_1200012	XAC3562_450012	XAC3612_1250012			XACG102_5210009	XAC908_590012																		XAC2911_400012	XAC3607_1640012	XAC3615_6380009
XAC2239	Not A-specific			XAC2239	XAC1083_430019	XAC217_470019	XACLC80_510019	XACJK4_1410019	XAC9322_430019	XACJJ10_1130019	XAC40_540024	XAC3610_6030015	XACG117_1160019	XACB100_1210019	XAC2852_470019	XAC3810_420005	XACW160_430038	XACE116_5800015	XACLD7_7070016	XACLH37_1200019	XAC3562_450019	XAC3612_1250019			XACG102_5210016	XAC908_590019																		XAC2911_400019	XAC3607_1640019	XAC3615_6380016
XAC2240	Not A-specific			XAC2240	XAC1083_430021	XAC217_470020	XACLC80_510020	XACJK4_1410020	XAC9322_430020	XACJJ10_1130020	XAC40_540025	XAC3610_6030017	XACG117_1160020	XACB100_1210020	XAC2852_470021	XAC3810_420006	XACW160_430040	XACE116_5800017	XACLD7_7070018	XACLH37_1200020	XAC3562_450020	XAC3612_1250020			XACG102_5210018	XAC908_590020																		XAC2911_400020	XAC3607_1640020	XAC3615_6380017
XAC2244	Not A-specific			XAC2244	XAC1083_430025	XAC217_470024	XACLC80_510024	XACJK4_1420001	XAC9322_430024	XACJJ10_1130024	XAC40_540030	XAC3610_6040001	XACG117_1160024	XACB100_1210025	XAC2852_470026	XAC3810_430001	XACW160_430045	XACE116_5810001	XACLD7_7080001	XACLH37_1210001	XAC3562_450025	XAC3612_1250024			XACG102_5220001	XAC908_590024																		XAC2911_400024	XAC3607_1650002	XAC3615_6400002
XAC2245	Not A-specific			XAC2245		XAC217_470025	XACLC80_510025	XACJK4_1420002	XAC9322_430025		XAC40_540031		XACG117_1160025	XACB100_1210026						XACLH37_1210002	XAC3562_450026	XAC3612_1250025																						XAC2911_400025	XAC3607_1650003	XAC3615_6400003
XAC2246	Not A-specific			XAC2246	XAC1083_430027	XAC217_470026	XACLC80_510026	XACJK4_1420003	XAC9322_430026	XACJJ10_1130026	XAC40_540032	XAC3610_6040003	XACG117_1160026	XACB100_1210027	XAC2852_470028	XAC3810_430003	XACW160_430047	XACE116_5810003	XACLD7_7080003	XACLH37_1210003	XAC3562_450027	XAC3612_1250026			XACG102_5220003	XAC908_590026																		XAC2911_400026	XAC3607_1650004	XAC3615_6400004
XAC2247	Not A-specific			XAC2247	XAC1083_430028	XAC217_470027	XACLC80_510027	XACJK4_1420004	XAC9322_430027	XACJJ10_1130027	XAC40_540033	XAC3610_6040004	XACG117_1160027	XACB100_1210028	XAC2852_470029	XAC3810_430004	XACW160_430048		XACLD7_7080004	XACLH37_1210004	XAC3562_450028	XAC3612_1250027	XACLG97_6230001		XACG102_5220004	XAC908_590027											XACJK2_920001							XAC2911_400027	XAC3607_1650005	XAC3615_6400005
XAC2248	Not A-specific			XAC2248	XAC1083_430030	XAC217_470029	XACLC80_510029	XACJK4_1420006	XAC9322_430029	XACJJ10_1130029	XAC40_540035		XACG117_1160029	XACB100_1210030	XAC2852_470031	XAC3810_430006	XACW160_430050			XACLH37_1210006	XAC3562_450030	XAC3612_1250029		XACLG98_1770001		XAC908_590029																		XAC2911_400029	XAC3607_1650007
XAC2249	Not A-specific			XAC2249	XAC1083_430031	XAC217_470030	XACLC80_510030	XACJK4_1420007	XAC9322_430030	XACJJ10_1130030	XAC40_540036	XAC3610_6050001	XACG117_1160030	XACB100_1210031	XAC2852_470032	XAC3810_430007	XACW160_430051	XACE116_5830001	XACLD7_7090001	XACLH37_1210007	XAC3562_450031	XAC3612_1250030			XACG102_5230001	XAC908_590030																		XAC2911_400030	XAC3607_1650008	XAC3615_6410001
XAC2250	Not A-specific			XAC2250	XAC1083_430032	XAC217_470031	XACLC80_510031	XACJK4_1420008	XAC9322_430031	XACJJ10_1130031	XAC40_540037	XAC3610_6050002	XACG117_1160031	XACB100_1210032	XAC2852_470033	XAC3810_430008	XACW160_430052	XACE116_5830002	XACLD7_7090002	XACLH37_1210008	XAC3562_450032	XAC3612_1250031			XACG102_5230002	XAC908_590031																		XAC2911_400031	XAC3607_1650009	XAC3615_6410002
XAC2251	Not A-specific			XAC2251	XAC1083_430033	XAC217_470032	XACLC80_510032	XACJK4_1420009	XAC9322_430032	XACJJ10_1130032	XAC40_540038	XAC3610_6050003	XACG117_1160032	XACB100_1210033	XAC2852_470034	XAC3810_430009	XACW160_430053			XACLH37_1210009	XAC3562_450033	XAC3612_1250032			XACG102_5230003	XAC908_590032																		XAC2911_400032	XAC3607_1650010	XAC3615_6410003
XAC2252	Not A-specific			XAC2252	XAC1083_430035	XAC217_470034	XACLC80_510034	XACJK4_1420011	XAC9322_430034	XACJJ10_1130034	XAC40_540040	XAC3610_6050005	XACG117_1160034	XACB100_1210035	XAC2852_470036	XAC3810_430011	XACW160_430055	XACE116_5840003	XACLD7_7100002	XACLH37_1210011	XAC3562_450035	XAC3612_1250034			XACG102_5230005	XAC908_590034																		XAC2911_400034	XAC3607_1650012	XAC3615_6410005
XAC2253	Not A-specific			XAC2253	XAC1083_430036	XAC217_470035	XACLC80_510035	XACJK4_1420012	XAC9322_430035	XACJJ10_1130035	XAC40_540041	XAC3610_6050006	XACG117_1160035	XACB100_1210036	XAC2852_470037	XAC3810_430012	XACW160_430056	XACE116_5840004	XACLD7_7100003	XACLH37_1210012	XAC3562_450036	XAC3612_1250035			XACG102_5230006	XAC908_590035																		XAC2911_400035	XAC3607_1650013	XAC3615_6410006
XAC2255	Not A-specific			XAC2255	XAC1083_430039	XAC217_470038	XACLC80_510038	XACJK4_1420015	XAC9322_430037	XACJJ10_1130037	XAC40_540043		XACG117_1160038	XACB100_1210038	XAC2852_470039	XAC3810_430014	XACW160_430058	XACE116_5840006	XACLD7_7100005	XACLH37_1210015	XAC3562_450038	XAC3612_1250038				XAC908_590038																		XAC2911_400038	XAC3607_1650016	XAC3615_6410008
XAC2257	Not A-specific			XAC2257	XAC1083_430041	XAC217_470040	XACLC80_510040	XACJK4_1420017	XAC9322_430039	XACJJ10_1130039	XAC40_540045	XAC3610_6060002	XACG117_1160040	XACB100_1210040	XAC2852_470041	XAC3810_430016	XACW160_430060	XACE116_5850002	XACLD7_7110001	XACLH37_1210017	XAC3562_450040	XAC3612_1250040			XACG102_5240002	XAC908_590040																		XAC2911_400040	XAC3607_1650018	XAC3615_6420002
XAC2261	Not A-specific			XAC2261	XAC1083_430044	XAC217_470044	XACLC80_510044	XACJK4_1420020	XAC9322_430042	XACJJ10_1130042	XAC40_540048	XAC3610_6060005	XACG117_1160044	XACB100_1210043	XAC2852_470044	XAC3810_430019	XACW160_430063		XACLD7_7110004	XACLH37_1210021	XAC3562_450043	XAC3612_1250043			XACG102_5240005	XAC908_590044	XAC3608_920001	XACG115_1310001	XAC3218_560001	XACB302_5270001														XAC2911_410004	XAC3607_1660004	XAC3615_6440001
XAC2746	Not A-specific			XAC2746	XAC1083_510090	XAC217_540090	XACLC80_630090	XACJK4_1780029	XAC9322_520089	XACJJ10_1310028	XAC40_730017	XAC3610_7140001	XACG117_1630018	XACB100_1590028	XAC2852_560091	XAC3810_510092	XACW160_500091	XACE116_7340001	XACLD7_8720001	XACLH37_1770029	XAC3562_610090	XAC3612_1770030		XACLG98_1820018	XACG102_6240001	XAC908_750090	XAC3608_1090080	XACG115_1680089	XAC3218_710090	XACB302_6290001	XACLE3_5080001	XACLE20_1110003	XACS581a_1430032	XACS582_7980001	XACS584_930029		XACJK2_1090026	XAC4311_1600091	XAC71A_730090	XAC3824_660090	XAC439a_7030001	XAC902_680090	XACJM35_1520028	XAC2911_580092	XAC3607_2330018	XAC3615_8030001	XAB3213_3030006
XAC2860	Not A-specific			XAC2860					XAC9322_500002		XAC40_760030	XAC3610_7360008									XAC3562_530002		XACLG97_6740001					XACG115_1720001	XAC3218_730001	XACB302_6490001		XACLE20_1030008	XACS581a_1470001				XACJK2_1110001					XAC902_670005		XAC2911_550006
XAC2891	Pseudogene fragment A/JF90-8	Limited distribution		XAC2891	XAC1083_530001	XAC217_570001	XACLC80_650001	XACJK4_1840035	XAC9322_530034		XAC40_760064				XAC2852_580036	XAC3810_530035	XACW160_510035			XACLH37_1830014	XAC3562_620036	XAC3612_1820014		XACLG98_1890014		XAC908_770034	XAC3608_1100036	XACG115_1730014	XAC3218_730036			XACLE20_1130034	XACS581a_1480034	XACS582_8370003	XACS584_970035		XACJK2_1120033	XAC4311_1630035	XAC71A_740035	XAC3824_670035		XAC902_690035		XAC2911_600035			XAB3213_3280026
XAC2892	Pseudogene fragment A/JF90-8	Limited distribution		XAC2892	XAC1083_530002	XAC217_570002	XACLC80_650002	XACJK4_1840036	XAC9322_530035	XACJJ10_1370001	XAC40_760065	XAC3610_7420001	XACG117_1710001	XACB100_1640001	XAC2852_580037	XAC3810_530036	XACW160_510036						XACLG97_6800001	XACLG98_1890015	XACG102_6530001	XAC908_770035								XACS582_8380001
XAC3253	Pseudogene fragment A			XAC3253	XAC1083_620005	XAC217_670005	XACLC80_750005	XACJK4_2130003	XAC9322_600005	XACJJ10_1470003	XAC40_850005	XAC3610_8330004	XACG117_1900004	XACB100_1820004	XAC2852_700005	XAC3810_620005	XACW160_610006	XACE116_8530004	XACLD7_10240004	XACLH37_2060003	XAC3562_750005	XAC3612_2030004	XACLG97_7600004	XACLG98_2080004	XACG102_7410004	XAC908_860005	XAC3608_1190005	XACG115_1910004	XAC3218_800005	XACB302_7250004	XACLE3_5990003	XACLE20_1280004	XACS581a_1630002	XACS582_9390003	XACS584_1040004	XACJK48_6290003	XACJK2_1240018	XAC4311_1820003	XAC71A_840004	XAC3824_790004	XAC439a_8320003	XAC902_860004	XACJM35_1790002	XAC2911_670004	XAC3607_2690003	XAC3615_9520003	XAB3213_3720005
XAC3264	Pseudogene fragment A*			XAC3264	XAC1083_620018	XAC217_670019	XACLC80_750020	XACJK4_2130016	XAC9322_600020	XACJJ10_1470018	XAC40_850019	XAC3610_8340007	XACG117_1900017	XACB100_1820017	XAC2852_700020	XAC3810_620019	XACW160_610019	XACE116_8550008	XACLD7_10250014	XACLH37_2060019	XAC3562_750020	XAC3612_2030019	XACLG97_7610006	XACLG98_2090001	XACG102_7430007	XAC908_860020	XAC3608_1190019						XACS581a_1630018	XACS582_9400007	XACS584_1040019	XACJK48_6290020	XACJK2_1240035	XAC4311_1820019	XAC71A_840021	XAC3824_790021	XAC439a_8340004			XAC2911_670018	XAC3607_2690017	XAC3615_9560004
XAC3282	Not A-specific			XAC3282	XAC1083_620045	XAC217_670045	XACLC80_750048	XACJK4_2130044	XAC9322_600049	XACJJ10_1470046	XAC40_850045	XAC3610_8360025		XACB100_1820047	XAC2852_700048	XAC3810_630005	XACW160_630024	XACE116_8560014	XACLD7_10270013	XACLH37_2080001	XAC3562_750048	XAC3612_2030046	XACLG97_7660004	XACLG98_2130003	XACG102_7450003	XAC908_900001	XAC3608_1220003						XACS581a_1670002	XACS582_9440002	XACS584_1070002				XAC71A_850001			XAC902_930001	XACJM35_1850001	XAC2911_690001
XAC3285	Not A-specific			XAC3285	XAC1083_630001	XAC217_680001	XACLC80_760001	XACJK4_2140001	XAC9322_610001	XACJJ10_1480001	XAC40_850048																											XAC4311_1830001	XAC71A_860001	XAC3824_800001	XAC439a_8350001					XAC3615_9580001
XAC3569	Not A-specific			XAC3569	XAC1083_720025	XAC217_790024	XACLC80_870024	XACJK4_2280025	XAC9322_700024	XACJJ10_1620025	XAC40_900026	XAC3610_9200002	XACG117_2080024	XACB100_1970025	XAC2852_790025	XAC3810_730024	XACW160_710002	XACE116_9310001	XACLD7_11290002	XACLH37_2240024	XAC3562_830024	XAC3612_2210025	XACLG97_8340002	XACLG98_2290025		XAC908_1020025	XAC3608_1340025	XACG115_2140024	XAC3218_900024	XACB302_7970002	XACLE3_6670001	XACLE20_1470025	XACS581a_1910025	XACS582_10370002	XACS584_1210002	XACJK48_6990002	XACJK2_1400026	XAC4311_2060010	XAC71A_910025	XAC3824_880024		XAC902_1040025	XACJM35_2110026	XAC2911_790025	XAC3607_2910024	XAC3615_10610002	XAB3213_3930002
XAC3595	A-specific	Limited distribution A	Event 16	XAC3595	XAC1083_720053	XAC217_790051	XACLC80_870051	XACJK4_2280053	XAC9322_700051	XACJJ10_1620053	XAC40_900054	XAC3610_9230014	XACG117_2080051	XACB100_1970053	XAC2852_790053	XAC3810_730051	XACW160_710029							XACLG98_2290053																							XAB3213_3940022
XAC3596	A-specific	Limited distribution A	Event 16	XAC3596	XAC1083_720054	XAC217_790052	XACLC80_870052	XACJK4_2280054	XAC9322_700052	XACJJ10_1620054	XAC40_900055	XAC3610_9230015	XACG117_2080052	XACB100_1970054	XAC2852_790054	XAC3810_730052	XACW160_710030							XACLG98_2290054																							XAB3213_3940023
XAC3597	A-specific	Limited distribution A	Event 16	XAC3597	XAC1083_720055	XAC217_790054	XACLC80_870054	XACJK4_2280055	XAC9322_700053	XACJJ10_1620055	XAC40_900056	XAC3610_9230017	XACG117_2080054	XACB100_1970055	XAC2852_790055	XAC3810_730054	XACW160_710031							XACLG98_2290055																							XAB3213_3940024
XAC3598	A-specific	Limited distribution A	Event 16	XAC3598	XAC1083_720057	XAC217_790056	XACLC80_870056	XACJK4_2280057	XAC9322_700055	XACJJ10_1620057	XAC40_900058	XAC3610_9230019	XACG117_2080056	XACB100_1970057	XAC2852_790057	XAC3810_730056	XACW160_710033							XACLG98_2290057																							XAB3213_3940026
XAC3599	A-specific	Limited distribution A	Event 16	XAC3599	XAC1083_720058	XAC217_790057	XACLC80_870057	XACJK4_2280058	XAC9322_700056	XACJJ10_1620058	XAC40_900059	XAC3610_9230020	XACG117_2080057	XACB100_1970058	XAC2852_790058	XAC3810_730057	XACW160_710034							XACLG98_2290058																							XAB3213_3940027
XAC3600	A-specific	Limited distribution A	Event 16	XAC3600	XAC1083_720059	XAC217_790058	XACLC80_870058	XACJK4_2280059	XAC9322_700057	XACJJ10_1620059	XAC40_900060	XAC3610_9230021	XACG117_2080058	XACB100_1970059	XAC2852_790059	XAC3810_730058	XACW160_710035							XACLG98_2290059																							XAB3213_3940028
XAC3601	A-specific	Limited distribution A	Event 16	XAC3601	XAC1083_720060	XAC217_790059	XACLC80_870059	XACJK4_2280060	XAC9322_700058	XACJJ10_1620060	XAC40_900061	XAC3610_9230022	XACG117_2080059	XACB100_1970060	XAC2852_790060	XAC3810_730059	XACW160_710036							XACLG98_2290060																							XAB3213_3940029
XAC3611	Pseudogene fragment A		Event 16	XAC3611	XAC1083_720071	XAC217_790070	XACLC80_870070	XACJK4_2280071	XAC9322_700069	XACJJ10_1630002	XAC40_910001	XAC3610_9240002	XACG117_2080070	XACB100_1980002	XAC2852_790071	XAC3810_730070	XACW160_710047	XACE116_9360002	XACLD7_11380002	XACLH37_2240070	XAC3562_840023	XAC3612_2220023		XACLG98_2290071	XACG102_8260002	XAC908_1030019	XAC3608_1350019	XACG115_2150018	XAC3218_910018	XACB302_8040002	XACLE3_6710002	XACLE20_1470072	XACS581a_1910072	XACS582_10450003	XACS584_1210049	XACJK48_7030002	XACJK2_1400072		XAC71A_910072	XAC3824_880071	XAC439a_9300002	XAC902_1040071	XACJM35_2110073	XAC2911_790071	XAC3607_2920002	XAC3615_10680002	XAB3213_3950001
XAC3618	Not A-specific		Event 16	XAC3618	XAC1083_720078	XAC217_790077	XACLC80_870077	XACJK4_2280078	XAC9322_700076	XACJJ10_1630009	XAC40_910008		XACG117_2080077	XACB100_1980009	XAC2852_790078	XAC3810_730077	XACW160_710054	XACE116_9380005	XACLD7_11410003	XACLH37_2240077	XAC3562_840030	XAC3612_2220030	XACLG97_8430005	XACLG98_2290078	XACG102_8290003	XAC908_1030026	XAC3608_1350026	XACG115_2150025	XAC3218_910025	XACB302_8050007	XACLE3_6730005	XACLE20_1470079	XACS581a_1910079	XACS582_10470005	XACS584_1210056	XACJK48_7050005	XACJK2_1400079	XAC4311_2070007	XAC71A_910079	XAC3824_880078	XAC439a_9320005	XAC902_1040078	XACJM35_2110080	XAC2911_790078			XAB3213_3950008
XAC3642	Not A-specific		Event 16	XAC3642	XAC1083_720102	XAC217_790102	XACLC80_870102	XACJK4_2290019	XAC9322_700101	XACJJ10_1640019	XAC40_910035	XAC3610_9350006	XACG117_2080102	XACB100_1980035	XAC2852_790105	XAC3810_730102	XACW160_710078	XACE116_9460004	XACLD7_11480001	XACLH37_2240102	XAC3562_840055	XAC3612_2220055	XACLG97_8490001	XACLG98_2290103	XACG102_8350001	XAC908_1030051	XAC3608_1350051	XACG115_2150050	XAC3218_910050	XACB302_8100005	XACLE3_6770004	XACLE20_1470104	XACS581a_1910104	XACS582_10580001	XACS584_1210081	XACJK48_7100005	XACJK2_1400104	XAC4311_2070032	XAC71A_910104	XAC3824_880103	XAC439a_9370001	XAC902_1040103	XACJM35_2110105	XAC2911_790103	XAC3607_2920033	XAC3615_10750004	XAB3213_3960025
XAC3643	Gene fusion A	Limited distribution A	Event 16	XAC3643	XAC1083_720103	XAC217_790103	XACLC80_870103	XACJK4_2290020	XAC9322_700102	XACJJ10_1640020	XAC40_910036	XAC3610_9360002	XACG117_2080103	XACB100_1980036	XAC2852_790106	XAC3810_730103	XACW160_710079		XACLD7_11490001	XACLH37_2240104	XAC3562_840057	XAC3612_2220057	XACLG97_8500002	XACLG98_2290104	XACG102_8370001	XAC908_1030053	XAC3608_1350053	XACG115_2150051	XAC3218_910052		XACLE3_6770006	XACLE20_1470106	XACS581a_1910106	XACS582_10590002	XACS584_1210083	XACJK48_7110002	XACJK2_1400106	XAC4311_2070034	XAC71A_910106	XAC3824_880105	XAC439a_9380002	XAC902_1040105	XACJM35_2110107	XAC2911_790105	XAC3607_2920035	XAC3615_10760002	XAB3213_3960026
XAC3691	Not A-specific		Event 16	XAC3691	XAC1083_720156	XAC217_790156	XACLC80_870156	XACJK4_2320003	XAC9322_700155	XACJJ10_1650033	XAC40_910088		XACG117_2090034	XACB100_1990033	XAC2852_790158	XAC3810_730156	XACW160_710132	XACE116_9600001	XACLD7_11660001	XACLH37_2260003	XAC3562_840110	XAC3612_2230033	XACLG97_8610003	XACLG98_2310003	XACG102_8500001	XAC908_1030105	XAC3608_1350104	XACG115_2170003	XAC3218_910104	XACB302_8230001	XACLE3_6850001	XACLE20_1480035	XACS581a_1920033	XACS582_10700009	XACS584_1210134	XACJK48_7240002	XACJK2_1400157	XAC4311_2070085	XAC71A_910158	XAC3824_880156	XAC439a_9500001	XAC902_1040158	XACJM35_2120003	XAC2911_790157	XAC3607_2960003	XAC3615_10900003	XAB3213_3970016
XAC3750	Not A-specific		Event 16	XAC3750	XAC1083_720220	XAC217_790221	XACLC80_890044	XACJK4_2340058	XAC9322_700220	XACJJ10_1660061	XAC40_910155	XAC3610_9680006	XACG117_2090100	XACB100_2000062	XAC2852_790224	XAC3810_730219	XACW160_710198	XACE116_9710007	XACLD7_11850008	XACLH37_2270056	XAC3562_840172	XAC3612_2250009	XACLG97_8720009	XACLG98_2340005	XACG102_8650023	XAC908_1050053	XAC3608_1360061	XACG115_2200055	XAC3218_910166	XACB302_8380008	XACLE3_7000009	XACLE20_1490059	XACS581a_1940054	XACS582_10900007	XACS584_1220058	XACJK48_7400008	XACJK2_1430057	XAC4311_2080053	XAC71A_910221	XAC3824_880214	XAC439a_9640007	XAC902_1040221	XACJM35_2130058	XAC2911_790218	XAC3607_2990052	XAC3615_11040008	XAB3213_3990061
XAC3753	Not A-specific		Event 16	XAC3753	XAC1083_720224	XAC217_790226	XACLC80_890049	XACJK4_2340063	XAC9322_700225	XACJJ10_1660066	XAC40_910160	XAC3610_9690002	XACG117_2090105	XACB100_2000066	XAC2852_790228	XAC3810_730224	XACW160_710203	XACE116_9720002	XACLD7_11870002	XACLH37_2270060	XAC3562_840176	XAC3612_2250013	XACLG97_8730002	XACLG98_2340009	XACG102_8660002	XAC908_1050057	XAC3608_1360065	XACG115_2200059	XAC3218_910170	XACB302_8390002	XACLE3_7020002	XACLE20_1490063	XACS581a_1940058	XACS582_10920002	XACS584_1220062	XACJK48_7410002	XACJK2_1430061	XAC4311_2080057	XAC71A_910225	XAC3824_880218	XAC439a_9650002	XAC902_1040225	XACJM35_2130062	XAC2911_790222	XAC3607_2990056	XAC3615_11060002	XAB3213_3990066
XAC3754	A-specific	Limited distribution A	Event 16	XAC3754	XAC1083_720225	XAC217_790227	XACLC80_890050	XACJK4_2340064	XAC9322_700226	XACJJ10_1660067	XAC40_910161	XAC3610_9690003	XACG117_2090106	XACB100_2000067	XAC2852_790229	XAC3810_730225	XACW160_710204																														XAB3213_3990067
XAC3755	Not A-specific		Event 16	XAC3755	XAC1083_720226	XAC217_790228	XACLC80_890051	XACJK4_2340065	XAC9322_700227	XACJJ10_1660068	XAC40_910162	XAC3610_9690004	XACG117_2090107	XACB100_2000068	XAC2852_790230	XAC3810_730226	XACW160_710205	XACE116_9730001	XACLD7_11870004	XACLH37_2270062	XAC3562_840178	XAC3612_2250015	XACLG97_8730004	XACLG98_2340011	XACG102_8660004	XAC908_1050059	XAC3608_1360067	XACG115_2200061	XAC3218_910172	XACB302_8390004	XACLE3_7020004	XACLE20_1490065	XACS581a_1940060	XACS582_10920004	XACS584_1220064	XACJK48_7410004	XACJK2_1430063	XAC4311_2080059	XAC71A_910227	XAC3824_880220	XAC439a_9650004	XAC902_1040227	XACJM35_2130064	XAC2911_790224	XAC3607_2990058	XAC3615_11060004	XAB3213_3990068
XAC3766	A-specific	Limited distribution A	Event 16	XAC3766	XAC1083_730001	XAC217_800001	XACLC80_900001	XACJK4_2350001	XAC9322_710001	XACJJ10_1670001	XAC40_910175	XAC3610_9720001	XACG117_2100001	XACB100_2010001	XAC2852_800001	XAC3810_740001	XACW160_720001
XAC3772	Pseudogene fragment A		Event 16	XAC3772	XAC1083_730007	XAC217_800007	XACLC80_900007	XACJK4_2350007	XAC9322_710007	XACJJ10_1670007	XAC40_910181	XAC3610_9730006	XACG117_2100007	XACB100_2010007	XAC2852_800007	XAC3810_740007	XACW160_720007	XACE116_9760010	XACLD7_11930001	XACLH37_2270076	XAC3562_840192	XAC3612_2250029	XACLG97_8750003	XACLG98_2350009	XACG102_8670005	XAC908_1050073	XAC3608_1360081	XACG115_2200075	XAC3218_910186	XACB302_8420001	XACLE3_7020018	XACLE20_1490079	XACS581a_1940074	XACS582_10930003	XACS584_1220078	XACJK48_7420013	XACJK2_1430077	XAC4311_2080073	XAC71A_910241	XAC3824_880234	XAC439a_9690005	XAC902_1040240	XACJM35_2130078	XAC2911_790238	XAC3607_2990072	XAC3615_11100003	XAB3213_3990084
XAC3777	Not A-specific		Event 16	XAC3777	XAC1083_730012	XAC217_800012	XACLC80_900013	XACJK4_2350012	XAC9322_710013	XACJJ10_1670013	XAC40_910186	XAC3610_9740001	XACG117_2100012	XACB100_2010012	XAC2852_800012	XAC3810_740012	XACW160_720012	XACE116_9780001	XACLD7_11950001	XACLH37_2270081	XAC3562_840197	XAC3612_2250034	XACLG97_8770001	XACLG98_2350014	XACG102_8680005	XAC908_1050078	XAC3608_1360086	XACG115_2200080	XAC3218_910191	XACB302_8440001	XACLE3_7050001	XACLE20_1500005	XACS581a_1940079	XACS582_10940002	XACS584_1220083	XACJK48_7430005	XACJK2_1430082	XAC4311_2090004	XAC71A_910246	XAC3824_880239	XAC439a_9700004	XAC902_1040245	XACJM35_2130083	XAC2911_790243	XAC3607_2990077	XAC3615_11120001	XAB3213_3990090
XAC3780	A-specific	Limited distribution A	Event 16	XAC3780	XAC1083_730015	XAC217_800015	XACLC80_900016	XACJK4_2350015	XAC9322_710016	XACJJ10_1670016	XAC40_910189	XAC3610_9740004	XACG117_2100015	XACB100_2010015	XAC2852_800015	XAC3810_740015	XACW160_720015																														XAB3213_3990093
XAC3839	Pseudogene fragment A	Limited distribution A		XAC3839	XAC1083_740061	XAC217_810061	XACLC80_910060	XACJK4_2390025	XAC9322_720062	XACJJ10_1700025	XAC40_940020		XACG117_2130021	XACB100_2030026	XAC2852_810080	XAC3810_750060	XACW160_730066	XACE116_9950001	XACLD7_12190001	XACLH37_2320020	XAC3562_860033	XAC3612_2270026		XACLG98_2390023	XACG102_8900003	XAC908_1060065	XAC3608_1390020	XACG115_2230020	XAC3218_920066	XACB302_8580003		XACLE20_1510068	XACS581a_1970022	XACS582_11160001	XACS584_1230064	XACJK48_7590003	XACJK2_1460008	XAC4311_150070	XAC71A_920102	XAC3824_900020	XAC439a_9890002	XAC902_1050064	XACJM35_2160025	XAC2911_810051	XAC3607_3060009
XAC4000	Pseudogene fragment A			XAC4000	XAC1083_770071	XAC217_840069	XACLC80_970051	XACJK4_2450066	XAC9322_740092	XACJJ10_1740065	XAC40_960099	XAC3610_10310001	XACG117_2180064	XACB100_2080064	XAC2852_820092	XAC3810_770089	XACW160_750090	XACE116_10350001	XACLD7_12680001	XACLH37_2350089	XAC3562_890091	XAC3612_2350002	XACLG97_9330001	XACLG98_2470041	XACG102_9260001	XAC908_1090051	XAC3608_1440051	XACG115_2290051	XAC3218_960050	XACB302_8980001	XACLE3_7530001	XACLE20_1530091	XACS581a_2010067		XACS584_1250091	XACJK48_7860001	XACJK2_1460168	XAC4311_2160065	XAC71A_940090	XAC3824_920091	XAC439a_10290001	XAC902_1070089	XACJM35_2200071	XAC2911_830090	XAC3607_3130039	XAC3615_11800001	XAB3213_4170004
XAC4001	Pseudogene fragment A			XAC4001	XAC1083_770072	XAC217_840070	XACLC80_970052	XACJK4_2450067	XAC9322_740093	XACJJ10_1740066	XAC40_960100	XAC3610_10310002	XACG117_2180065	XACB100_2080065	XAC2852_820093	XAC3810_770090	XACW160_750091	XACE116_10350002	XACLD7_12680002	XACLH37_2350090	XAC3562_890092	XAC3612_2350003	XACLG97_9330002	XACLG98_2470042	XACG102_9260002					XACB302_8990001																XAC3615_11810001
XAC4241	Pseudogene fragment A	Limited distribution A	Event 20	XAC4241	XAC1083_830016	XAC217_900015	XACLC80_1020016	XACJK4_2580016	XAC9322_790015	XACJJ10_1840016	XAC40_1010098	XAC3610_10980002	XACG117_2340016	XACB100_2220016	XAC2852_880016	XAC3810_820016	XACW160_800016	XACE116_11080003		XACLH37_2520007	XAC3562_970007	XAC3612_2470016	XACLG97_10000003	XACLG98_2610016	XACG102_9960001	XAC908_1130035	XAC3608_1520016	XACG115_2390016	XAC3218_990032			XACLE20_1580016	XACS581a_2180016		XACS584_1330011	XACJK48_8530002	XACJK2_2310037	XAC4311_2280016	XAC71A_990016	XAC3824_970016	XAC439a_11050001	XAC902_1140013	XACJM35_2310013	XAC2911_890016	XAC3607_3300016	XAC3615_12670002	XAB3213_4410003
XAC4242	Pseudogene fragment A	Limited distribution A	Event 20	XAC4242	XAC1083_830017	XAC217_900016	XACLC80_1020017	XACJK4_2580017	XAC9322_790016	XACJJ10_1840017	XAC40_1010099	XAC3610_10990002	XACG117_2340017	XACB100_2220017	XAC2852_880017	XAC3810_820017	XACW160_800017	XACE116_11090001					XACLG97_10010001		XACG102_9970001						XACLE3_8110001					XACJK48_8540001					XAC439a_11060001					XAC3615_12680001
XAC4361	Not A-specific			XAC4361	XAC1083_860040	XAC217_930040	XACLC80_1070036	XACJK4_2650026	XAC9322_820040	XACJJ10_1910026	XAC40_1040040	XAC3610_11290002	XACG117_2430025	XACB100_2320025	XAC2852_950035	XAC3810_870035	XACW160_860026	XACE116_11360002	XACLD7_13960001	XACLH37_2580026	XAC3562_1010036	XAC3612_2550026	XACLG97_10220001	XACLG98_2700026	XACG102_10260002	XAC908_1230035	XAC3608_1600026	XACG115_2500003	XAC3218_1060035	XACB302_10020002	XACLE3_8400002	XACLE20_1660026	XACS581a_2270026	XACS582_12820002	XACS584_1370038	XACJK48_8820002	XACJK2_1560036	XAC4311_2370027	XAC71A_1030038	XAC3824_1020036		XAC902_1170036	XACJM35_2370025	XAC2911_940037	XAC3607_3390011	XAC3615_13020002	XAB3213_4540002
XACa0008	A-specific	Limited distribution A		XACa0008	XAC1083_1050002	XAC217_1110002	XACLC80_1510002	XACJK4_2710002	XAC9322_1180002	XACJJ10_1960002	XAC40_p120005	XAC3610_11400003	XACG117_3340002	XACB100_2400002	XAC2852_1000002	XAC3810_1340002	XACW160_1530004	XACE116_11580003	XACLD7_15570003	XACLH37_3410002	XAC3562_1030004	XAC3612_3200002			XACG102_11430003
XACa0031	Not A-specific			XACa0031	XAC1083_1120008	XAC217_1230002	XACLC80_1460002	XACJK4_2730008	XAC9322_960010	XACJJ10_2130002	XAC40_p140010	XAC3610_11510008	XACG117_3060002	XACB100_2390002	XAC2852_1280010	XAC3810_1270002	XACW160_1460002	XACE116_12520001	XACLD7_15120002	XACLH37_2800001	XAC3562_1110010	XAC3612_2590001	XACLG97_10550002	XACLG98_3090002	XACG102_11240001	XAC908_1390010	XAC3608_1880010	XACG115_2760008	XAC3218_1400002	XACB302_10680001	XACLE3_8820008	XACLE20_1850002	XACS581a_2370008		XACS584_1900010	XACJK48_9510001		XAC4311_2530001	XAC71A_1510001	XAC3824_1360010	XAC439a_12320001	XAC902_1490010	XACJM35_2560008	XAC2911_1640002	XAC3607_3640002	XAC3615_13770008
XACb0002	Not A-specific			XACb0002	XAC1083_1010004	XAC217_1270004	XACLC80_1410007	XACJK4_3190004	XAC9322_1160007	XACJJ10_2050002	XAC40_p210002	XAC3610_11790003	XACG117_2740002	XACB100_2650001	XAC2852_1490003	XAC3810_1380007	XACW160_1350003	XACE116_12540003		XACLH37_3340003	XAC3562_1150002	XAC3612_2950003	XACLG97_11060003		XACG102_10790002						XACLE3_9140004	XACLE20_2010006										XAC902_1840003	XACJM35_2730003	XAC2911_1630003	XAC3607_3500006	XAC3615_14580003
XACb0003	Not A-specific			XACb0003	XAC1083_1010005	XAC217_1270005	XACLC80_1410006	XACJK4_3190005	XAC9322_1160006	XACJJ10_2050001	XAC40_p210001	XAC3610_11790002	XACG117_2740001	XACB100_2460001	XAC2852_1440006	XAC3810_1380006	XACW160_1350004	XACE116_12540002		XACLH37_3340004	XAC3562_1150001	XAC3612_2950004	XACLG97_11060002		XACG102_10790001						XACLE3_9140005	XACLE20_2010005										XAC902_1840002	XACJM35_2730004	XAC2911_1630004	XAC3607_3500005	XAC3615_14580002	XAB3213_4730001
XACb0004	Not A-specific			XACb0004	XAC1083_1010008	XAC217_1270008	XACLC80_1410003	XACJK4_3190008	XAC9322_1160003	XACJJ10_2570001	XAC40_p220001	XAC3610_11700002	XACG117_2700001	XACB100_2460004	XAC2852_1440003	XAC3810_1380003	XACW160_1560002	XACE116_12930003		XACLH37_3340007	XAC3562_1980003	XAC3612_4230001	XACLG97_10310002	XACLG98_3030003	XACG102_11190001						XACLE3_9140008	XACLE20_2010002										XAC902_1690001	XACJM35_3330001	XAC2911_1120001	XAC3607_3500002	XAC3615_14560003
XACb0006	Not A-specific			XACb0006	XAC1083_1010009	XAC217_1270009	XACLC80_1410002	XACJK4_3190009	XAC9322_1160002	XACJJ10_2290001		XAC3610_11700001	XACG117_2980002	XACB100_2460005	XAC2852_1440002	XAC3810_1380002	XACW160_1410001	XACE116_12930002		XACLH37_3340008	XAC3562_1980002	XAC3612_3210001	XACLG97_10310001	XACLG98_3030004	XACG102_10880001						XACLE3_9140009	XACLE20_2010001	XACS581a_2450003	XACS582_14370002	XACS584_1590003							XAC902_1520001	XACJM35_2860001	XAC2911_1660001	XAC3607_3500001	XAC3615_14560004
XACb0029	A-specific	Limited distribution A		XACb0029
XACb0050	Not A-specific			XACb0050																																						XAC902_1920001

## Sheet: Unique Aw+Astar
Putative Aw/A*-specific gene	Status	Note	Recombination	A																						Aw						A*																X. citri pv. bilvae
XCAW_00054	Pseudogene fragment A		Event 20	XAC4241	XAC1083_830016	XAC217_900015	XACLC80_1020016	XACJK4_2580016	XAC9322_790015	XACJJ10_1840016	XAC40_1010098	XAC3610_10980002	XACG117_2340016	XACB100_2220016	XAC2852_880016	XAC3810_820016	XACW160_800016	XACE116_11080003		XACLH37_2520007	XAC3562_970007	XAC3612_2470016	XACLG97_10000003	XACLG98_2610016	XACG102_9960001	XCAW_00054	XAC908_1130035	XAC3608_1520016	XACG115_2390016	XAC3218_990032			XACLE20_1580016	XACS581a_2180016		XACS584_1330011	XACJK48_8530002	XACJK2_2310037	XAC4311_2280016	XAC71A_990016	XAC3824_970016	XAC439a_11050001	XAC902_1140013	XACJM35_2310013	XAC2911_890016	XAC3607_3300016	XAC3615_12670002	XAB3213_4410003
XCAW_00149	Not Aw/A*-specific																	XACE116_9350012	XACLD7_11370007	XACLH37_2240058	XAC3562_840011	XAC3612_2220010	XACLG97_8390007		XACG102_8250011	XCAW_00149	XAC908_1030006	XAC3608_1350006	XACG115_2150006	XAC3218_910006	XACB302_8030006	XACLE3_6690018	XACLE20_1470059	XACS581a_1910059	XACS582_10440012	XACS584_1210036	XACJK48_7020020	XACJK2_1400060	XAC4311_2060044	XAC71A_910059	XAC3824_880058	XAC439a_9270018	XAC902_1040059	XACJM35_2110060	XAC2911_790059	XAC3607_2910057	XAC3615_10660013
XCAW_00161	Not Aw/A*-specific			XAC4138	XAC1083_790001	XAC217_860001	XACLC80_980048	XACJK4_2500026	XAC9322_750049	XACJJ10_1760048	XAC40_1000025	XAC3610_10670004	XACG117_2240012	XACB100_2120001	XAC2852_840001	XAC3810_780049	XACW160_760047	XACE116_10700001	XACLD7_13120001	XACLH37_2390001	XAC3562_910001	XAC3612_2390026	XACLG97_9650001	XACLG98_2520027	XACG102_9630001	XCAW_00161	XAC908_1090206	XAC3608_1450150	XACG115_2310048	XAC3218_960203	XACB302_9340004	XACLE3_7780001		XACS581a_2080001	XACS582_12040001		XACJK48_8180004	XACJK2_1460321	XAC4311_2210027	XAC71A_940244	XAC3824_920244	XAC439a_10650004	XAC902_1070242	XACJM35_2210050	XAC2911_840001	XAC3607_3200014	XAC3615_12200001
XCAW_00271	Pseudogene fragment A			XAC4029	XAC1083_770102	XAC217_840100	XACLC80_970081	XACJK4_2450095	XAC9322_740121	XACJJ10_1740095	XAC40_960129	XAC3610_10350006	XACG117_2180095	XACB100_2080095	XAC2852_820123	XAC3810_770120	XACW160_750121	XACE116_10400006	XACLD7_12730006	XACLH37_2350119	XAC3562_890121	XAC3612_2350033	XACLG97_9360006	XACLG98_2470071	XACG102_9320006	XCAW_00271	XAC908_1090080	XAC3608_1450024	XACG115_2290080	XAC3218_960079	XACB302_9020006	XACLE3_7560006	XACLE20_1530120	XACS581a_2010097	XACS582_11650006	XACS584_1250120	XACJK48_7890006	XACJK2_1460197	XAC4311_2160096	XAC71A_940120	XAC3824_920122	XAC439a_10330006	XAC902_1070119	XACJM35_2200100	XAC2911_830120	XAC3607_3130069	XAC3615_11860006	XAB3213_4180009
XCAW_00302	Pseudogene fragment A			XAC4001	XAC1083_770072	XAC217_840070	XACLC80_970052	XACJK4_2450067	XAC9322_740093	XACJJ10_1740066	XAC40_960100	XAC3610_10310002	XACG117_2180065	XACB100_2080065	XAC2852_820093	XAC3810_770090	XACW160_750091	XACE116_10350002	XACLD7_12680002	XACLH37_2350090	XAC3562_890092	XAC3612_2350003	XACLG97_9330002	XACLG98_2470042	XACG102_9260002	XCAW_00302					XACB302_8990001																XAC3615_11810001
XCAW_00540	Aw	Limited distribution Aw																								XCAW_00540
XCAW_00852	Not Aw/A*-specific			XAC0441	XAC1083_110114	XAC217_100114	XACLC80_110115	XACJK4_300020	XAC9322_110010	XACJJ10_200052	XAC40_70134	XAC3610_1230003	XACG117_260028	XACB100_250010	XAC2852_130113	XAC3810_100115	XACW160_90113	XACE116_1140003	XACLD7_1340003	XACLH37_230021	XAC3562_90115	XAC3612_270052	XACLG97_1030002	XACLG98_310021	XACG102_1000003	XCAW_00852	XAC908_180112	XAC3608_160005	XACG115_230029	XAC3218_130113	XACB302_1100005	XACLE3_790005	XACLE20_170051	XACS581a_310010	XACS582_1340003	XACS584_130010	XACJK48_910002	XACJK2_180100	XAC4311_220051	XAC71A_130113	XAC3824_120113	XAC439a_1050003	XAC902_110115	XACJM35_320028	XAC2911_110116	XAC3607_410005	XAC3615_1210002	XAB3213_360008
XCAW_01041	Aw/A*	Limited distribution Aw/A*																								XCAW_01041				XAC3218_1120010	XACB302_10730013	XACLE3_8600011	XACLE20_1810010	XACS581a_2350002	XACS582_14450010	XACS584_1720003	XACJK48_9050006	XACJK2_2070009	XAC4311_2940002	XAC71A_230037	XAC3824_190037	XAC439a_11880021	XAC902_240025	XACJM35_3240002		XAC3607_860012	XAC3615_13920008
XCAW_01042	Aw/A*	Limited distribution Aw/A*																								XCAW_01042				XAC3218_1120012	XACB302_10730011	XACLE3_8600010	XACLE20_1810009	XACS581a_2350003	XACS582_14450009	XACS584_1720004	XACJK48_9050007	XACJK2_2070008	XAC4311_2940003	XAC71A_230038	XAC3824_190038	XAC439a_11880020		XACJM35_3240003		XAC3607_860013	XAC3615_13920007
XCAW_01043	Aw/A*	Limited distribution Aw/A*																								XCAW_01043				XAC3218_1120013	XACB302_10730010			XACS581a_2350004	XACS582_14450008	XACS584_1720005	XACJK48_9050008	XACJK2_2070007	XAC4311_2940004	XAC71A_230039	XAC3824_190039	XAC439a_11880019				XAC3607_860014	XAC3615_13920006
XCAW_01044	Aw/A*	Limited distribution Aw/A*																								XCAW_01044				XAC3218_1120014	XACB302_10730008			XACS581a_2350005	XACS582_14450006	XACS584_1720006	XACJK48_9050009	XACJK2_2070005	XAC4311_2940005	XAC71A_230040	XAC3824_190040	XAC439a_11880017				XAC3607_860015	XAC3615_13920004
XCAW_01051	Aw/A*	Limited distribution Aw/A*																								XCAW_01051				XAC3218_1120023	XACB302_10600001	XACLE3_8600006	XACLE20_1810005	XACS581a_3290005	XACS582_13560003	XACS584_1720014	XACJK48_9270003	XACJK2_2050015	XAC4311_2940012	XAC71A_230047	XAC3824_190047	XAC439a_11880009	XAC902_1730008	XACJM35_2510008		XAC3607_3540013	XAC3615_13830005
XCAW_01118	A/Aw																	XACE116_12470007	XACLD7_3370007	XACLH37_2660002	XAC3562_1570004	XAC3612_3140007				XCAW_01118		XAC3608_1890003	XACG115_2610003	XAC3218_1190003	XACB302_10920003
XCAW_01136	Aw	Limited distribution Aw																								XCAW_01136				XAC3218_1360001	XACB302_11210001
XCAW_01370	Not Aw/A*-specific			XAC2803	XAC1083_510153	XAC217_550059	XACLC80_630153	XACJK4_1790037	XAC9322_520152	XACJJ10_1310092	XAC40_740028	XAC3610_7290004	XACG117_1640005	XACB100_1590092	XAC2852_560153	XAC3810_520059	XACW160_500153	XACE116_7510004	XACLD7_8910003	XACLH37_1780037	XAC3562_610152	XAC3612_1770092	XACLG97_6640005	XACLG98_1840033	XACG102_6380005	XCAW_01370	XAC908_750153	XAC3608_1090142	XACG115_1690036	XAC3218_720059	XACB302_6410007	XACLE3_5180006	XACLE20_1120031	XACS581a_1440008	XACS582_8190004	XACS584_960006	XACJK48_5450006	XACJK2_1100027	XAC4311_1610037	XAC71A_730151	XAC3824_660153	XAC439a_7210004	XAC902_680154	XACJM35_1530022	XAC2911_590059	XAC3607_2340054	XAC3615_8220003	XAB3213_3150002
XCAW_01620	Not Aw/A*-specific															XAC3810_340082		XACE116_5310001	XACLD7_6400001	XACLH37_1060006	XAC3562_380006					XCAW_01620	XAC908_530011	XAC3608_810006	XACG115_2540005	XAC3218_500006	XACB302_10810002	XACLE3_8980006	XACLE20_660006	XACS581a_2420002	XACS582_6140001	XACS584_580006	XACJK48_9260006	XACJK2_1940002	XAC4311_1070005	XAC71A_460005	XAC3824_410005	XAC439a_5250001	XAC902_1970003	XACJM35_3390016	XAC2911_360015	XAC3607_4310003	XAC3615_13090011	XAB3213_2470002
XCAW_01627	Not Aw/A*-specific															XAC3810_340076		XACE116_12310008	XACLD7_15360008	XACLH37_2590001	XAC3562_1750001				XACG102_4660006	XCAW_01627	XAC908_530005	XAC3608_2140002	XACG115_2520002	XAC3218_1070007	XACB302_10430002	XACLE3_8860001	XACLE20_1990001	XACS581a_2340005	XACS582_14550001	XACS584_1660001	XACJK48_9020007	XACJK2_1960003					XAC902_1970009	XACJM35_3390010	XAC2911_360009	XAC3607_4310009	XAC3615_14050005
XCAW_01628	Not Aw/A*-specific															XAC3810_340074		XACE116_12310006	XACLD7_15360006	XACLH37_2590003	XAC3562_1750003					XCAW_01628	XAC908_530003	XAC3608_2140004	XACG115_2520004	XAC3218_1070005	XACB302_10430004	XACLE3_8860003	XACLE20_1990003	XACS581a_2340003	XACS582_14550003	XACS584_1660003	XACJK48_9020005	XACJK2_1960005					XAC902_1970011	XACJM35_3390008	XAC2911_360007	XAC3607_4310011	XAC3615_14050007
XCAW_01629	Not Aw/A*-specific															XAC3810_340073		XACE116_12310005	XACLD7_15360005	XACLH37_2590004	XAC3562_1750004					XCAW_01629	XAC908_530002	XAC3608_2140005	XACG115_2520005	XAC3218_1070004	XACB302_10430005	XACLE3_8860004	XACLE20_1990004	XACS581a_2340002	XACS582_14550004	XACS584_1660004	XACJK48_9020004	XACJK2_1960006					XAC902_1970012	XACJM35_3390007	XAC2911_360006	XAC3607_4310012	XAC3615_14050008
XCAW_01630	Not Aw/A*-specific															XAC3810_340072		XACE116_12310004	XACLD7_15360004	XACLH37_2590005	XAC3562_1750005					XCAW_01630	XAC908_1480001	XAC3608_2140006	XACG115_2520006	XAC3218_1070003	XACB302_10430006	XACLE3_8860005	XACLE20_1990005	XACS581a_2340001	XACS582_14550005	XACS584_1660005	XACJK48_9020003	XACJK2_1960007							XAC2911_360005	XAC3607_4310013	XAC3615_14050009
XCAW_01631	Not Aw/A*-specific															XAC3810_340071		XACE116_12310003	XACLD7_15360003	XACLH37_2590006	XAC3562_1750006					XCAW_01631	XAC908_1480002	XAC3608_2140007	XACG115_2520007	XAC3218_1070002	XACB302_10430007	XACLE3_8860006	XACLE20_1990006	XACS581a_1120002	XACS582_13600002	XACS584_1480023	XACJK48_9020002	XACJK2_1960008							XAC2911_360003	XAC3607_4310015	XAC3615_14050011
XCAW_01636	Not Aw/A*-specific															XAC3810_340069		XACE116_12440021	XACLD7_15380021	XACLH37_3870002	XAC3562_1750008					XCAW_01636	XAC908_1480004	XAC3608_2010002	XACG115_2620002	XAC3218_1230002	XACB302_11010002	XACLE3_8580002	XACLE20_1680002	XACS581a_1120004	XACS582_13540002	XACS584_1480021	XACJK48_9160002	XACJK2_1960010	XAC4311_2620010	XAC71A_1440011	XAC3824_1430011	XAC439a_12180002	XAC902_1970013	XACJM35_3390006	XAC2911_1490002	XAC3607_4310018	XAC3615_14050014
XCAW_01638	Not Aw/A*-specific															XAC3810_340067		XACE116_12440019	XACLD7_15380019	XACLH37_3870004	XAC3562_1750010					XCAW_01638	XAC908_1480006	XAC3608_2010004	XACG115_2620004	XAC3218_1230004	XACB302_11010004	XACLE3_8580004	XACLE20_1680004	XACS581a_1120006	XACS582_13540004	XACS584_1480019	XACJK48_9160004	XACJK2_1960012	XAC4311_2620008	XAC71A_1440009	XAC3824_1430009	XAC439a_12180004	XAC902_1970015	XACJM35_3390004	XAC2911_1490004	XAC3607_4310020	XAC3615_14050016
XCAW_01645	Not Aw/A*-specific															XAC3810_340063		XACE116_12440015	XACLD7_15380014	XACLH37_3870008	XAC3562_1750014		XACLG97_10640006		XACG102_11060008	XCAW_01645	XAC908_1480010	XAC3608_1940064	XACG115_3350040	XAC3218_1410039	XACB302_10840011	XACLE3_8580008	XACLE20_1680008	XACS581a_1120010	XACS582_14330003	XACS584_1480014	XACJK48_9160008	XACJK2_1960016	XAC4311_2620004	XAC71A_1440004	XAC3824_1430004	XAC439a_12180008	XAC902_1810019	XACJM35_2650020	XAC2911_1490008	XAC3607_4310024	XAC3615_14050020
XCAW_01646	Not Aw/A*-specific															XAC3810_340062		XACE116_12440014	XACLD7_15380013	XACLH37_3870009	XAC3562_1750015		XACLG97_10640005		XACG102_11060009	XCAW_01646	XAC908_1480011	XAC3608_1940063	XACG115_3350039	XAC3218_1410038	XACB302_10840010	XACLE3_8580009	XACLE20_1680009	XACS581a_1120011	XACS582_14330004	XACS584_1480013	XACJK48_9160009	XACJK2_1960017	XAC4311_2620003	XAC71A_1440003	XAC3824_1430003	XAC439a_12180009	XAC902_1810018	XACJM35_2650019	XAC2911_1490009	XAC3607_4310025	XAC3615_14050021
XCAW_01648	Not Aw/A*-specific															XAC3810_340060		XACE116_12440012	XACLD7_15380011	XACLH37_3870011	XAC3562_1750017		XACLG97_10640003			XCAW_01648	XAC908_1480013	XAC3608_1940061	XACG115_3350037	XAC3218_1410036	XACB302_10840008	XACLE3_8580011	XACLE20_1680011	XACS581a_1120013	XACS582_14330006	XACS584_1480011	XACJK48_9160011	XACJK2_1960019	XAC4311_2970056	XAC71A_1380001	XAC3824_1390001	XAC439a_11870001	XAC902_1810016	XACJM35_2650017	XAC2911_1490011	XAC3607_4300014	XAC3615_13480001
XCAW_01649	Not Aw/A*-specific															XAC3810_340058		XACE116_12440010	XACLD7_15380009	XACLH37_3870013	XAC3562_1750019		XACLG97_10640001			XCAW_01649	XAC908_1480015	XAC3608_1940059	XACG115_3350035	XAC3218_1410034	XACB302_10840006	XACLE3_8580013	XACLE20_1680013		XACS582_14330008	XACS584_1480009	XACJK48_9160013		XAC4311_2970054	XAC71A_1380003	XAC3824_1390003	XAC439a_11870003	XAC902_1810014	XACJM35_2650015	XAC2911_1490013	XAC3607_4300012	XAC3615_13480003
XCAW_01650	Not Aw/A*-specific															XAC3810_340057		XACE116_12440009	XACLD7_15380008	XACLH37_3870014	XAC3562_1750020		XACLG97_10830002			XCAW_01650	XAC908_1480016	XAC3608_1940058	XACG115_3350034	XAC3218_1410033	XACB302_10840005	XACLE3_8580014	XACLE20_1680014	XACS581a_1120016	XACS582_14330009	XACS584_1480008	XACJK48_9160014	XACJK2_1960022	XAC4311_2970053	XAC71A_1380004	XAC3824_1390004	XAC439a_11870004	XAC902_1810013	XACJM35_2650014	XAC2911_1490014	XAC3607_4300011	XAC3615_13480004
XCAW_01658	Not Aw/A*-specific															XAC3810_340046		XACE116_12560005	XACLD7_14980006	XACLH37_3870024	XAC3562_1750030		XACLG97_11070018		XACG102_10850004	XCAW_01658	XAC908_1480025	XAC3608_1940047	XACG115_3350025	XAC3218_1410023	XACB302_10770015	XACLE3_8970001	XACLE20_1680023	XACS581a_1120025	XACS582_14650008	XACS584_1470018	XACJK48_9400004	XACJK2_1970001	XAC4311_2970043	XAC71A_1380014	XAC3824_1390013	XAC439a_12210015	XAC902_1810004	XACJM35_2650005	XAC2911_1490024	XAC3607_4300001	XAC3615_13130001
XCAW_01661	Not Aw/A*-specific															XAC3810_340043		XACE116_12560008	XACLD7_14980009	XACLH37_3870027	XAC3562_1750033		XACLG97_11070012		XACG102_10850010	XCAW_01661	XAC908_1480028	XAC3608_1940044	XACG115_3350022	XAC3218_1410020	XACB302_10770012	XACLE3_8970004	XACLE20_1680026	XACS581a_1120028	XACS582_14650011	XACS584_1470015	XACJK48_9400007	XACJK2_1970004	XAC4311_2970040	XAC71A_1380017	XAC3824_1390016	XAC439a_12210012	XAC902_1810001	XACJM35_2650001	XAC2911_1490027	XAC3607_3890005	XAC3615_14340003
XCAW_01663	Not Aw/A*-specific																	XACE116_12560010		XACLH37_3870029					XACG102_10850012	XCAW_01663	XAC908_1480030					XACLE3_8970006			XACS582_14650014			XACJK2_1970007		XAC71A_1380019	XAC3824_1390019
XCAW_01669	Not Aw/A*-specific															XAC3810_340034		XACE116_12580003	XACLD7_15270006	XACLH37_3870035	XAC3562_1750042		XACLG97_11070003		XACG102_10850018	XCAW_01669	XAC908_1480036	XAC3608_1940034	XACG115_3350013	XAC3218_1410012	XACB302_10770003	XACLE3_8970012	XACLE20_1680035	XACS581a_1120037	XACS582_14650020	XACS584_1470007	XACJK48_9380006	XACJK2_1970013	XAC4311_2970031	XAC71A_1380025	XAC3824_1390025	XAC439a_12210003			XAC2911_1490036	XAC3607_3570006	XAC3615_13320003
XCAW_01670	Not Aw/A*-specific															XAC3810_340033		XACE116_12580004	XACLD7_15270007	XACLH37_3870036	XAC3562_1750043		XACLG97_11070002		XACG102_10850019	XCAW_01670	XAC908_1480037	XAC3608_1940033	XACG115_3350012	XAC3218_1410011	XACB302_10770002	XACLE3_8970013	XACLE20_1680036	XACS581a_1120038	XACS582_14650021	XACS584_1470006	XACJK48_9380007	XACJK2_1970014	XAC4311_2970030	XAC71A_1380026	XAC3824_1390026	XAC439a_12210002			XAC2911_1490037	XAC3607_3570007	XAC3615_13320002
XCAW_01673	Not Aw/A*-specific															XAC3810_340031		XACE116_12180002	XACLD7_14150002	XACLH37_3870038	XAC3562_1750045		XACLG97_10720002		XACG102_11370002	XCAW_01673	XAC908_1480039	XAC3608_1940031	XACG115_3350010	XAC3218_1410009	XACB302_10950002	XACLE3_8730002	XACLE20_1680038	XACS581a_1120040	XACS582_13010002	XACS584_1470004	XACJK48_9100002	XACJK2_1970016	XAC4311_2970028	XAC71A_1380028	XAC3824_1390028	XAC439a_11920002			XAC2911_1490039	XAC3607_3450002	XAC3615_13970002
XCAW_01674	Not Aw/A*-specific															XAC3810_340030		XACE116_11850001	XACLD7_14230002	XACLH37_2720028	XAC3562_1750046		XACLG97_11020002		XACG102_10960001	XCAW_01674	XAC908_1480040	XAC3608_1940030	XACG115_3350009	XAC3218_1410008	XACB302_11070001	XACLE3_8880003	XACLE20_1680039	XACS581a_1120041	XACS582_13760001	XACS584_1470003	XACJK48_9700001	XACJK2_1970017	XAC4311_2970027	XAC71A_1380029	XAC3824_1390029	XAC439a_12150001			XAC2911_1490040	XAC3607_4320001	XAC3615_13550001
XCAW_01675	Not Aw/A*-specific															XAC3810_340029		XACE116_11850002	XACLD7_14230001	XACLH37_2720027	XAC3562_1750047		XACLG97_11020001		XACG102_10960002	XCAW_01675	XAC908_1480041	XAC3608_1940029	XACG115_3350008	XAC3218_1410007	XACB302_11070002	XACLE3_8880002	XACLE20_1680040	XACS581a_1120042	XACS582_13760002	XACS584_1470002	XACJK48_9700002	XACJK2_1970018	XAC4311_2970026	XAC71A_1380030	XAC3824_1390030	XAC439a_12150002			XAC2911_1490041	XAC3607_4320002	XAC3615_13500001
XCAW_01677	Not Aw/A*-specific															XAC3810_340027		XACE116_11470026	XACLD7_14240009	XACLH37_2720025	XAC3562_1750049		XACLG97_10910001		XACG102_10590001	XCAW_01677	XAC908_1480043	XAC3608_1940027	XACG115_3350006	XAC3218_1410005	XACB302_10410005	XACLE3_8590025	XACLE20_1700001	XACS581a_1120044	XACS582_14400026	XACS584_1460026	XACJK48_9080026	XACJK2_1970020	XAC4311_2970024	XAC71A_1380032	XAC3824_1390032	XAC439a_6100037			XAC2911_1490043	XAC3607_4320004	XAC3615_14080001
XCAW_01680	Not Aw/A*-specific															XAC3810_340024		XACE116_11470023	XACLD7_14240006	XACLH37_2720022	XAC3562_1750052		XACLG97_10910004		XACG102_10590005	XCAW_01680	XAC908_1480046	XAC3608_1940024	XACG115_3350003	XAC3218_1410002	XACB302_10410002	XACLE3_8590022	XACLE20_1700004	XACS581a_1120047	XACS582_14400023	XACS584_1460023	XACJK48_9080023	XACJK2_1970023	XAC4311_2970021	XAC71A_1380035	XAC3824_1390035	XAC439a_6100034			XAC2911_1490046	XAC3607_4320007	XAC3615_14080004
XCAW_01689	Not Aw/A*-specific															XAC3810_340014		XACE116_11470013	XACLD7_15060013	XACLH37_2720013	XAC3562_1750061		XACLG97_10910014		XACG102_10590014	XCAW_01689	XAC908_1480055	XAC3608_1940014	XACG115_3340014	XAC3218_1090014	XACB302_10470014	XACLE3_8590013	XACLE20_1700014	XACS581a_1120057	XACS582_14400014	XACS584_1460014	XACJK48_9080013	XACJK2_1970032	XAC4311_2970012	XAC71A_1380044	XAC3824_1390044	XAC439a_6100025			XAC2911_1490055	XAC3607_4320016	XAC3615_13800004
XCAW_01690	Not Aw/A*-specific															XAC3810_340013		XACE116_11470012	XACLD7_15060012	XACLH37_2720012	XAC3562_1750062		XACLG97_10910015		XACG102_10590015	XCAW_01690	XAC908_1480056	XAC3608_1940013	XACG115_3340013	XAC3218_1090013	XACB302_10470013	XACLE3_8590012	XACLE20_1700015	XACS581a_1120058	XACS582_14400013	XACS584_1460013	XACJK48_9080012	XACJK2_1970033	XAC4311_2970011	XAC71A_1380045	XAC3824_1390045	XAC439a_6100024			XAC2911_1490056	XAC3607_4320017	XAC3615_13800003
XCAW_01691	Aw	Limited distribution Aw																								XCAW_01691
XCAW_01692	Not Aw/A*-specific															XAC3810_340012		XACE116_11470011	XACLD7_15060011	XACLH37_2720011	XAC3562_1750063		XACLG97_10910016		XACG102_10590016	XCAW_01692	XAC908_1480057	XAC3608_1940012	XACG115_3340012	XAC3218_1090012	XACB302_10470012	XACLE3_8590011	XACLE20_1700016	XACS581a_1120059	XACS582_14400011	XACS584_1460011	XACJK48_9080011	XACJK2_1970034	XAC4311_2970010	XAC71A_1380046	XAC3824_1390046	XAC439a_6100023			XAC2911_1490057	XAC3607_4320018	XAC3615_13800002
XCAW_01695	Not Aw/A*-specific															XAC3810_340009		XACE116_11470008	XACLD7_15060008	XACLH37_2720008	XAC3562_1750066		XACLG97_11080004		XACG102_10590019	XCAW_01695	XAC908_1480060	XAC3608_1940009	XACG115_3340009	XAC3218_1090009	XACB302_10470009	XACLE3_8590008	XACLE20_1700019	XACS581a_1120062	XACS582_14400008	XACS584_1460008	XACJK48_9080008	XACJK2_1970037	XAC4311_2970007	XAC71A_1380049	XAC3824_1390049	XAC439a_6100020			XAC2911_1490060	XAC3607_4060001	XAC3615_14460002
XCAW_01697	Not Aw/A*-specific															XAC3810_340007		XACE116_11470006	XACLD7_15060006	XACLH37_2720006	XAC3562_1750068		XACLG97_11080002		XACG102_10590021	XCAW_01697	XAC908_1480062	XAC3608_1940007	XACG115_3340007	XAC3218_1090007	XACB302_10470007	XACLE3_8590006	XACLE20_1700021	XACS581a_1120064	XACS582_14400006	XACS584_1460006	XACJK48_9080006	XACJK2_1970039	XAC4311_2970005	XAC71A_1380051	XAC3824_1390051	XAC439a_6100018	XAC902_1880002		XAC2911_1490062	XAC3607_3810002	XAC3615_13620002
XCAW_01698	Not Aw/A*-specific															XAC3810_340006		XACE116_11470005	XACLD7_15060005	XACLH37_2720005	XAC3562_1750069		XACLG97_10780016		XACG102_10590022	XCAW_01698	XAC908_1480063	XAC3608_1940006	XACG115_3340006	XAC3218_1090006	XACB302_10470006	XACLE3_8590005	XACLE20_1700022	XACS581a_1120065	XACS582_14400005	XACS584_1460005	XACJK48_9080005	XACJK2_1970040	XAC4311_2970004	XAC71A_1380052	XAC3824_1390052	XAC439a_6100017	XAC902_1880003		XAC2911_1490063	XAC3607_3810003	XAC3615_13620003
XCAW_01699	Not Aw/A*-specific															XAC3810_340005		XACE116_11470004	XACLD7_15060004	XACLH37_2720004	XAC3562_1750070		XACLG97_10780015		XACG102_10590023	XCAW_01699	XAC908_1480064	XAC3608_1940005	XACG115_3340005	XAC3218_1090005	XACB302_10470005	XACLE3_8590004	XACLE20_1700023	XACS581a_1120066	XACS582_14400004	XACS584_1460004	XACJK48_9080004	XACJK2_1970041	XAC4311_2970003	XAC71A_1380053	XAC3824_1390053	XAC439a_6100016	XAC902_1880004		XAC2911_1490064	XAC3607_3730001	XAC3615_13620004
XCAW_01702	Not Aw/A*-specific															XAC3810_330043 (Tandem)	XACW160_1730012	XACE116_12620002	XACLD7_15240001	XACLH37_2850001	XAC3562_1180001					XCAW_01702	XAC908_1300001	XAC3608_1670001	XACG115_3060002	XAC3218_1570001	XACB302_11060001			XACS581a_3170002	XACS582_13840001	XACS584_1830001	XACJK48_9340001	XACJK2_1970044	XAC4311_2930011	XAC71A_1470010	XAC3824_1070001	XAC439a_12140001	XAC902_1650001			XAC3607_3730005
XCAW_01704	Not Aw/A*-specific															XAC3810_1240002		XACE116_12230008	XACLD7_15530004	XACLH37_2640002	XAC3562_1020002		XACLG97_10780009		XACG102_10590029	XCAW_01704	XAC908_1250008	XAC3608_1620002	XACG115_2630008	XAC3218_1480002	XACB302_11030004	XACLE3_9000002	XACLE20_1840001	XACS581a_3500002	XACS582_13230003	XACS584_1670002	XACJK48_9150002	XACJK2_1980001	XAC4311_2930008	XAC71A_1470007	XAC3824_1070004	XAC439a_12140004	XAC902_1990008	XACJM35_2790008	XAC2911_1460007	XAC3607_3730007	XAC3615_13240005
XCAW_01705	Not Aw/A*-specific															XAC3810_1240003		XACE116_12230007	XACLD7_15530003	XACLH37_2640003	XAC3562_1020003					XCAW_01705	XAC908_1250007	XAC3608_1620001	XACG115_2630007	XAC3218_1480003	XACB302_11030003	XACLE3_9000003	XACLE20_1840002	XACS581a_3500003	XACS582_13230002	XACS584_1670003	XACJK48_9150003	XACJK2_1980002	XAC4311_2930007	XAC71A_1470006	XAC3824_1070005	XAC439a_12140005	XAC902_1990007	XACJM35_2790007	XAC2911_1460006	XAC3607_3730008	XAC3615_13240004
XCAW_01706	Not Aw/A*-specific															XAC3810_1240004		XACE116_12230006	XACLD7_15530002	XACLH37_2640004	XAC3562_1020004		XACLG97_10780007		XACG102_10590031	XCAW_01706	XAC908_1250006	XAC3608_2110002	XACG115_2630006	XAC3218_1480004	XACB302_11030002	XACLE3_9000004	XACLE20_1840003	XACS581a_3500004	XACS582_13230001	XACS584_1670004	XACJK48_9150004	XACJK2_1980003	XAC4311_2930006	XAC71A_1470005	XAC3824_1070006	XAC439a_12140006	XAC902_1990006	XACJM35_2790006	XAC2911_1460005	XAC3607_3730009	XAC3615_13240003
XCAW_01710	Not Aw/A*-specific															XAC3810_1240005		XACE116_12230005	XACLD7_15530001	XACLH37_2640005	XAC3562_1020005		XACLG97_10780004		XACG102_10590033	XCAW_01710	XAC908_1250005	XAC3608_2110003	XACG115_2630005	XAC3218_1480005	XACB302_11030001	XACLE3_8890003	XACLE20_1980006	XACS581a_3500005	XACS582_14010001	XACS584_1670005	XACJK48_9150005	XACJK2_1980004	XAC4311_2930004	XAC71A_1470004	XAC3824_1070007	XAC439a_12140007	XAC902_1990005	XACJM35_2790005	XAC2911_1460003	XAC3607_3730010	XAC3615_13240001
XCAW_01711	Not Aw/A*-specific															XAC3810_1240006		XACE116_12230004	XACLD7_14040004	XACLH37_2640006	XAC3562_1020006		XACLG97_10780003		XACG102_10590034	XCAW_01711	XAC908_1250004	XAC3608_2110004	XACG115_2630004	XAC3218_1480006	XACB302_10280002	XACLE3_8890002	XACLE20_1980005	XACS581a_3500006	XACS582_13400002	XACS584_1670006	XACJK48_9230001	XACJK2_1990001	XAC4311_2930003	XAC71A_1470003	XAC3824_1070008	XAC439a_11800003	XAC902_1990004	XACJM35_2790004	XAC2911_1460002	XAC3607_3730011	XAC3615_13230002
XCAW_01714	Not Aw/A*-specific															XAC3810_1240008		XACE116_12230002	XACLD7_14040002	XACLH37_2640008	XAC3562_1020008		XACLG97_10880002		XACG102_11050002	XCAW_01714	XAC908_1250002	XAC3608_2110007	XACG115_2630002	XAC3218_1480008	XACB302_10280004	XACLE3_8830001	XACLE20_1980003	XACS581a_3500008	XACS582_13400004	XACS584_1670009	XACJK48_9230004	XACJK2_1990003	XAC4311_2930001	XAC71A_1470001	XAC3824_1070010	XAC439a_11800001	XAC902_1990002	XACJM35_2790002	XAC2911_1400002
XCAW_01715	Aw	Limited distribution Aw																								XCAW_01715
XCAW_01718	Not Aw/A*-specific															XAC3810_330042		XACE116_12550001	XACLD7_15080007	XACLH37_1050023	XAC3562_370042		XACLG97_10320002		XACG102_10910001	XCAW_01718	XAC908_1380002	XAC3608_1640001	XACG115_2950001	XAC3218_1560001	XACB302_11130001	XACLE3_8530001	XACLE20_650046	XACS581a_2590007	XACS582_14270006	XACS584_570023	XACJK48_9370006	XACJK2_1990007					XAC902_1380001	XACJM35_2790010	XAC2911_350078	XAC3607_1520025	XAC3615_14260006
XCAW_01720	Not Aw/A*-specific															XAC3810_330040		XACE116_12550002	XACLD7_15080004	XACLH37_1050021	XAC3562_370040				XACG102_10910002	XCAW_01720	XAC908_520040	XAC3608_1650004	XACG115_2940002	XAC3218_1460001	XACB302_11110002	XACLE3_8530003	XACLE20_650043	XACS581a_2590004	XACS582_14270004	XACS584_570022	XACJK48_9370004	XACJK2_1990008					XAC902_1210003	XACJM35_2420002	XAC2911_350076	XAC3607_1520023	XAC3615_14260004
XCAW_01721	Not Aw/A*-specific															XAC3810_330039		XACE116_12550004	XACLD7_15080003	XACLH37_1050020	XAC3562_370039				XACG102_10910004	XCAW_01721	XAC908_520039	XAC3608_1650003	XACG115_2940003	XAC3218_1460003	XACB302_11110003	XACLE3_8530004	XACLE20_650042	XACS581a_2590003	XACS582_14270003	XACS584_570021	XACJK48_9370003	XACJK2_1990009					XAC902_1210004	XACJM35_2420004	XAC2911_350075	XAC3607_1520022	XAC3615_14260003
XCAW_01722	Not Aw/A*-specific															XAC3810_330038		XACE116_12550005	XACLD7_15080002	XACLH37_1050019	XAC3562_370038		XACLG97_10300001		XACG102_10910005	XCAW_01722	XAC908_520038	XAC3608_1650002	XACG115_2940004	XAC3218_1460004	XACB302_11110004	XACLE3_8530005	XACLE20_650041	XACS581a_2590002	XACS582_14270002	XACS584_570020	XACJK48_9370002	XACJK2_1990010					XAC902_1210005	XACJM35_2420005	XAC2911_350074	XAC3607_1520021	XAC3615_14260002
XCAW_02313	Pseudogene fragment A			XANAC_2027	XAC1083_270100	XAC217_320100	XACLC80_290099	XACJK4_960005	XAC9322_280108	XACJJ10_720016	XAC40_340058	XAC3610_4510008	XACG117_770005	XACB100_800016	XAC2852_310101	XAC3810_280100	XACW160_320098	XACE116_4340006	XACLD7_5290005	XACLH37_730004	XAC3562_240099	XAC3612_810004	XACLG97_3890002	XACLG98_1040009	XACG102_3770002	XCAW_02313	XAC908_410058	XAC3608_580010	XACG115_900015	XAC3218_440099	XACB302_4130004	XACLE3_3070004	XACLE20_540058	XACS581a_760004	XACS582_4890002	XACS584_350104	XACJK48_3240004	XACJK2_490037	XAC4311_740067	XAC71A_320149	XAC3824_280149	XAC439a_4310002	XAC902_330201	XACJM35_820004	XAC2911_250281	XAC3607_1180004	XAC3615_4920006	XAB3213_1700006
XCAW_02504	Not Aw/A*-specific				XAC1083_310091	XAC217_370092	XACLC80_350092	XACJK4_2720004	XAC9322_320092	XACJJ10_2510003	XAC40_360035	XAC3610_11580001	XACG117_2760001	XACB100_2560003	XAC2852_370025	XAC3810_290140	XACW160_330139	XACE116_12400001	XACLD7_15180003	XACLH37_3070004	XAC3562_300095	XAC3612_2810003	XACLG97_10600004	XACLG98_2900004	XACG102_10580002	XCAW_02504	XAC908_450088	XAC3608_700068	XACG115_3030003	XAC3218_450131	XACB302_10890001	XACLE3_8870001	XACLE20_1860005	XACS581a_2630003	XACS582_13020001	XACS584_1800004	XACJK48_9210001	XACJK2_590010	XAC4311_2430004	XAC71A_390092	XAC3824_360094	XAC439a_11940001	XAC902_430091	XACJM35_3350003	XAC2911_300088	XAC3607_3460004	XAC3615_13840002	XAB3213_5030003
XCAW_02505	Not Aw/A*-specific				XAC1083_310090	XAC217_370091	XACLC80_350091	XACJK4_2760005	XAC9322_320091	XACJJ10_880026	XAC40_360034	XAC3610_11870002	XACG117_3320005	XACB100_2950002	XAC2852_370024	XAC3810_290139	XACW160_330138	XACE116_12920002	XACLD7_5830005	XACLH37_880026	XAC3562_300094	XAC3612_990005	XACLG97_11230002	XACLG98_1180026	XACG102_11030002	XCAW_02505	XAC908_450087	XAC3608_700067	XACG115_2960005	XAC3218_450130	XACB302_10720005	XACLE3_9100002	XACLE20_570090	XACS581a_890005	XACS582_5480010	XACS584_420023	XACJK48_9410002	XACJK2_590009	XAC4311_920076	XAC71A_390091	XAC3824_360093	XAC439a_11890003	XAC902_430090	XACJM35_970027	XAC2911_300087	XAC3607_3900003	XAC3615_13650002	XAB3213_5060002
XCAW_02506	Not Aw/A*-specific				XAC1083_310089	XAC217_370090	XACLC80_350090	XACJK4_2760004	XAC9322_320090	XACJJ10_880025	XAC40_360033	XAC3610_11870003	XACG117_3320004	XACB100_2950003	XAC2852_370023	XAC3810_290138	XACW160_330137	XACE116_12920001	XACLD7_5830004	XACLH37_880025	XAC3562_300093	XAC3612_990004	XACLG97_11230003	XACLG98_1180025	XACG102_11030003	XCAW_02506	XAC908_450086	XAC3608_700066	XACG115_2960004	XAC3218_450129	XACB302_10720004	XACLE3_9100003	XACLE20_570089	XACS581a_890004	XACS582_5480009	XACS584_420022	XACJK48_9410003	XACJK2_590008	XAC4311_920075	XAC71A_390090	XAC3824_360092	XAC439a_11890004	XAC902_430089	XACJM35_970026	XAC2911_300086	XAC3607_3900004	XAC3615_13650003	XAB3213_5060004
XCAW_02507	Not Aw/A*-specific				XAC1083_310088	XAC217_370089	XACLC80_350089	XACJK4_2760003	XAC9322_320089	XACJJ10_880024	XAC40_360032	XAC3610_11740002	XACG117_3320003	XACB100_2950005	XAC2852_370022	XAC3810_290137	XACW160_330136	XACE116_4790008	XACLD7_5830003	XACLH37_880024	XAC3562_300092	XAC3612_990003	XACLG97_11010003	XACLG98_1180024	XACG102_11030005	XCAW_02507	XAC908_450085	XAC3608_700065	XACG115_2960003	XAC3218_450128	XACB302_10720003	XACLE3_9100005	XACLE20_570088	XACS581a_890003	XACS582_5480008	XACS584_420021	XACJK48_9410005	XACJK2_590007	XAC4311_920074	XAC71A_390089	XAC3824_360091	XAC439a_11820002	XAC902_430088	XACJM35_970025	XAC2911_300085	XAC3607_3900006	XAC3615_13200002	XAB3213_5060006
XCAW_02508	Not Aw/A*-specific				XAC1083_310086	XAC217_370087	XACLC80_350087	XACJK4_2760001	XAC9322_320087	XACJJ10_880022	XAC40_360030	XAC3610_11740003	XACG117_3320001	XACB100_2950006	XAC2852_370020	XAC3810_290135	XACW160_330134	XACE116_4790006	XACLD7_5830001	XACLH37_880022	XAC3562_300090	XAC3612_990001	XACLG97_11010001	XACLG98_1180022	XACG102_11030006	XCAW_02508	XAC908_450083	XAC3608_700063	XACG115_2960001	XAC3218_450126	XACB302_10720001	XACLE3_9100006	XACLE20_570086	XACS581a_890001	XACS582_5480006	XACS584_420019	XACJK48_9410006	XACJK2_590005	XAC4311_920072	XAC71A_390087	XAC3824_360089	XAC439a_11820003	XAC902_430086	XACJM35_970023	XAC2911_300083	XAC3607_3900007	XAC3615_13200003	XAB3213_5060007
XCAW_02874	Not Aw/A*-specific			XAC1469	XAC1083_220355	XAC217_260033	XACLC80_230033	XACJK4_840014	XAC9322_230199	XACJJ10_640013	XAC40_250032	XAC3610_3820010	XACG117_690013	XACB100_720013	XAC2852_270033	XAC3810_240356	XACW160_290138	XACE116_3700007	XACLD7_4520001	XACLH37_630013	XAC3562_210196	XAC3612_710013	XACLG97_3260007	XACLG98_900007	XACG102_3250001	XCAW_02874	XAC908_350034	XAC3608_470032	XACG115_780013	XAC3218_370033	XACB302_3540005	XACLE3_2600011	XACLE20_490032	XACS581a_690012	XACS582_4200002	XACS584_320032	XACJK48_2800011	XACJK2_400112	XAC4311_660013	XAC71A_290032	XAC3824_250033	XAC439a_3700005	XAC902_310032	XACJM35_750013	XAC2911_240033	XAC3607_1090009	XAC3615_4190001	XAB3213_1390003
XCAW_02906	Pseudogene fragment A			XAC1437	XAC1083_220319	XAC217_250161	XACLC80_220161	XACJK4_820028	XAC9322_230163	XACJJ10_610072	XAC40_230183	XAC3610_3750002	XACG117_670073	XACB100_700070	XAC2852_260159	XAC3810_240318	XACW160_290100	XACE116_3620002	XACLD7_4350002	XACLH37_610090	XAC3562_210159	XAC3612_690009	XACLG97_3190002	XACLG98_860002	XACG102_3140002	XCAW_02906	XAC908_340314	XAC3608_460150	XACG115_760002	XAC3218_360150	XACB302_3440003	XACLE3_2560002	XACLE20_470077	XACS581a_670088	XACS582_4090002	XACS584_310141	XACJK48_2750017	XACJK2_400077	XAC4311_640091	XAC71A_280162	XAC3824_240161	XAC439a_3610002	XAC902_300149	XACJM35_730091	XAC2911_230150	XAC3607_1050091	XAC3615_4090002	XAB3213_1350008
XCAW_03054	Pseudogene fragment A			XAC1297	XAC1083_220160	XAC217_250002	XACLC80_220002	XACJK4_760002	XAC9322_230002	XACJJ10_560002	XAC40_230024	XAC3610_3390001	XACG117_620001	XACB100_660001	XAC2852_260001	XAC3810_240159	XACW160_270001	XACE116_3230001	XACLD7_3960001	XACLH37_580001	XAC3562_210001	XAC3612_650001	XACLG97_2930001	XACLG98_790001	XACG102_2850001	XCAW_03054	XAC908_340155	XAC3608_450009	XACG115_700001	XAC3218_330001	XACB302_3050001	XACLE3_2350001	XACLE20_440014	XACS581a_640001	XACS582_3570001	XACS584_300122	XACJK48_2540001	XACJK2_390159	XAC4311_610001	XAC71A_280001	XAC3824_240001	XAC439a_3210001	XAC902_280001	XACJM35_680001	XAC2911_220157	XAC3607_1000001	XAC3615_3570001	XAB3213_1170007
XCAW_03176	Pseudogene fragment A/JF90-8	Limited distribution		XAC2891	XAC1083_530001	XAC217_570001	XACLC80_650001	XACJK4_1840035	XAC9322_530034		XAC40_760064				XAC2852_580036	XAC3810_530035	XACW160_510035			XACLH37_1830014	XAC3562_620036	XAC3612_1820014		XACLG98_1890014		XCAW_03176	XAC908_770034	XAC3608_1100036	XACG115_1730014	XAC3218_730036			XACLE20_1130034	XACS581a_1480034	XACS582_8370003	XACS584_970035		XACJK2_1120033	XAC4311_1630035	XAC71A_740035	XAC3824_670035		XAC902_690035		XAC2911_600035			XAB3213_3280026
XCAW_03539	Not Aw/A*-specific			XAC1041	XAC1083_180079	XAC217_200078	XACLC80_170081	XACJK4_610003	XAC9322_170080	XACJJ10_460003	XAC40_180203	XAC3610_2880001	XACG117_530002	XACB100_530002	XAC2852_200035	XAC3810_200080	XACW160_220081	XACE116_2690002	XACLD7_3310003	XACLH37_490002	XAC3562_160079	XAC3612_540003	XACLG97_2440004		XACG102_2350002	XCAW_03539	XAC908_270078	XAC3608_330078	XACG115_560003	XAC3218_210082	XACB302_2550003		XACLE20_340079	XACS581a_540003		XACS584_240082	XACJK48_2170004	XACJK2_340165	XAC4311_500036	XAC71A_210080	XAC3824_170078	XAC439a_2700001	XAC902_200077	XACJM35_580003	XAC2911_160081	XAC3607_800002	XAC3615_2920003	XAB3213_960014
XCAW_03754	Pseudogene fragment A			XANAC_0965	XAC1083_150066	XAC217_160063	XACLC80_140066	XACJK4_520010	XAC9322_140206	XACJJ10_380010	XAC40_170014	XAC3610_2370011	XACG117_460011	XACB100_420012	XAC2852_160063	XAC3810_150065	XACW160_150064	XACE116_2200010	XACLD7_2730010	XACLH37_400010	XAC3562_120065	XAC3612_460011	XACLG97_2030009	XACLG98_510010	XACG102_1960010	XCAW_03754	XAC908_240071	XAC3608_290031	XACG115_470032	XAC3218_180081	XACB302_2190008	XACLE3_1660007	XACLE20_270010	XACS581a_450033	XACS582_2510009	XACS584_200032	XACJK48_1820008	XACJK2_330079	XAC4311_410010	XAC71A_170064	XAC3824_140062	XAC439a_2230009	XAC902_160106	XACJM35_500010	XAC2911_130064	XAC3607_700011	XAC3615_2410002	XAB3213_800007
XCAW_03874	Pseudogene fragment A			XAC0708	XAC1083_140142	XAC217_150075	XACLC80_130141	XACJK4_440036	XAC9322_140075	XACJJ10_320034	XAC40_130005	XAC3610_2040005	XACG117_400019	XACB100_360019	XAC2852_150144	XAC3810_130144	XACW160_130036	XACE116_1830005	XACLD7_2340004	XACLH37_350034	XAC3562_110141	XAC3612_400019	XACLG97_1710019	XACLG98_430019	XACG102_1670005	XCAW_03874	XAC908_230018	XAC3608_230018	XACG115_380018	XAC3218_170115	XACB302_1860004	XACLE3_1380003	XACLE20_220059	XACS581a_410018	XACS582_2160004	XACS584_180018	XACJK48_1510004	XACJK2_300051	XAC4311_340020	XAC71A_160089	XAC3824_130142	XAC439a_1860019	XAC902_150102	XACJM35_440019	XAC2911_120139	XAC3607_610018	XAC3615_2060003	XAB3213_680017
XCAW_03910	Not Aw/A*-specific			XAC0671	XAC1083_140104	XAC217_150036	XACLC80_130103	XACJK4_430009	XAC9322_140036	XACJJ10_310009	XAC40_120023	XAC3610_1950001	XACG117_380009	XACB100_340008	XAC2852_150105	XAC3810_130105	XACW160_120009	XACE116_1780005	XACLD7_2240001	XACLH37_340009	XAC3562_110103	XAC3612_380009	XACLG97_1650005	XACLG98_410009	XACG102_1590009	XCAW_03910	XAC908_220034	XAC3608_220014	XACG115_360008	XAC3218_170077	XACB302_1800001	XACLE3_1340006	XACLE20_220022	XACS581a_390008	XACS582_2090006	XACS584_170021	XACJK48_1470005	XACJK2_300014	XAC4311_320009	XAC71A_160050	XAC3824_130103	XAC439a_1820007	XAC902_150064	XACJM35_430009	XAC2911_120102	XAC3607_590009		XAB3213_660010
XCAW_04003	Not Aw/A*-specific																						XACLG97_7620001			XCAW_04003		XAC3608_1200001																	XAC2911_1620001
XCAW_04295	Not Aw/A*-specific																	XACE116_9350005	XACLD7_15070002	XACLH37_2240051	XAC3562_840004	XAC3612_2220003	XACLG97_8380011		XACG102_8250004	XCAW_04295	XAC908_1020052	XAC3608_1340052	XACG115_2140050	XAC3218_900051	XACB302_10580003	XACLE3_6690011	XACLE20_1470052	XACS581a_1910052	XACS582_10440005	XACS584_1210029	XACJK48_7020013	XACJK2_1400053	XAC4311_2060037	XAC71A_910052	XAC3824_880051	XAC439a_9270011	XAC902_1040052	XACJM35_2110053	XAC2911_790052	XAC3607_2910050	XAC3615_10660006
XCAW_04296	Not Aw/A*-specific																	XACE116_9350006	XACLD7_15070001	XACLH37_2240052	XAC3562_840005	XAC3612_2220004	XACLG97_8380012		XACG102_8250005	XCAW_04296	XAC908_1020053	XAC3608_1340053	XACG115_2140051	XAC3218_900052	XACB302_10580002	XACLE3_6690012	XACLE20_1470053	XACS581a_1910053	XACS582_10440006	XACS584_1210030	XACJK48_7020014	XACJK2_1400054	XAC4311_2060038	XAC71A_910053	XAC3824_880052	XAC439a_9270012	XAC902_1040053	XACJM35_2110054	XAC2911_790053	XAC3607_2910051	XAC3615_10660007
XCAW_04297	Not Aw/A*-specific																	XACE116_9350007	XACLD7_11370002	XACLH37_2240053	XAC3562_840006	XAC3612_2220005	XACLG97_8390002		XACG102_8250006	XCAW_04297	XAC908_1030001	XAC3608_1350001	XACG115_2150001	XAC3218_910001	XACB302_8030001	XACLE3_6690013	XACLE20_1470054	XACS581a_1910054	XACS582_10440007	XACS584_1210031	XACJK48_7020015	XACJK2_1400055	XAC4311_2060039	XAC71A_910054	XAC3824_880053	XAC439a_9270013	XAC902_1040054	XACJM35_2110055	XAC2911_790054	XAC3607_2910052	XAC3615_10660008
XCAW_04298	Not Aw/A*-specific																	XACE116_9350008	XACLD7_11370003	XACLH37_2240054	XAC3562_840007	XAC3612_2220006	XACLG97_8390003		XACG102_8250007	XCAW_04298	XAC908_1030002	XAC3608_1350002	XACG115_2150002	XAC3218_910002	XACB302_8030002	XACLE3_6690014	XACLE20_1470055	XACS581a_1910055	XACS582_10440008	XACS584_1210032	XACJK48_7020016	XACJK2_1400056	XAC4311_2060040	XAC71A_910055	XAC3824_880054	XAC439a_9270014	XAC902_1040055	XACJM35_2110056	XAC2911_790055	XAC3607_2910053	XAC3615_10660009
XCAW_04299	Not Aw/A*-specific																	XACE116_9350009	XACLD7_11370004	XACLH37_2240055	XAC3562_840008	XAC3612_2220007	XACLG97_8390004		XACG102_8250008	XCAW_04299	XAC908_1030003	XAC3608_1350003	XACG115_2150003	XAC3218_910003	XACB302_8030003	XACLE3_6690015	XACLE20_1470056	XACS581a_1910056	XACS582_10440009	XACS584_1210033	XACJK48_7020017	XACJK2_1400057	XAC4311_2060041	XAC71A_910056	XAC3824_880055	XAC439a_9270015	XAC902_1040056	XACJM35_2110057	XAC2911_790056	XAC3607_2910054	XAC3615_10660010
XCAW_04301	Not Aw/A*-specific																	XACE116_9350011	XACLD7_11370006	XACLH37_2240057	XAC3562_840010	XAC3612_2220009	XACLG97_8390006		XACG102_8250010	XCAW_04301	XAC908_1030005	XAC3608_1350005	XACG115_2150005	XAC3218_910005	XACB302_8030005	XACLE3_6690017	XACLE20_1470058	XACS581a_1910058	XACS582_10440011	XACS584_1210035	XACJK48_7020019	XACJK2_1400059	XAC4311_2060043	XAC71A_910058	XAC3824_880057	XAC439a_9270017	XAC902_1040058	XACJM35_2110059	XAC2911_790058	XAC3607_2910056	XAC3615_10660012
XCAW_04302	Not Aw/A*-specific																	XACE116_9350013	XACLD7_11370008	XACLH37_2240059	XAC3562_840012	XAC3612_2220011	XACLG97_8390008		XACG102_8250012	XCAW_04302	XAC908_1030007	XAC3608_1350007	XACG115_2150007	XAC3218_910007	XACB302_8030007	XACLE3_6700001	XACLE20_1470060	XACS581a_1910060	XACS582_10440013	XACS584_1210037	XACJK48_7020021	XACJK2_1400061	XAC4311_2060045	XAC71A_910060	XAC3824_880059	XAC439a_9280001	XAC902_1040060	XACJM35_2110061	XAC2911_790060	XAC3607_2910058	XAC3615_10660014
XCAW_04303	Not Aw/A*-specific																	XACE116_9350014	XACLD7_11370009	XACLH37_2240060	XAC3562_840013	XAC3612_2220012	XACLG97_8390009		XACG102_8250013	XCAW_04303	XAC908_1030008	XAC3608_1350008	XACG115_2150008	XAC3218_910008	XACB302_8030008	XACLE3_6700002	XACLE20_1470061	XACS581a_1910061	XACS582_10440014	XACS584_1210038	XACJK48_7020022	XACJK2_1400062	XAC4311_2060046	XAC71A_910061	XAC3824_880060	XAC439a_9280002	XAC902_1040061	XACJM35_2110062	XAC2911_790061	XAC3607_2910059	XAC3615_10660015
XCAW_04314	Pseudogene fragment A		Event 16	XAC3611	XAC1083_720071	XAC217_790070	XACLC80_870070	XACJK4_2280071	XAC9322_700069	XACJJ10_1630002	XAC40_910001	XAC3610_9240002	XACG117_2080070	XACB100_1980002	XAC2852_790071	XAC3810_730070	XACW160_710047	XACE116_9360002	XACLD7_11380002	XACLH37_2240070	XAC3562_840023	XAC3612_2220023		XACLG98_2290071	XACG102_8260002	XCAW_04314	XAC908_1030019	XAC3608_1350019	XACG115_2150018	XAC3218_910018	XACB302_8040002	XACLE3_6710002	XACLE20_1470072	XACS581a_1910072	XACS582_10450003	XACS584_1210049	XACJK48_7030002	XACJK2_1400072		XAC71A_910072	XAC3824_880071	XAC439a_9300002	XAC902_1040071	XACJM35_2110073	XAC2911_790071	XAC3607_2920002	XAC3615_10680002	XAB3213_3950001
XCAW_04320	Not Aw/A*-specific		Event 16	XAC3618	XAC1083_720078	XAC217_790077	XACLC80_870077	XACJK4_2280078	XAC9322_700076	XACJJ10_1630009	XAC40_910008		XACG117_2080077	XACB100_1980009	XAC2852_790078	XAC3810_730077	XACW160_710054	XACE116_9380005	XACLD7_11410003	XACLH37_2240077	XAC3562_840030	XAC3612_2220030	XACLG97_8430005	XACLG98_2290078	XACG102_8290003	XCAW_04320	XAC908_1030026	XAC3608_1350026	XACG115_2150025	XAC3218_910025	XACB302_8050007	XACLE3_6730005	XACLE20_1470079	XACS581a_1910079	XACS582_10470005	XACS584_1210056	XACJK48_7050005	XACJK2_1400079	XAC4311_2070007	XAC71A_910079	XAC3824_880078	XAC439a_9320005	XAC902_1040078	XACJM35_2110080	XAC2911_790078			XAB3213_3950008
XCAW_04343	Not Aw/A*-specific		Event 16	XAC3642	XAC1083_720102	XAC217_790102	XACLC80_870102	XACJK4_2290019	XAC9322_700101	XACJJ10_1640019	XAC40_910035	XAC3610_9350006	XACG117_2080102	XACB100_1980035	XAC2852_790105	XAC3810_730102	XACW160_710078	XACE116_9460004	XACLD7_11480001	XACLH37_2240102	XAC3562_840055	XAC3612_2220055	XACLG97_8490001	XACLG98_2290103	XACG102_8350001	XCAW_04343	XAC908_1030051	XAC3608_1350051	XACG115_2150050	XAC3218_910050	XACB302_8100005	XACLE3_6770004	XACLE20_1470104	XACS581a_1910104	XACS582_10580001	XACS584_1210081	XACJK48_7100005	XACJK2_1400104	XAC4311_2070032	XAC71A_910104	XAC3824_880103	XAC439a_9370001	XAC902_1040103	XACJM35_2110105	XAC2911_790103	XAC3607_2920033	XAC3615_10750004	XAB3213_3960025
XCAW_04344	Gene fusion A	Limited distribution A	Event 16									XAC3610_9350007							XACLD7_11480002	XACLH37_2240103	XAC3562_840056	XAC3612_2220056	XACLG97_8490002			XCAW_04344	XAC908_1030052	XAC3608_1350052		XAC3218_910051		XACLE3_6770005	XACLE20_1470105	XACS581a_1910105	XACS582_10580002	XACS584_1210082	XACJK48_7100006	XACJK2_1400105	XAC4311_2070033	XAC71A_910105	XAC3824_880104	XAC439a_9370002	XAC902_1040104	XACJM35_2110106	XAC2911_790104	XAC3607_2920034	XAC3615_10750005
XCAW_04345	Gene fusion A	Limited distribution A	Event 16																					XACLG98_2290105		XCAW_04345			XACG115_2150052
XCAW_04380	Aw/A*	Limited distribution Aw/A*	Event 16																							XCAW_04380		XAC3608_1290141		XAC3218_910088			XACLE20_1430003			XACS584_1150120		XACJK2_1380018	XAC4311_2070069							XAC3607_2940019
XCAW_04395	Not Aw/A*-specific		Event 16	XAC3691	XAC1083_720156	XAC217_790156	XACLC80_870156	XACJK4_2320003	XAC9322_700155	XACJJ10_1650033	XAC40_910088		XACG117_2090034	XACB100_1990033	XAC2852_790158	XAC3810_730156	XACW160_710132	XACE116_9600001	XACLD7_11660001	XACLH37_2260003	XAC3562_840110	XAC3612_2230033	XACLG97_8610003	XACLG98_2310003	XACG102_8500001	XCAW_04395	XAC908_1030105	XAC3608_1350104	XACG115_2170003	XAC3218_910104	XACB302_8230001	XACLE3_6850001	XACLE20_1480035	XACS581a_1920033	XACS582_10700009	XACS584_1210134	XACJK48_7240002	XACJK2_1400157	XAC4311_2070085	XAC71A_910158	XAC3824_880156	XAC439a_9500001	XAC902_1040158	XACJM35_2120003	XAC2911_790157	XAC3607_2960003	XAC3615_10900003	XAB3213_3970016
XCAW_04451	Not Aw/A*-specific		Event 16	XAC3750	XAC1083_720220	XAC217_790221	XACLC80_890044	XACJK4_2340058	XAC9322_700220	XACJJ10_1660061	XAC40_910155	XAC3610_9680006	XACG117_2090100	XACB100_2000062	XAC2852_790224	XAC3810_730219	XACW160_710198	XACE116_9710007	XACLD7_11850008	XACLH37_2270056	XAC3562_840172	XAC3612_2250009	XACLG97_8720009	XACLG98_2340005	XACG102_8650023	XCAW_04451	XAC908_1050053	XAC3608_1360061	XACG115_2200055	XAC3218_910166	XACB302_8380008	XACLE3_7000009	XACLE20_1490059	XACS581a_1940054	XACS582_10900007	XACS584_1220058	XACJK48_7400008	XACJK2_1430057	XAC4311_2080053	XAC71A_910221	XAC3824_880214	XAC439a_9640007	XAC902_1040221	XACJM35_2130058	XAC2911_790218	XAC3607_2990052	XAC3615_11040008	XAB3213_3990061
XCAW_04454	Not Aw/A*-specific		Event 16	XAC3753	XAC1083_720224	XAC217_790226	XACLC80_890049	XACJK4_2340063	XAC9322_700225	XACJJ10_1660066	XAC40_910160	XAC3610_9690002	XACG117_2090105	XACB100_2000066	XAC2852_790228	XAC3810_730224	XACW160_710203	XACE116_9720002	XACLD7_11870002	XACLH37_2270060	XAC3562_840176	XAC3612_2250013	XACLG97_8730002	XACLG98_2340009	XACG102_8660002	XCAW_04454	XAC908_1050057	XAC3608_1360065	XACG115_2200059	XAC3218_910170	XACB302_8390002	XACLE3_7020002	XACLE20_1490063	XACS581a_1940058	XACS582_10920002	XACS584_1220062	XACJK48_7410002	XACJK2_1430061	XAC4311_2080057	XAC71A_910225	XAC3824_880218	XAC439a_9650002	XAC902_1040225	XACJM35_2130062	XAC2911_790222	XAC3607_2990056	XAC3615_11060002	XAB3213_3990066
XCAW_04455	Gene fusion A	Limited distribution A	Event 16																XACLD7_11870003	XACLH37_2270061	XAC3562_840177	XAC3612_2250014	XACLG97_8730003	XACLG98_2340010	XACG102_8660003	XCAW_04455	XAC908_1050058	XAC3608_1360066	XACG115_2200060	XAC3218_910171	XACB302_8390003	XACLE3_7020003	XACLE20_1490064	XACS581a_1940059	XACS582_10920003	XACS584_1220063	XACJK48_7410003	XACJK2_1430062	XAC4311_2080058	XAC71A_910226	XAC3824_880219	XAC439a_9650003	XAC902_1040226	XACJM35_2130063	XAC2911_790223	XAC3607_2990057	XAC3615_11060003
XCAW_04456	Gene fusion A		Event 16	XAC3755	XAC1083_720226	XAC217_790228	XACLC80_890051	XACJK4_2340065	XAC9322_700227	XACJJ10_1660068	XAC40_910162	XAC3610_9690004	XACG117_2090107	XACB100_2000068	XAC2852_790230	XAC3810_730226	XACW160_710205	XACE116_9730001	XACLD7_11870004	XACLH37_2270062	XAC3562_840178	XAC3612_2250015	XACLG97_8730004	XACLG98_2340011	XACG102_8660004	XCAW_04456	XAC908_1050059	XAC3608_1360067	XACG115_2200061	XAC3218_910172	XACB302_8390004	XACLE3_7020004	XACLE20_1490065	XACS581a_1940060	XACS582_10920004	XACS584_1220064	XACJK48_7410004	XACJK2_1430063	XAC4311_2080059	XAC71A_910227	XAC3824_880220	XAC439a_9650004	XAC902_1040227	XACJM35_2130064	XAC2911_790224	XAC3607_2990058	XAC3615_11060004	XAB3213_3990068
XCAW_04474	Not Aw/A*-specific		Event 16	XAC3777	XAC1083_730012	XAC217_800012	XACLC80_900013	XACJK4_2350012	XAC9322_710013	XACJJ10_1670013	XAC40_910186	XAC3610_9740001	XACG117_2100012	XACB100_2010012	XAC2852_800012	XAC3810_740012	XACW160_720012	XACE116_9780001	XACLD7_11950001	XACLH37_2270081	XAC3562_840197	XAC3612_2250034	XACLG97_8770001	XACLG98_2350014	XACG102_8680005	XCAW_04474	XAC908_1050078	XAC3608_1360086	XACG115_2200080	XAC3218_910191	XACB302_8440001	XACLE3_7050001	XACLE20_1500005	XACS581a_1940079	XACS582_10940002	XACS584_1220083	XACJK48_7430005	XACJK2_1430082	XAC4311_2090004	XAC71A_910246	XAC3824_880239	XAC439a_9700004	XAC902_1040245	XACJM35_2130083	XAC2911_790243	XAC3607_2990077	XAC3615_11120001	XAB3213_3990090
XCAW_04475	Not Aw/A*-specific		Event 16	XAC3778	XAC1083_730013	XAC217_800013	XACLC80_900014	XACJK4_2350013	XAC9322_710014	XACJJ10_1670014	XAC40_910187	XAC3610_9740002	XACG117_2100013	XACB100_2010013	XAC2852_800013	XAC3810_740013	XACW160_720013	XACE116_9780002	XACLD7_11950002	XACLH37_2270082	XAC3562_840198	XAC3612_2250035	XACLG97_8770002	XACLG98_2350015	XACG102_8680006	XCAW_04475	XAC908_1050079	XAC3608_1360087	XACG115_2200081	XAC3218_910192	XACB302_8440002	XACLE3_7050002	XACLE20_1500006	XACS581a_1940080	XACS582_10940003	XACS584_1220084	XACJK48_7430006	XACJK2_1430083	XAC4311_2090005	XAC71A_910247	XAC3824_880240	XAC439a_9700005	XAC902_1040246	XACJM35_2130084	XAC2911_790244	XAC3607_2990078	XAC3615_11120002	XAB3213_3990091
XCAW_04477	Aw	Limited distribution Aw																								XCAW_04477
XCAW_04488	Not Aw/A*-specific												XACG117_2670003	XACB100_2010025				XACE116_12820003		XACLH37_2650004	XAC3562_1700005		XACLG97_10710004	XACLG98_1750004	XACG102_11360004	XCAW_04488	XAC908_1310005	XAC3608_1960004	XACG115_3230004	XAC3218_660005	XACB302_10660003	XACLE3_8660004	XACLE20_1030003		XACS582_14390003	XACS584_1960004					XAC3824_640003	XAC439a_11830006
XCAW_04491	Not Aw/A*-specific												XACG117_2670005	XACB100_2010027	XAC2852_970009		XACW160_480003	XACE116_12820004	XACLD7_14770004	XACLH37_2650005	XAC3562_1700006	XAC3612_2710005	XACLG97_10710006	XACLG98_1750006	XACG102_11360005	XCAW_04491	XAC908_1310007	XAC3608_1960006	XACG115_3230005	XAC3218_660007	XACB302_10660002	XACLE3_8660006	XACLE20_1030004		XACS582_14390004	XACS584_1960005	XACJK48_9320004	XACJK2_1430100	XAC4311_2750005	XAC71A_1490005	XAC3824_640004	XAC439a_11830005	XAC902_670001	XACJM35_2400005	XAC2911_550002	XAC3607_3700002	XAC3615_8370005
XCAW_04504	Not Aw/A*-specific			XAC2645	XAC1083_500008	XAC217_530008	XACLC80_620006		XAC9322_500011	XACJJ10_1290008	XAC40_680008	XAC3610_7010005		XACB100_1460002	XAC2852_520008	XAC3810_500008			XACLD7_8400001		XAC3562_570001		XACLG97_6300003	XACLG98_1770009	XACG102_6120005	XCAW_04504	XAC908_740005	XAC3608_1060003	XACG115_1650003	XAC3218_690003	XACB302_6140003	XACLE3_4870004	XACLE20_1050006	XACS581a_1390007		XACS584_890001	XACJK48_5130002	XACJK2_1570003	XAC4311_1550003	XAC71A_710002		XAC439a_6850003	XAC902_670013	XACJM35_1490008			XAC3615_7760001	XAB3213_980017
XCAW_04510	Not Aw/A*-specific												XACG117_1530002	XACB100_1490002	XAC2852_530005		XACW160_1580003	XACE116_11960001	XACLD7_8450002	XACLH37_3460001	XAC3562_1830007		XACLG97_11160001			XCAW_04510					XACB302_11160002	XACLE3_8560001			XACS582_14690001	XACS584_1790007	XACJK48_5160003	XACJK2_1040003	XAC4311_2490001	XAC71A_920006	XAC3824_650006	XAC439a_11660001			XAC2911_1310029	XAC3607_2200002	XAC3615_7800001
XCAW_04513	Not Aw/A*-specific												XACG117_3310005	XACB100_2370002	XAC2852_530009		XACW160_1580007	XACE116_12860002	XACLD7_15560004	XACLH37_2980002	XAC3562_1830003	XAC3612_2660002	XACLG97_10790005	XACLG98_1770020	XACG102_6120014	XCAW_04513	XAC908_740015	XAC3608_1070005	XACG115_2690003	XAC3218_700006	XACB302_6170004	XACLE3_8920004	XACLE20_1760004		XACS582_13910005	XACS584_1790003	XACJK48_9500005	XACJK2_1830003	XAC4311_1590004	XAC71A_920010	XAC3824_650009	XAC439a_6900004	XAC902_670023	XACJM35_1490018	XAC2911_1310025	XAC3607_4290002	XAC3615_13160004
XCAW_04514	Not Aw/A*-specific			XAC2655	XAC1083_500018	XAC217_530018	XACLC80_620016	XACJK4_1740005	XAC9322_500022	XACJJ10_1290020	XAC40_680019	XAC3610_7020005	XACG117_1540004	XACB100_1500005	XAC2852_540007	XAC3810_500018	XACW160_490001				XAC3562_580008		XACLG97_6330004	XACLG98_1770021	XACG102_6120015	XCAW_04514	XAC908_740016				XACB302_6170005	XACLE3_4900004		XACS581a_1400006	XACS582_7770005	XACS584_890011		XACJK2_1060003	XAC4311_1590005	XAC71A_920011	XAC3824_650010	XAC439a_6900005	XAC902_670024	XACJM35_1490019	XAC2911_570003	XAC3607_2220003		XAB3213_980002
XCAW_04518	Not Aw/A*-specific												XACG117_2460008		XAC2852_1510010		XACW160_1580012	XACE116_13080002	XACLD7_14970002	XACLH37_2770003	XAC3562_1680003	XAC3612_3100002	XACLG97_10730007	XACLG98_3220003	XACG102_11040002	XCAW_04518		XAC3608_1070010	XACG115_2990004	XAC3218_1530016	XACB302_10910003					XACS584_1700023		XACJK2_1080002	XAC4311_2400001			XAC439a_11710001			XAC2911_1310020			XAB3213_4950002
XCAW_04519	Not Aw/A*-specific							XACJK4_3170022					XACG117_2460007	XACB100_2980007	XAC2852_1510009		XACW160_1580013	XACE116_12810003	XACLD7_15330001	XACLH37_2780006	XAC3562_1330008	XAC3612_3810006	XACLG97_10730006	XACLG98_3220004	XACG102_11040003	XCAW_04519			XACG115_2990003	XAC3218_1530015	XACB302_10910004	XACLE3_4960003	XACLE20_2060004		XACS582_14620002	XACS584_1700022	XACJK48_9460002	XACJK2_900047	XAC4311_2400002			XAC439a_11710002			XAC2911_1310019	XAC3607_3710007	XAC3615_13330006	XAB3213_4950001
XCAW_04520	Not Aw/A*-specific							XACJK4_3170021					XACG117_2460006	XACB100_2980006	XAC2852_1510008		XACW160_1580014	XACE116_12510002	XACLD7_14470002	XACLH37_3100002	XAC3562_1680005	XAC3612_3490002	XACLG97_10730005	XACLG98_3220005	XACG102_11040004	XCAW_04520	XAC908_740022	XAC3608_1070012	XACG115_2990002	XAC3218_1530014	XACB302_10910005	XACLE3_4960004	XACLE20_2060005		XACS582_14620003	XACS584_1700021	XACJK48_9460003	XACJK2_900046	XAC4311_2400003	XAC71A_920017	XAC3824_650016	XAC439a_11710003	XAC902_670030	XACJM35_1490025	XAC2911_1310018	XAC3607_3710006	XAC3615_13330005
XCAW_04522	Not Aw/A*-specific							XACJK4_3170019					XACG117_2460004	XACB100_2980004	XAC2852_1510006		XACW160_1580016	XACE116_13040001	XACLD7_14660002	XACLH37_3430001	XAC3562_1330005	XAC3612_3400001	XACLG97_10730003	XACLG98_3220007	XACG102_11040006	XCAW_04522	XAC908_740024	XAC3608_1920003	XACG115_3360002	XAC3218_1530012	XACB302_10230002	XACLE3_4960006	XACLE20_2060007		XACS582_14620005	XACS584_1700019	XACJK48_9460005	XACJK2_900044	XAC4311_2400005	XAC71A_920019	XAC3824_650018	XAC439a_11710005	XAC902_670032	XACJM35_1490027	XAC2911_1310016	XAC3607_3710004	XAC3615_13330003	XAB3213_4940003
XCAW_04526	A/Aw																				XAC3562_1680010	XAC3612_2990001				XCAW_04526		XAC3608_1750003	XACG115_2700008	XAC3218_1530009
XCAW_04529	Not Aw/A*-specific							XACJK4_3170012					XACG117_2910004	XACB100_2510001	XAC2852_810001		XACW160_1580022	XACE116_12910001	XACLD7_14250001	XACLH37_3830001	XAC3562_1960002	XAC3612_3610001	XACLG97_10630004	XACLG98_2810004	XACG102_11090007	XCAW_04529	XAC908_1510012	XAC3608_1750006	XACG115_2700005	XAC3218_1530006	XACB302_10460004	XACLE3_8670007	XACLE20_2060013		XACS582_14110004	XACS584_1700013	XACJK48_8980010	XACJK2_900038	XAC4311_2420011	XAC71A_920025	XAC3824_650024	XAC439a_12170004	XAC902_670038	XACJM35_2570004	XAC2911_1310010	XAC3607_3720012	XAC3615_14300010
XCAW_04531	Not Aw/A*-specific							XACJK4_3170010					XACG117_2910006	XACB100_2510003	XAC2852_810003		XACW160_1580024	XACE116_12210001 (Tandem)	XACLD7_14900001	XACLH37_3890001	XAC3562_1560001		XACLG97_10630006	XACLG98_2810006	XACG102_11090005	XCAW_04531	XAC908_1510010	XAC3608_1750008	XACG115_2700003	XAC3218_1530004	XACB302_10460006	XACLE3_8670005	XACLE20_2060015		XACS582_14110006	XACS584_1700011	XACJK48_8980008	XACJK2_900036	XAC4311_2420009	XAC71A_920027	XAC3824_650026	XAC439a_12170006	XAC902_670040	XACJM35_2570006	XAC2911_1310008	XAC3607_3720010	XAC3615_14300008
XCAW_04532	Not Aw/A*-specific							XACJK4_3170008					XACG117_2910007	XACB100_2510004	XAC2852_810004		XACW160_1580025	XACE116_11550001	XACLD7_14740001	XACLH37_3990001	XAC3562_1560002	XAC3612_2650001	XACLG97_10630007	XACLG98_2810007	XACG102_11090004	XCAW_04532	XAC908_1510009	XAC3608_1750009	XACG115_2700002	XAC3218_1530003	XACB302_10460007	XACLE3_8670004	XACLE20_2060016		XACS582_14110007	XACS584_1700010	XACJK48_8980007	XACJK2_900035	XAC4311_2420008	XAC71A_920028	XAC3824_650027	XAC439a_12170007	XAC902_670041	XACJM35_2570007	XAC2911_1310007	XAC3607_3720009	XAC3615_14300007
XCAW_04533	A/Aw																				XAC3562_1500002					XCAW_04533		XAC3608_1750010	XACG115_2700001	XAC3218_1530002	XACB302_10460008
XCAW_04538	Not Aw/A*-specific							XACJK4_3170004					XACG117_2910011	XACB100_2510008	XAC2852_810008		XACW160_1580029	XACE116_11680002	XACLD7_15250002	XACLH37_3250002	XAC3562_1560006	XAC3612_3750003	XACLG97_10630011	XACLG98_2810011	XACG102_10780002	XCAW_04538	XAC908_1510005	XAC3608_1930002	XACG115_3020001	XAC3218_1170002	XACB302_11050005	XACLE3_9060003	XACLE20_2060020		XACS582_13510002	XACS584_1700006	XACJK48_8980003	XACJK2_900031	XAC4311_2420004	XAC71A_920032	XAC3824_650031	XAC439a_12170011	XAC902_670045	XACJM35_2570011	XAC2911_1310003	XAC3607_3720005	XAC3615_14300003
XCAW_04539	Not Aw/A*-specific							XACJK4_3170003					XACG117_2910012	XACB100_2510009	XAC2852_810009		XACW160_1580030	XACE116_11860001	XACLD7_15250001	XACLH37_3200002	XAC3562_1560007	XAC3612_3750002	XACLG97_10630012	XACLG98_2810012	XACG102_10780003	XCAW_04539	XAC908_1510004	XAC3608_1930003	XACG115_3020002	XAC3218_1170003	XACB302_11050004	XACLE3_9060002	XACLE20_2060021		XACS582_13510003	XACS584_1700005	XACJK48_8980002	XACJK2_900030	XAC4311_2420003	XAC71A_920033	XAC3824_650032	XAC439a_12170012	XAC902_670046	XACJM35_2570012	XAC2911_1310002	XAC3607_3720004	XAC3615_14300002
XCAW_04540	Not Aw/A*-specific							XACJK4_3170002					XACG117_2910013	XACB100_2510010	XAC2852_810010		XACW160_1580031	XACE116_11530001	XACLD7_15340001	XACLH37_2790001	XAC3562_1560008	XAC3612_2880001	XACLG97_10630013	XACLG98_2810013	XACG102_10780004	XCAW_04540	XAC908_1510003	XAC3608_1930004	XACG115_3020003	XAC3218_1170004	XACB302_11050003	XACLE3_9060001	XACLE20_2060022		XACS582_13510004	XACS584_1700004	XACJK48_8980001	XACJK2_900029	XAC4311_2420002	XAC71A_920034	XAC3824_650033	XAC439a_12170013	XAC902_670047	XACJM35_2570013	XAC2911_1310001	XAC3607_3720003	XAC3615_14300001
XCAW_04542	Not Aw/A*-specific							XACJK4_3170001					XACG117_1380001	XACB100_1360001	XAC2852_810012		XACW160_1580033	XACE116_11970001			XAC3562_850007		XACLG97_10630015	XACLG98_3150001	XACG102_6040002	XCAW_04542	XAC908_1510001	XAC3608_1930006	XACG115_3020005	XAC3218_1170006	XACB302_11050001	XACLE3_4790001	XACLE20_2060024		XACS582_7550001	XACS584_1700002	XACJK48_4980001		XAC4311_2550001	XAC71A_920036	XAC3824_650035		XAC902_670049	XACJM35_1450001	XAC2911_800001		XAC3615_7600001
XCAW_04543	Not Aw/A*-specific							XACJK4_3050001					XACG117_3230001	XACB100_2690001	XAC2852_810013			XACE116_6920001	XACLD7_14890001	XACLH37_3190001	XAC3562_1570001	XAC3612_3300001 (Tandem)	XACLG97_10630016	XACLG98_3160001	XACG102_6040001	XCAW_04543	XAC908_1060001		XACG115_3320001	XAC3218_1170007					XACS582_14200001	XACS584_1230001	XACJK48_9650001	XACJK2_900026	XAC4311_2800001	XAC71A_920037	XAC3824_890001	XAC439a_11860001	XAC902_670050	XACJM35_2680001	XAC2911_800002	XAC3607_1990001	XAC3615_13390001
XCAW_04544	Not Aw/A*-specific							XACJK4_2360001					XACG117_2110002	XACB100_2020001	XAC2852_810015		XACW160_730003	XACE116_11610001	XACLD7_11960001	XACLH37_2280001	XAC3562_850010	XAC3612_2260001	XACLG97_10630018		XACG102_8690002	XCAW_04544	XAC908_1060003	XAC3608_1370002	XACG115_2210002	XAC3218_920002	XACB302_8450002	XACLE3_7060003	XACLE20_1510003		XACS582_10950001	XACS584_1230003	XACJK48_7440002	XACJK2_1440001	XAC4311_2100002	XAC71A_920039	XAC3824_890003	XAC439a_9710002	XAC902_1050001	XACJM35_2140001	XAC2911_800004	XAC3607_3010001	XAC3615_11140001
XCAW_04545	Not Aw/A*-specific							XACJK4_2360003					XACG117_2110005	XACB100_2020004	XAC2852_810018		XACW160_730006	XACE116_11610004	XACLD7_11960004	XACLH37_2280004	XAC3562_850013	XAC3612_2260004	XACLG97_10630021	XACLG98_2370003	XACG102_8690005	XCAW_04545	XAC908_1060005	XAC3608_1370005	XACG115_2210004	XAC3218_920005	XACB302_8450005	XACLE3_7060006	XACLE20_1510006		XACS582_10950004	XACS584_1230006	XACJK48_7440005	XACJK2_1440004	XAC4311_2100004	XAC71A_920042	XAC3824_890006	XAC439a_9710004	XAC902_1050004	XACJM35_2140004	XAC2911_800007	XAC3607_3010004	XAC3615_11140004
XCAW_04600	Pseudogene fragment A	Limited distribution A		XAC3839	XAC1083_740061	XAC217_810061	XACLC80_910060	XACJK4_2390025	XAC9322_720062	XACJJ10_1700025	XAC40_940020		XACG117_2130021	XACB100_2030026	XAC2852_810080	XAC3810_750060	XACW160_730066	XACE116_9950001	XACLD7_12190001	XACLH37_2320020	XAC3562_860033	XAC3612_2270026		XACLG98_2390023	XACG102_8900003	XCAW_04600	XAC908_1060065	XAC3608_1390020	XACG115_2230020	XAC3218_920066	XACB302_8580003		XACLE20_1510068	XACS581a_1970022	XACS582_11160001	XACS584_1230064	XACJK48_7590003	XACJK2_1460008	XAC4311_150070	XAC71A_920102	XAC3824_900020	XAC439a_9890002	XAC902_1050064	XACJM35_2160025	XAC2911_810051	XAC3607_3060009
XCAW_b00002	Not Aw/A*-specific																XACW160_1700005			XACLH37_2970002	XAC3562_1080003	XAC3612_3150003	XACLG97_11050002	XACLG98_3100005	XACG102_10440001	XCAW_b00002	XAC908_1390014	XAC3608_1990003	XACG115_2920002	XAC3218_1540002	XACB302_10590002	XACLE3_9010003	XACLE20_1710005	XACS581a_2320003	XACS582_14430001	XACS584_1620005	XACJK48_9600005	XACJK2_1930003	XAC4311_2570009	XAC71A_1430004	XAC3824_1470008	XAC439a_12050001	XAC902_1790005	XACJM35_2590003	XAC2911_1800005	XAC3607_3750005	XAC3615_14070002	XAB3213_4820005
XCAW_b00003	Not Aw/A*-specific																XACW160_1700004			XACLH37_2970001	XAC3562_1080002	XAC3612_3150002	XACLG97_11050003	XACLG98_3100004	XACG102_10440002	XCAW_b00003	XAC908_1390013	XAC3608_1990002	XACG115_2920003	XAC3218_1540003	XACB302_10590003	XACLE3_9010002	XACLE20_1710006	XACS581a_2320002	XACS582_14430002	XACS584_1620006	XACJK48_9600004	XACJK2_1930002	XAC4311_2570010	XAC71A_1430003	XAC3824_1470009	XAC439a_12050002	XAC902_1790006	XACJM35_2590002	XAC2911_1800004	XAC3607_3750006	XAC3615_14070003	XAB3213_4820006
XCAW_b00010	Not Aw/A*-specific			XACa0031	XAC1083_1120008	XAC217_1230002	XACLC80_1460002	XACJK4_2730008	XAC9322_960010	XACJJ10_2130002	XAC40_p140010	XAC3610_11510008	XACG117_3060002	XACB100_2390002	XAC2852_1280010	XAC3810_1270002	XACW160_1460002	XACE116_12520001	XACLD7_15120002	XACLH37_2800001	XAC3562_1110010	XAC3612_2590001	XACLG97_10550002	XACLG98_3090002	XACG102_11240001	XCAW_b00010	XAC908_1390010	XAC3608_1880010	XACG115_2760008	XAC3218_1400002	XACB302_10680001	XACLE3_8820008	XACLE20_1850002	XACS581a_2370008		XACS584_1900010	XACJK48_9510001		XAC4311_2530001	XAC71A_1510001	XAC3824_1360010	XAC439a_12320001	XAC902_1490010	XACJM35_2560008	XAC2911_1640002	XAC3607_3640002	XAC3615_13770008
