# Supplementary material for: Comparative genomics of 43 strains of Xanthomonas citri pv. citri reveals the evolutionary events giving rise to pathotypes with different host ranges
Source: BMC Genomics. 2015 Dec 23;16:1098. doi: 10.1186/s12864-015-2310-x (PMC4690215; doi:10.1186/s12864-015-2310-x)
Supplement: Additional file 9: — Analysis of pathotype-specific protein lengths. The mean lengths, standard deviation and coefficient of variation of the orthologous proteins present in each pathotype are shown for cases where there is a difference in the mean length between the pathotypes and a small (< 0.05) coefficient of variation within a pathotype. (XLSX 11 kb) [file 12864_2015_2310_MOESM9_ESM.xlsx]

## Sheet: Sheet1
IAPAR 306 gene	Gene Name	Description	A Average Length	A* Average Length	Aw Average Length	A Standard Deviation	A Coefficient of Variation	A* Standard Deviation	A* Coefficient of Variation	Aw Standard Deviation	Aw Coefficient of Variation	A-A* difference	A-Aw difference	Aw-A* difference	Note
XAC3033	yodB	cytochrome B561	188	226	188	0	0	0	0	0	0	38	0	38	A* longer, frameshift
XAC1928	hypothetical		278	219	278	0	0	0	0	0	0	59	0	59	A* shorter at 3' end
XAC2786	xopN		734	686	734	0	0	0	0	0	0	48	0	48	A* truncation at 3' end
XAC4248	gln	gluconolactonase	346	344	336	0	0	1.87083	0.00543846	0	0	2	10	2	Aw different to A
XAC3772		LysR amily transcriptional regulator	314.727	329	447	3.22183	0.0102369	0	0	0	0	14.2727	132.273	14.2727	Aw longer
XAC4244	xylB		549	549	628	0	0	0	0	0	0	0	79	0	Aw longer, frameshift
XAC1545	hypothetical		273	272	273	0	0	0	0	0	0	1	0	1	Deletion of 1 codon in A*
XAC0046	rffM	UDP-N-acetyl-D-mannosamine transferase	268.909	259	249	4.34941	0.0161743	0	0	0	0	9.90909	19.9091	9.90909	Different start + indel in Aw
XAC4210	glyS		746	746	744	0	0	0	0	0	0	0	2	0	Frameshift/Recombination Aw
XAC1882	rpfA	aconitate hydratase	885.524	756.467	925	7.78946	0.00879645	15.6285	0.0206598	0	0	129.057	39.4762	129.057	Indel in Aw
XAC1839	mtnD		189	200	189	0	0	0	0	0	0	11	0	11	Slightly longer 5' in A*
XAC4001		integral membrane protein	147	137	168	0	0	0	0	0	0	10	21	10	Pseudogene in A
XAC0050	hypothetical		261	341	341	0	0	0	0	0	0	80	80	80	Pseudogene in A
XAC0707			386	0	0	0	0	-	-	-	-	386	386	386	Pseudogene in A
XAC0708			657.909	965	965	2.68297	0.00407803	0	0	0	0	307.091	307.091	307.091	Pseudogene in A
XAC0825	hypothetical		147.5	0	0	1.69223	0.0114727	-	-	-	-	147.5	147.5	147.5	Pseudogene in A
XAC4029	catB		393.955	503.125	503.2	0.294579	0.000747749	1.35208	0.00268737	1.38564	0.00275366	109.17	109.245	109.17	Pseudogene in A
XAC4030	catB		173	0	0	0	0	-	-	-	-	173	173	173	Pseudogene in A
XANAC_0965			142	308	308	0	0	0	0	0	0	166	166	166	Pseudogene in A
XAC0860	oppD	ABC transporter ATP-binding protein	475.619	550	550	3.20147	0.00673117	0	0	0	0	74.381	74.381	74.381	Pseudogene in A
XAC0524		PbsX transcriptional regulator	152.727	118	154	1.55877	0.0102062	0	0	0	0	34.7273	1.27273	34.7273	Pseudogene in A*
XAC1388	hypothetical		1199	976	1199	0	0	0	0	0	0	223	0	223	Pseudogene in A*
XAC1606	hypothetical		177	109	177	0	0	0	0	0	0	68	0	68	Pseudogene in A*
XAC1880	rpfB		561	365	561	0	0	0	0	0	0	196	0	196	Pseudogene in A*
XAC1940		GGDEF family protein	979.5	856.867	957.6	2.87228	0.0029324	11.6425	0.0135872	6.49923	0.006787	122.633	21.9	122.633	Pseudogene in A*
XAC2609		carboxypeptidase	432.364	262.812	432	0.771389	0.00178412	3.01299	0.0114644	0	0	169.551	0.363636	169.551	Pseudogene in A*
XAC2895	yagT	xanthine dehydrogenase iron-sulfur-binding subunit	217.273	114	217	0.721569	0.00332103	0	0	0	0	103.273	0.272727	103.273	Pseudogene in A*
XAC3090		LRR	545.455	470	629	7.79489	0.0142906	0	0	0	0	75.4545	83.5455	75.4545	Pseudogene in A*
XAC3253	rimK		234.182	191	192	5.53874	0.0236515	0	0	0	0	43.1818	42.1818	43.1818	Pseudogene in A*
XAC3380	hypothetical		259	94	259	0	0	0	0	0	0	165	0	165	Pseudogene in A*
XAC71Av2_450029	comA	competence protein	0	347	0	-	-	0	0	-	-	347	0	347	Pseudogene in A*
XAC0049	hypothetical		419.545	419	300	1.02045	0.00243228	0	0	0	0	0.545455	119.545	0.545455	Pseudogene in Aw
XAC0201	adh		337	337	93	0	0	0	0	0	0	0	244	0	Pseudogene in Aw
XAC0209	yojM	superoxide dismutase like protein	199.136	201	145	1.88623	0.00947204	0	0	0	0	1.86364	54.1364	1.86364	Pseudogene in Aw
XAC0291	oar	oar protein	998	998	555.4	0	0	0	0	4.8	0.00864242	0	442.6	0	Pseudogene in Aw
